# Supplementary material for: Multi-omics phenotyping of the gut-liver axis reveals metabolic perturbations from a low-dose pesticide mixture in rats
Source: Commun Biol. 2021 Apr 14;4:471. doi: 10.1038/s42003-021-01990-w (PMC8046807; doi:10.1038/s42003-021-01990-w)
Supplement: Supplementary file 2 — Supplementary Data 1 [file 42003_2021_1990_MOESM2_ESM.xlsx]

## Sheet: Table of Content
	S1	Study metadata
	S2	Raw data for the water consumption
	S3	Raw data for the feed consumption
	S4	Raw data for the body weights
	S5	Raw data for serum biochemistry
	S6	Metadata metabolomics caecum
	S7	Caecum metabolomics raw data
	S8	Caecum metabolomics scaledinputdata
	S9	Metadata metabolomics serum
	S10	Serum metabolomics raw data
	S11	Serum metabolomics scaledinputdata
	S12	Serum metabolomics results
	S13	Caecum metabolomics results
	S14	IGG species count data table
	S15	IGG statistical analysis with Adlex2
	S16	Phylum RefSeq
	S17	Species RefSeq
	S18	Species RefSeq statistical analysis with Adlex2
	S19	Kaiju species table
	S20	Kaiju statistical analysis with Adlex2
	S21	Metaphlan3 species table
	S22	Metaphlan3 statistical analysis with Adlex2
	S23	KO level 3 function table
	S24	KO level 3 statistical analysis with Adlex2
	S25	KO pathway table
	S26	KO pathway statistical analysis with Adlex2

## Sheet: S1
RID	Group	cage	pedigree	caecum_metabolomics	serum_metabolomics	Biochemistry_ID	Metagenomics
ID001	CON	1	215254	700052104	700052000	F215254	103616-001-001_CTGATCGT-ATATGCGC_L001_metagenome
ID002	CON	1	215271	700052105	700052001	F215271	103616-001-002_ACTCTCGA-TGGTACAG_L004_metagenome
ID003	CON	1	215286	700052106	700052002	F215286	103616-001-003_TGAGCTAG-AACCGTTC_L004_metagenome
ID004	CON	2	215301	700052107	700052003	F215301	103616-001-004_GAGACGAT-TAACCGGT_L001_metagenome
ID005	CON	2	215328	700052108	700052004	F215328	103616-001-005_CTTGTCGA-GAACATCG_L001_metagenome
ID006	CON	2	215347	700052109	700052005	F215347	103616-001-006_TTCCAAGG-CCTTGTAG_L001_metagenome
ID007	CON	3	215373	700052110	700052006	F215373	103616-001-007_CGCATGAT-TCAGGCTT_L004_metagenome
ID008	CON	3	215392	700052111	700052007	F215392	103616-001-008_ACGGAACA-GTTCTCGT_L001_metagenome
ID009	CON	3	215417	700052112	700052008	F215417	103616-001-009_ATCGATCG-TGCTTCCA_L004_metagenome
ID010	CON	4	215434	700052113	700052009	F215434	103616-001-010_GCTATCCT-CACCTGTT_L001_metagenome
ID011	CON	4	215459	NA	NA	F215459	103616-001-011_AGAGTAGC-TACGCCTT_L001_metagenome
ID012	CON	4	215474	NA	NA	F215474	103616-001-012_GACGATCT-ATGCACGA_L001_metagenome
ID141	MIX	29	215261	700052174	700052070	F215261	103616-001-061_AGGCATAG-TGCCTCTT_L001_metagenome
ID142	MIX	29	215278	700052175	700052071	F215278	103616-001-062_TTGTCGGT-GTATTGGC_L004_metagenome
ID143	MIX	29	215300	700052176	700052072	F215300	103616-001-063_AACCTCCT-TTCAGCCT_L001_metagenome
ID144	MIX	30	215327	700052177	700052073	F215327	103616-001-064_AGGTCACT-TTAGGTCG_L004_metagenome
ID145	MIX	30	215346	700052178	700052074	F215346	103616-001-065_AACTGGTG-TCACGTTC_L004_metagenome
ID146	MIX	30	215366	700052179	700052075	F215366	103616-001-066_AACCTTGG-AGGATCTG_L004_metagenome
ID147	MIX	31	215391	700052180	700052076	F215391	103616-001-067_TCTGCTCT-TACACGCT_L004_metagenome
ID148	MIX	31	215416	700052181	700052077	F215416	103616-001-068_GCTGTTGT-ACCGCATA_L001_metagenome
ID149	MIX	31	215433	700052182	700052078	F215433	103616-001-069_TTACGGCT-TGGTCCTT_L001_metagenome
ID150	MIX	32	215458	700052183	700052079	F215458	103616-001-070_GTAGCATC-CAAGGTCT_L001_metagenome
ID151	MIX	32	215473	NA	NA	F215473	103616-001-071_TTCAGCCT-AACCTCCT_L001_metagenome
ID152	MIX	32	215498	NA	NA	F215498	103616-001-072_ACTGTGTC-TAGCCGAA_L001_metagenome

## Sheet: S2
Cage	W1	W2	W3	W4	W5	W6	W7	W8	W9	W10	W11	W12	W13	W14
1	20.6667	34	31.3333	27.3333	23.3333	26	28	27.3333	29.3333	29.3333	28.6667	28.6667	30.6667	30
2	26	32.6667	35.3333	28.6667	23.3333	26.6667	25.3333	28	23.3333	30	26.6667	25.3333	30	30
3	20.6667	29.3333	24.6667	27.3333	23.3333	24.6667	24.6667	23.3333	22	25.3333	26	24	26.6667	25.3333
4	22.6667	26	25.3333	26.6667	19.3333	23.3333	24.6667	23.3333	23.3333	20.6667	29.3333	22.6667	26.6667	24.6667
29	21.3333	26.6667	26.6667	20	20.6667	22.6667	22.6667	16.6667	19.3333	20.6667	23.3333	23.3333	20	25.3333
30	30	30.6667	28	28.6667	18	21.3333	25.3333	23.3333	16.6667	22.6667	26.6667	26	24	27.3333
31	29.3333	28.6667	24	18	20.6667	23.3333	24	17.3333	19.3333	27.3333	24.6667	23.3333	24	27.3333
32	26	35.3333	30	24.6667	26.6667	30	27.3333	23.3333	22.6667	29.3333	27.3333	27.3333	26.6667	29.3333

## Sheet: S3
Cage	W1	W2	W3	W4	W5	W6	W7	W8	W9	W10	W11	W12	W13	W14
1	16.6667	25	23.3333	23.3333	20	23.3333	21.6667	25	21.6667	25	21.6667	23.3333	21.6667	23.3333
2	18.3333	23.3333	23.3333	18.3333	20	18.3333	21.6667	25	16.6667	23.3333	21.6667	18.3333	20	20
3	13.3333	21.6667	20	21.6667	16.6667	18.3333	20	23.3333	18.3333	21.6667	18.3333	16.6667	18.3333	18.3333
4	16.6667	20	21.6667	20	16.6667	16.6667	18.3333	23.3333	16.6667	18.3333	20	18.3333	18.3333	18.3333
29	18.3333	25	21.6667	18.3333	18.3333	18.3333	16.6667	18.3333	18.3333	18.3333	18.3333	21.6667	16.6667	18.3333
30	21.6667	23.3333	21.6667	18.3333	13.3333	16.6667	20	23.3333	16.6667	23.3333	18.3333	20	20	21.6667
31	21.6667	25	20	15	16.6667	21.6667	21.6667	15	16.6667	26.6667	23.3333	16.6667	18.3333	21.6667
32	13.3333	21.6667	18.3333	16.6667	20	20	20	20	18.3333	21.6667	21.6667	20	18.3333	18.3333

## Sheet: S4
ID	W1	W2	W3	W4	W5	W6	W7	W8	W9	W10	W11	W12	W13	W14
215254	185	240	245	265	275	285	305	315	320	325	335	350	360	350
215271	200	245	270	285	305	320	335	345	355	360	375	385	400	400
215286	185	225	245	265	285	300	305	310	325	330	340	350	360	350
215301	175	205	220	240	255	265	270	275	290	295	300	300	310	315
215328	220	245	255	280	285	295	305	310	320	315	330	335	340	340
215347	180	205	225	235	255	265	275	285	305	310	310	315	320	320
215373	160	195	215	235	245	255	265	275	285	285	300	320	315	315
215392	200	230	250	260	275	280	295	305	310	315	325	335	335	330
215417	185	220	240	250	260	270	280	285	295	295	305	315	320	315
215434	190	215	230	245	260	265	280	285	290	295	305	315	320	315
215459	195	220	245	260	280	285	300	305	315	320	330	340	345	345
215474	190	205	225	240	245	255	260	265	275	270	280	275	295	285
215261	180	205	220	235	245	250	270	275	280	290	295	305	305	320
215278	200	225	240	260	270	280	290	305	310	320	330	335	345	330
215300	195	215	230	245	255	265	265	270	270	275	275	280	290	295
215327	225	250	270	280	295	305	315	320	330	335	350	355	370	370
215346	180	205	220	240	250	250	265	270	270	280	290	300	295	295
215366	215	240	265	290	305	305	315	325	350	345	365	385	390	390
215391	225	255	275	290	310	320	325	325	335	340	355	360	360	365
215416	200	230	230	245	260	265	275	280	285	290	300	315	320	320
215433	200	225	245	255	265	260	270	275	280	285	295	300	310	310
215458	195	250	270	280	295	305	315	330	335	340	355	360	365	370
215473	165	210	230	245	250	260	275	280	280	285	300	310	315	320
215498	190	200	215	235	245	250	255	260	270	270	275	280	290	290

## Sheet: S5
Biochemistry_ID	Albumin	Alkaline.phosphatase	ALT..GPT.	AST..GOT.	Cholesterol	Creatinine	GGT	LDH	Potassium	Sodium	Triglycerides	Urea..BUN.
F215254	42	144	44	85	1.6	36	NA	121	5.8	147	2	5.2
F215271	45	158	46	70	2.3	34	1	170	5.9	148	2.7	4.7
F215286	42	54	41	69	2.1	37	1	92	6.4	145	1.1	4.2
F215301	40	177	65	80	1.7	34	1	94	6.8	147	1.2	4.8
F215328	40	125	54	78	1.5	31	1	90	7.4	146	0.9	4.6
F215347	39	136	53	85	1.7	33	1	158	6.2	149	1	5.4
F215373	42	130	45	78	1.6	36	NA	106	5.5	147	1.3	4.4
F215392	40	108	54	83	2	35	1	109	7.4	146	1	3.7
F215417	42	91	58	74	1.5	34	1	76	6.4	146	0.9	5.3
F215434	42	131	66	94	2.1	33	2	137	7.6	149	1.2	4.3
F215459	44	158	62	82	2.1	36	1	91	6.5	146	1.7	5.3
F215474	47	153	55	72	2.1	34	1	90	6.6	146	2.4	4.6
F215261	43	73	45	76	1.9	29	2	97	6.7	146	2.1	4.7
F215278	46	66	44	65	2.7	33	1	88	5.6	146	2.5	4.1
F215300	41	71	27	62	0.9	34	1	98	6.7	148	0.7	4.6
F215327	39	103	49	80	1.7	34	1	96	7.3	146	1.8	4.8
F215346	39	149	56	86	2.3	32	2	98	6.4	147	1	4.2
F215366	39	76	43	69	1.6	32	1	131	7.2	146	2.3	4.5
F215391	35	92	50	90	2	31	1	138	7.7	143	0.9	3.9
F215416	42	126	39	68	1.8	29	1	71	7.4	146	1.4	3.5
F215433	40	100	50	78	2	30	1	86	7.1	147	0.9	3.7
F215458	41	151	58	73	1.7	34	2	83	8.7	145	2.1	5
F215473	40	170	51	75	1.8	34	1	98	7.2	145	2	5
F215498	38	84	41	72	2.2	34	1	68	7.2	147	0.8	3.6

## Sheet: S6
PATHWAY_SORTORDER	BIOCHEMICAL	SUPER_PATHWAY	SUB_PATHWAY	COMP_ID	PLATFORM	CHEMICAL_ID	RI	MASS	CAS	PUBCHEM	CHEMSPIDER	KEGG	HMDB_ID
1456	(12 or 13)-methylmyristate (a15:0 or i15:0)	Lipid	Fatty Acid, Branched	38293	LC/MS Neg	100002344	5499	241.217	2485-71-4	151014	133106
1463	(16 or 17)-methylstearate (a19:0 or i19:0)	Lipid	Fatty Acid, Branched	38296	LC/MS Neg	100002356	5993	297.28	2724-59-6	3083779	2340933		HMDB37397
3884	(3'-5')-adenylyladenosine*	Nucleotide	Dinucleotide	62396	LC/MS Neg	100020723	2173	595.142		94231	85040
3881	(3'-5')-adenylylcytidine	Nucleotide	Dinucleotide	52753	LC/MS Neg	100009062	1920	571.131	4833-63-0	10875494	9050769
3882	(3'-5')-adenylylguanosine*	Nucleotide	Dinucleotide	62760	LC/MS Neg	100020724	1980	611.137		444337	392294
3883	(3'-5')-adenylyluridine	Nucleotide	Dinucleotide	52740	LC/MS Neg	100009060	2002	572.115	3051-84-1	112074	100483
3885	(3'-5')-cytidylyladenosine	Nucleotide	Dinucleotide	52744	LC/MS Neg	100009061	1754	571.131	2382-66-3	91519	82640
3886	(3'-5')-cytidylylcytidine*	Nucleotide	Dinucleotide	62397	LC/MS Neg	100020727	1472	547.12		94237	85046
3888	(3'-5')-cytidylyluridine*	Nucleotide	Dinucleotide	62399	LC/MS Neg	100020728	1522	548.104
3890	(3'-5')-guanylylcytidine	Nucleotide	Dinucleotide	52746	LC/MS Neg	100009064	1670	587.126	4785-04-0	107595	96791
3891	(3'-5')-guanylyluridine	Nucleotide	Dinucleotide	52743	LC/MS Neg	100009056	1772	588.11	1053910		32821064
3895	(3'-5')-uridylyladenosine	Nucleotide	Dinucleotide	52739	LC/MS Neg	100009059	1871	572.115	3256-24-4	273124	240299
3892	(3'-5')-uridylylcytidine*	Nucleotide	Dinucleotide	62398	LC/MS Neg	100020729	1591	548.104
3893	(3'-5')-uridylylguanosine	Nucleotide	Dinucleotide	52742	LC/MS Neg	100009057	1637	588.11	574985	107394	96654
3894	(3'-5')-uridylyluridine	Nucleotide	Dinucleotide	52741	LC/MS Neg	100009058	1688	549.088	2415-43-2	102258	92384
474	(N(1) + N(8))-acetylspermidine	Amino Acid	Polyamine Metabolism	57814	LC/MS Pos Early	100016038	3080	188.176
2666	1,2-dilinoleoyl-galactosylglycerol (18:2/18:2)*	Lipid	Galactosyl Glycerolipids	54899	LC/MS Pos Late	100010879	2415	796.593		6535011	5019375
2086	1,2-dilinoleoyl-GPC (18:2/18:2)	Lipid	Phosphatidylcholine (PC)	52603	LC/MS Pos Late	100008903	2006	782.569	998-06-1	5288075	4450312		HMDB08138
2168	1,2-dilinoleoyl-GPE (18:2/18:2)*	Lipid	Phosphatidylethanolamine (PE)	53174	LC/MS Pos Late	100009217	2083	740.522		9546812	7825762		HMDB09093
2160	1,2-dioleoyl-GPE (18:1/18:1)	Lipid	Phosphatidylethanolamine (PE)	52609	LC/MS Pos Late	100008906	2485	744.554	768593	9546757	7825707
2009	1,2-dipalmitoyl-GPC (16:0/16:0)	Lipid	Phosphatidylcholine (PC)	19130	LC/MS Pos Late	100000657	2365	734.569	63-89-8	452110	398235		HMDB00564
2129	1,2-dipalmitoyl-GPE (16:0/16:0)*	Lipid	Phosphatidylethanolamine (PE)	57341	LC/MS Pos Late	100009204	2498	692.522		445468	393103		HMDB08923
1068	1,5-anhydroglucitol (1,5-AG)	Carbohydrate	Glycolysis, Gluconeogenesis, and Pyruvate Metabolism	20675	LC/MS Neg	100000580	802	163.061	154-58-5	64960		C07326	HMDB02712
2525	1-(1-enyl-oleoyl)-GPE (P-18:1)*	Lipid	Lysoplasmalogen	44621	LC/MS Pos Late	100005372	1566	464.314
2502	1-(1-enyl-palmitoyl)-2-arachidonoyl-GPC (P-16:0/20:4)*	Lipid	Plasmalogen	52689	LC/MS Pos Late	100009014	2154	766.575			24767495		HMDB11220
2494	1-(1-enyl-palmitoyl)-2-arachidonoyl-GPE (P-16:0/20:4)*	Lipid	Plasmalogen	52673	LC/MS Pos Late	100009002	2270	724.528			24769238		HMDB11352
2491	1-(1-enyl-palmitoyl)-2-linoleoyl-GPE (P-16:0/18:2)*	Lipid	Plasmalogen	52677	LC/MS Pos Late	100009069	2351	700.528			24769229		HMDB11343
2523	1-(1-enyl-palmitoyl)-GPE (P-16:0)*	Lipid	Lysoplasmalogen	39270	LC/MS Pos Late	100003000	1558	438.298			10471193
2507	1-(1-enyl-stearoyl)-2-arachidonoyl-GPE (P-18:0/20:4)*	Lipid	Plasmalogen	52475	LC/MS Pos Late	100008999	2511	752.559		9547058	7826008		HMDB05779
2499	1-(1-enyl-stearoyl)-2-linoleoyl-GPE (P-18:0/18:2)*	Lipid	Plasmalogen	52748	LC/MS Pos Late	100009225	2633	728.559			24769261		HMDB11376
2527	1-(1-enyl-stearoyl)-GPE (P-18:0)*	Lipid	Lysoplasmalogen	39271	LC/MS Pos Late	100003001	1649	466.329
2336	1-arachidonoyl-GPC (20:4n6)*	Lipid	Lysophospholipid	33228	LC/MS Pos Late	100001551	1460	544.34			21403155	C05208	HMDB10395
2546	1-linolenoylglycerol (18:3)	Lipid	Monoacylglycerol	34393	LC/MS Neg	100001435	6214	277.217	124151-74-2	53480978	21403134		HMDB11569
2091	1-linoleoyl-2-arachidonoyl-GPC (18:2/20:4n6)*	Lipid	Phosphatidylcholine (PC)	52710	LC/MS Pos Late	100009131	1969	806.569			24766809		HMDB08147
2087	1-linoleoyl-2-linolenoyl-GPC (18:2/18:3)*	Lipid	Phosphatidylcholine (PC)	53176	LC/MS Pos Late	100009343	1939	780.554			24766802		HMDB08141
2318	1-linoleoyl-GPC (18:2)	Lipid	Lysophospholipid	34419	LC/MS Pos Late	100001395	1465	520.34		11988421	10160888	C04100	HMDB10386
2369	1-linoleoyl-GPE (18:2)*	Lipid	Lysophospholipid	36600	LC/MS Pos Late	100001570	1482	478.293		52925130	21403170		HMDB11507
2408	1-linoleoyl-GPG (18:2)*	Lipid	Lysophospholipid	54885	LC/MS Neg	100009227	5516	507.273
2545	1-linoleoylglycerol (18:2)	Lipid	Monoacylglycerol	27447	LC/MS Neg	100001040	6477	279.233	2277-28-3	5283469	4446589
85	1-methyl-4-imidazoleacetate	Amino Acid	Histidine Metabolism	32350	LC/MS Pos Early	100001208	2064	141.066	2625-49-2	75810	68319	C05828	HMDB02820
86	1-methyl-5-imidazoleacetate	Amino Acid	Histidine Metabolism	62946	LC/MS Pos Early	100002910	1989	141.066	4200-48-0	6451814	4954265		HMDB04988
3754	1-methyladenine	Nucleotide	Purine Metabolism, Adenine containing	1527	LC/MS Pos Early	54	2133	150.077	5142-22-3	78821	71157	C02216	HMDB11599
484	1-methylguanidine	Amino Acid	Guanidino and Acetamido Metabolism	48114	LC/MS Pos Early	100000715	2149	74.0713	22661-87-6	10111	28576	C02294	HMDB01522
84	1-methylhistamine	Amino Acid	Histidine Metabolism	43831	LC/MS Pos Early	100001204	3040	126.103	501-75-7	3614	3488	C05127	HMDB00898
1993	1-myristoyl-2-palmitoyl-GPC (14:0/16:0)	Lipid	Phosphatidylcholine (PC)	19258	LC/MS Pos Late	100000672	2147	706.538	69525-80-0	129657	114798		HMDB07869
2537	1-myristoylglycerol (14:0)	Lipid	Monoacylglycerol	35625	LC/MS Neg	100001618	6353.3	227.202	75685-84-6	79050	71382	C01885	HMDB11561
2085	1-oleoyl-2-docosahexaenoyl-GPC (18:1/22:6)*	Lipid	Phosphatidylcholine (PC)	52697	LC/MS Pos Late	100009130	2011	832.585			24766785		HMDB08123
2075	1-oleoyl-2-linoleoyl-GPC (18:1/18:2)*	Lipid	Phosphatidylcholine (PC)	52453	LC/MS Pos Late	100008981	2165	784.585
2161	1-oleoyl-2-linoleoyl-GPE (18:1/18:2)*	Lipid	Phosphatidylethanolamine (PE)	52687	LC/MS Pos Late	100009078	2270	742.538		9546753	7825703		HMDB05349
2315	1-oleoyl-GPC (18:1)	Lipid	Lysophospholipid	48258	LC/MS Pos Late	100001272	1540	522.355	19420-56-5	16081932	17240641		HMDB02815
2367	1-oleoyl-GPE (18:1)	Lipid	Lysophospholipid	35628	LC/MS Pos Late	100001569	1554	480.308	89576-29-4	9547071	7826021		HMDB11506
2406	1-oleoyl-GPG (18:1)*	Lipid	Lysophospholipid	45968	LC/MS Neg	100005716	5610	509.288			34999689
2541	1-palmitoleoylglycerol (16:1)*	Lipid	Monoacylglycerol	52431	LC/MS Neg	100008952	6094	253.217					HMDB11565
2027	1-palmitoyl-2-arachidonoyl-GPC (16:0/20:4n6)	Lipid	Phosphatidylcholine (PC)	52462	LC/MS Pos Late	100008914	2091	782.569	35418-58-7	10747814	8923140		HMDB07982
2138	1-palmitoyl-2-arachidonoyl-GPE (16:0/20:4)*	Lipid	Phosphatidylethanolamine (PE)	52464	LC/MS Pos Late	100008990	2198	740.522		9546800	7825750		HMDB05323
2033	1-palmitoyl-2-docosahexaenoyl-GPC (16:0/22:6)	Lipid	Phosphatidylcholine (PC)	52610	LC/MS Pos Late	100008915	2023	806.569	59403-54-2	6441886	4946007		HMDB07991
2658	1-palmitoyl-2-linoleoyl-galactosylglycerol (16:0/18:2)*	Lipid	Galactosyl Glycerolipids	54901	LC/MS Pos Late	100010893	2731	772.593			23326991
2016	1-palmitoyl-2-linoleoyl-GPC (16:0/18:2)	Lipid	Phosphatidylcholine (PC)	42446	LC/MS Pos Late	1537	2160	758.569	40811-94-7	5287971	4450224		HMDB07973
2135	1-palmitoyl-2-linoleoyl-GPE (16:0/18:2)	Lipid	Phosphatidylethanolamine (PE)	42449	LC/MS Pos Late	100001870	2275	716.522		9546747	7825697		HMDB05322
2249	1-palmitoyl-2-linoleoyl-GPI (16:0/18:2)	Lipid	Phosphatidylinositol (PI)	52450	LC/MS Polar	1528	910	833.518			21403024		HMDB09784
2199	1-palmitoyl-2-oleoyl-glycosyl-GPE (16:0/18:1)**	Lipid	Glycosyl PE	63200	LC/MS Pos Late	100021389	2512	880.591
2013	1-palmitoyl-2-oleoyl-GPC (16:0/18:1)	Lipid	Phosphatidylcholine (PC)	52461	LC/MS Pos Late	1539	2358	760.585	26853-31-6;26853-31-6	6436017	4940699		HMDB07972
2133	1-palmitoyl-2-oleoyl-GPE (16:0/18:1)	Lipid	Phosphatidylethanolamine (PE)	19263	LC/MS Pos Late	1526	2509	718.538	26662-94-2	5283496	4446615		HMDB05320
2233	1-palmitoyl-2-oleoyl-GPG (16:0/18:1)	Lipid	Phosphatidylglycerol (PG)	52448	LC/MS Polar	100000641	745	747.519		5283509	4446626
2247	1-palmitoyl-2-oleoyl-GPI (16:0/18:1)*	Lipid	Phosphatidylinositol (PI)	52669	LC/MS Polar	100009066	893	835.534			24767668		HMDB09783
2010	1-palmitoyl-2-palmitoleoyl-GPC (16:0/16:1)*	Lipid	Phosphatidylcholine (PC)	52470	LC/MS Pos Late	100008984	2160	732.554					HMDB07969
2011	1-palmitoyl-2-stearoyl-GPC (16:0/18:0)	Lipid	Phosphatidylcholine (PC)	52616	LC/MS Pos Late	100008921	2653	762.601	59403-51-9		24766643		HMDB07970
2677	1-palmitoyl-galactosylglycerol (16:0)*	Lipid	Galactosyl Glycerolipids	62372	LC/MS Neg	100010885	6161	491.323		10413348	8588782
2289	1-palmitoyl-GPA (16:0)	Lipid	Lysophospholipid	34428	LC/MS Neg	100001445	5600	409.236	17618-08-5	6419701	4925335	C04036	HMDB00327
2304	1-palmitoyl-GPC (16:0)	Lipid	Lysophospholipid	33955	LC/MS Pos Late	100001263	1525	496.34	17364-16-8	86554	78064		HMDB10382
2358	1-palmitoyl-GPE (16:0)	Lipid	Lysophospholipid	35631	LC/MS Pos Late	100001567	1544	454.293	53862-35-4	9547069	7826019		HMDB11503
2402	1-palmitoyl-GPG (16:0)*	Lipid	Lysophospholipid	45970	LC/MS Neg	100005717	5570	483.273		3300276	2548639
2409	1-palmitoyl-GPI (16:0)	Lipid	Lysophospholipid	35305	LC/MS Neg	100001655	5564	571.289					HMDB61695
2395	1-palmitoyl-GPS (16:0)*	Lipid	Lysophospholipid	46130	LC/MS Neg	100005805	5572	496.268		9547100	7826050
2540	1-palmitoylglycerol (16:0)	Lipid	Monoacylglycerol	21127	LC/MS Neg	100000827	6550	255.233	542-44-9	14900	14201		HMDB31074
2539	1-pentadecanoylglycerol (15:0)	Lipid	Monoacylglycerol	47898	LC/MS Neg	100001431	6200	241.217	104140-07-0	190750	165667
2061	1-stearoyl-2-arachidonoyl-GPC (18:0/20:4)	Lipid	Phosphatidylcholine (PC)	42450	LC/MS Pos Late	100001869	2300	810.601	35418-59-8	16219824	17347139		HMDB08048
2155	1-stearoyl-2-arachidonoyl-GPE (18:0/20:4)	Lipid	Phosphatidylethanolamine (PE)	52447	LC/MS Pos Late	100008977	2424	768.554		5289133	4451158		HMDB09003
2067	1-stearoyl-2-docosahexaenoyl-GPC (18:0/22:6)	Lipid	Phosphatidylcholine (PC)	52611	LC/MS Pos Late	100008916	2197	834.601	59403-52-0				HMDB08057
2053	1-stearoyl-2-linoleoyl-GPC (18:0/18:2)*	Lipid	Phosphatidylcholine (PC)	52452	LC/MS Pos Late	100008980	2380	786.601					HMDB08039
2150	1-stearoyl-2-linoleoyl-GPE (18:0/18:2)*	Lipid	Phosphatidylethanolamine (PE)	52446	LC/MS Pos Late	100008976	2522	744.554		9546749	7825699		HMDB08994
2050	1-stearoyl-2-oleoyl-GPC (18:0/18:1)	Lipid	Phosphatidylcholine (PC)	52438	LC/MS Pos Late	100008904	2644	788.616	56421-10-4		24766704		HMDB08038
2147	1-stearoyl-2-oleoyl-GPE (18:0/18:1)	Lipid	Phosphatidylethanolamine (PE)	42448	LC/MS Pos Late	100001856	2858	746.569					HMDB08993
2291	1-stearoyl-GPA (18:0)	Lipid	Lysophospholipid	36810	LC/MS Neg	100001670	5829	437.267	325465-92-7;799268-65-8	89567	80837
2313	1-stearoyl-GPC (18:0)	Lipid	Lysophospholipid	33961	LC/MS Pos Late	100001271	1606	524.371	19420-57-6	497299	435389		HMDB10384
2365	1-stearoyl-GPE (18:0)	Lipid	Lysophospholipid	42398	LC/MS Pos Late	100001461	1626	482.324	69747-55-3	9547068	7826018		HMDB11130
2404	1-stearoyl-GPG (18:0)	Lipid	Lysophospholipid	34437	LC/MS Neg	100001462	5816	511.304			21403138
2412	1-stearoyl-GPI (18:0)	Lipid	Lysophospholipid	19324	LC/MS Neg	100000656	5794	599.32	796963-93-4		21403067		HMDB61696
2396	1-stearoyl-GPS (18:0)*	Lipid	Lysophospholipid	45966	LC/MS Neg	100004327	5800	524.299		9547101	7826051
1356	10-heptadecenoate (17:1n7)	Lipid	Long Chain Monounsaturated Fatty Acid	33971	LC/MS Neg	100001278	5555	267.233	29743-97-3	5312435	4471860		HMDB60038
1774	10-hydroxystearate	Lipid	Fatty Acid, Monohydroxy	47123	LC/MS Neg	100005852	5370	299.259		9561835	7838048		HMDB37396
1788	12,13-DiHOME	Lipid	Fatty Acid, Dihydroxy	38395	LC/MS Neg	62	5137	313.238	263399-35-5	10236635	8412123	C14829	HMDB04705
3146	12-dehydrocholate	Lipid	Secondary Bile Acid Metabolism	44644	LC/MS Neg	100001072	4871	405.265	2458-08-4;2458-08-4	94235	85044		HMDB00400
3111	12-ketolithocholate	Lipid	Secondary Bile Acid Metabolism	63118	LC/MS Neg	100020859	5130	389.27	5130-29-0	3080612	2338365		HMDB00328
1759	16-hydroxypalmitate	Lipid	Fatty Acid, Monohydroxy	39609	LC/MS Neg	100002953	5236.2	271.228	506-13-8	10466	10034	C18218	HMDB06294
3774	2'-deoxyadenosine	Nucleotide	Purine Metabolism, Adenine containing	1553	LC/MS Pos Early	211	2252	252.109	16373-93-6	13730	13135	C00559	HMDB00101
3772	2'-deoxyadenosine 5'-monophosphate	Nucleotide	Purine Metabolism, Adenine containing	46333	LC/MS Pos Early	100000485	1284	332.075	653-63-4	12599	601	C00360	HMDB00905
3862	2'-deoxycytidine	Nucleotide	Pyrimidine Metabolism, Cytidine containing	15949	LC/MS Pos Early	100000125	2193	228.098	951-77-9	13711	13117	C00881	HMDB00014
3860	2'-deoxycytidine 5'-monophosphate	Nucleotide	Pyrimidine Metabolism, Cytidine containing	533	LC/MS Pos Early	298	975	308.064	1032-65-1	13945	5414501	C00239	HMDB01202
3804	2'-deoxyguanosine	Nucleotide	Purine Metabolism, Guanine containing	1411	LC/MS Neg	348	1700	266.089	961-07-9	187790	163230	C00330	HMDB00085
3802	2'-deoxyguanosine 5'-monophosphate (dGMP)	Nucleotide	Purine Metabolism, Guanine containing	35662	LC/MS Pos Early	100001546	950	348.07	902-04-5	65059	625	C00362	HMDB01044
3735	2'-deoxyinosine	Nucleotide	Purine Metabolism, (Hypo)Xanthine/Inosine containing	15076	LC/MS Neg	100000135	1688	251.079	890-38-0	65058	58569	C05512	HMDB00071
3837	2'-deoxyuridine	Nucleotide	Pyrimidine Metabolism, Uracil containing	52602	LC/MS Neg	536	1586	227.067	951-78-0	13712	13118	C00526	HMDB00012
3863	2'-O-methylcytidine	Nucleotide	Pyrimidine Metabolism, Cytidine containing	57554	LC/MS Pos Early	100010895	2411	258.108	2140-72-9	150971	133067
3825	2'-O-methyluridine	Nucleotide	Pyrimidine Metabolism, Uracil containing	57655	LC/MS Neg	100010896	1831	257.078	2140-76-3	102212	92343
365	2,3-dihydroxy-2-methylbutyrate	Amino Acid	Leucine, Isoleucine and Valine Metabolism	57547	LC/MS Polar	100010869	1318	133.051	14868-24-7	301941	266858		HMDB29576
4253	2,3-dihydroxyisovalerate	Xenobiotics	Food Component/Plant	38276	LC/MS Polar	100002417	1050	133.051	1756-18-9	677	657	C04039	HMDB12141
351	2,3-dimethylsuccinate	Amino Acid	Leucine, Isoleucine and Valine Metabolism	20703	LC/MS Polar	100000849	2800	145.051	13545-04-5	11848	11355
1794	2,4-dihydroxybutyrate	Lipid	Fatty Acid, Dihydroxy	62951	LC/MS Polar	100002285	1793	119.035	1518-62-3	192742	167259		HMDB00360
5108	2,6-dihydroxybenzoic acid	Xenobiotics	Drug - Topical Agents	63042	LC/MS Polar	100020837	729	153.019	303-07-1	9338	8974		HMDB13676
4257	2,8-quinolinediol	Xenobiotics	Food Component/Plant	42975	LC/MS Pos Early	100004206	2514	162.055	15450-76-7	97250	87777	C06342
4258	2,8-quinolinediol sulfate	Xenobiotics	Food Component/Plant	48691	LC/MS Neg	100004321	2612	239.997
4127	2-(4-hydroxyphenyl)propionate	Xenobiotics	Benzoate Metabolism	35632	LC/MS Neg	100001622	1797.3	165.056	938-96-5	102526	92601	C03080	HMDB41683
4748	2-acetamidophenol sulfate	Xenobiotics	Drug - Analgesics, Anesthetics	48580	LC/MS Neg	100006190	2251	230.013	40712-60-5	181671	158023
499	2-aminobutyrate	Amino Acid	Glutathione Metabolism	42374	LC/MS Pos Early	1128	2059	104.071	1492-24-6	439691	388757	C02261	HMDB00650
1571	2-aminoheptanoate	Lipid	Fatty Acid, Amino	43761	LC/MS Pos Early	100004542	3160	146.118	1115-90-8	227939	198338
283	2-aminophenol	Amino Acid	Tryptophan Metabolism	38109	LC/MS Pos Early	100002382	2644	110.06	95-55-6	5801	5596	C01987
5207	2-aminophenol sulfate	Xenobiotics	Chemical	43266	LC/MS Neg	100004322	1677	188.002		181670	158022		HMDB61116
336	2-hydroxy-3-methylvalerate	Amino Acid	Leucine, Isoleucine and Valine Metabolism	36746	LC/MS Neg	100001541	1800	131.071	488-15-3	164623	144317		HMDB00317
384	2-hydroxy-4-(methylthio)butanoic acid	Amino Acid	Methionine, Cysteine, SAM and Taurine Metabolism	63739	LC/MS Polar	100021372	1065	149.028	583-91-5
1488	2-hydroxyadipate	Lipid	Fatty Acid, Dicarboxylate	31934	LC/MS Polar	100001153	3000	161.046	18294-85-4	193530	167943	C02360	HMDB00321
1732	2-hydroxyarachidate*	Lipid	Fatty Acid, Monohydroxy	61700	LC/MS Neg	100019892	5990	327.29		5225199	4395406
1733	2-hydroxybehenate	Lipid	Fatty Acid, Monohydroxy	57663	LC/MS Neg	100015637	6384	355.322		193484	167899
501	2-hydroxybutyrate/2-hydroxyisobutyrate	Amino Acid	Glutathione Metabolism	52281	LC/MS Polar	100008928	1258	103.04
1726	2-hydroxydecanoate	Lipid	Fatty Acid, Monohydroxy	42489	LC/MS Neg	100004089	4840	187.134	5393-81-7	21488	20195
1484	2-hydroxyglutarate	Lipid	Fatty Acid, Dicarboxylate	37253	LC/MS Polar	100002070	3352.8	147.03	40951-21-1	43	42	C02630	HMDB0059655
1724	2-hydroxyheptanoate*	Lipid	Fatty Acid, Monohydroxy	61827	LC/MS Polar	100019960	925	145.087		2750949	2032206
4041	2-hydroxyhippurate (salicylurate)	Xenobiotics	Benzoate Metabolism	18281	LC/MS Neg	1869	2184	194.046	487-54-7	10253	9835	C07588	HMDB00840
1727	2-hydroxylaurate	Lipid	Fatty Acid, Monohydroxy	52916	LC/MS Neg	100008934	5211	215.165	2984-55-6	97783	88259
1734	2-hydroxylignocerate*	Lipid	Fatty Acid, Monohydroxy	61699	LC/MS Neg	100019894	6805	383.353		102430	92507	C17873	HMDB39540
1728	2-hydroxymyristate	Lipid	Fatty Acid, Monohydroxy	32413	LC/MS Neg	100001180	5364	243.197	2507-55-3	1563	1508	C13790	HMDB02261
1735	2-hydroxynervonate*	Lipid	Fatty Acid, Monohydroxy	61698	LC/MS Neg	100015638	6345	381.337		5312783	4472208
1729	2-hydroxypalmitate	Lipid	Fatty Acid, Monohydroxy	35675	LC/MS Neg	100001579	5511.2	271.228	764-67-0	92836	83805		HMDB31057
4252	2-hydroxyquinoline	Xenobiotics	Food Component/Plant	40464	LC/MS Pos Early	100002385	2680	146.06	59-31-4	6038	5816	C06415
1530	2-hydroxysebacate	Lipid	Fatty Acid, Dicarboxylate	63357	LC/MS Polar	100020378	2358	217.108	103963-71-9	128458	113866		HMDB00424
1731	2-hydroxystearate	Lipid	Fatty Acid, Monohydroxy	17945	LC/MS Neg	1239	5695	299.259	629-22-1	69417	62625	C03045
4261	2-isopropylmalate	Xenobiotics	Food Component/Plant	15667	LC/MS Polar	100000409	2605	175.061	3237-44-3	77	76	C02504	HMDB00402
4582	2-keto-3-deoxy-gluconate	Xenobiotics	Food Component/Plant	48141	LC/MS Polar	100005946	1900	177.04	17510-99-5	161227	141630	C00204	HMDB01353
2560	2-linoleoylglycerol (18:2)	Lipid	Monoacylglycerol	32506	LC/MS Neg	100000987	6250	279.233	3443-82-1	5365676	4517636		HMDB11538
340	2-methylbutyrylglycine	Amino Acid	Leucine, Isoleucine and Valine Metabolism	31928	LC/MS Neg	100001155	1884	158.082	52320-67-9	193872	168243		HMDB00339
1301	2-methylcitrate/homocitrate	Energy	TCA Cycle	52282	LC/MS Neg	100008929	575	205.035
2555	2-myristoylglycerol (14:0)	Lipid	Monoacylglycerol	34383	LC/MS Neg	100001408	6230	227.202	27214-38-6	137938	121585		HMDB11530
4262	2-oxindole-3-acetate	Xenobiotics	Food Component/Plant	40479	LC/MS Neg	100003109	2076	190.051	2971-31-5	3080590	2338343		HMDB35514
421	2-oxoarginine*	Amino Acid	Urea cycle; Arginine and Proline Metabolism	55072	LC/MS Pos Early	100002784	1760	174.087	663193	558	542	C03771	HMDB04225
2557	2-palmitoleoylglycerol (16:1)*	Lipid	Monoacylglycerol	52432	LC/MS Neg	100008953	6016	253.217					HMDB11565
2305	2-palmitoyl-GPC (16:0)*	Lipid	Lysophospholipid	35253	LC/MS Neg	100001562	6215	570.341		15061532	21403165		HMDB61702
2556	2-palmitoylglycerol (16:0)	Lipid	Monoacylglycerol	33419	LC/MS Neg	100001048	6400	255.233	23470-00-0	123409	110006		HMDB11533
4264	2-pyrrolidineacetic acid	Xenobiotics	Food Component/Plant	63269	LC/MS Pos Early	100006441	2248	130.086	56879-46-0	123784	110335
2366	2-stearoyl-GPE (18:0)*	Lipid	Lysophospholipid	41220	LC/MS Neg	100003901	6350	480.31			24769218		HMDB11129
1792	2R,3R-dihydroxybutyrate	Lipid	Fatty Acid, Dihydroxy	63109	LC/MS Polar	100002367	1543	119.035	759-06-8		17215960		HMDB00498
1791	2S,3R-dihydroxybutyrate	Lipid	Fatty Acid, Dihydroxy	62950	LC/MS Polar	100002284	1660	119.035	5057-93-2	10964471	9139682		HMDB02453
1795	3,4-dihydroxybutyrate	Lipid	Fatty Acid, Dihydroxy	62952	LC/MS Polar	100001730	2204	119.035	51267-44-8
4272	3,5-dihydroxyphenylpropionate	Xenobiotics	Food Component/Plant	63342	LC/MS Neg	100021256	1385	181.051	26539-01-5	161525	141878
4103	3-(2-hydroxyphenyl)propionate	Xenobiotics	Benzoate Metabolism	35634	LC/MS Neg	100001623	2530	165.056	495-78-3	873	850	C01198	HMDB33752
4128	3-(3-hydroxyphenyl)propionate	Xenobiotics	Benzoate Metabolism	35635	LC/MS Neg	100001624	1980	165.056	621-54-5	91	89	C11457	HMDB00375
167	3-(4-hydroxyphenyl)lactate	Amino Acid	Tyrosine Metabolism	32197	LC/MS Neg	240	1379	181.051	6482-98-0	9378	9010	C03672	HMDB00755
4129	3-(4-hydroxyphenyl)propionate	Xenobiotics	Benzoate Metabolism	39587	LC/MS Neg	100002914	1670	165.056	501-97-3	10394	9965	C01744	HMDB02199
419	3-amino-2-piperidone	Amino Acid	Urea cycle; Arginine and Proline Metabolism	62853	LC/MS Pos Early	100020361	2065	115.087	1892-22-4	5200225	4371576		HMDB00323
3879	3-aminoisobutyrate	Nucleotide	Pyrimidine Metabolism, Thymine containing	1566	LC/MS Pos Early	1114	2190	104.071	10569-72-9;214139-20-5	64956	58481	C05145	HMDB03911
1487	3-carboxyadipate	Lipid	Fatty Acid, Dicarboxylate	54723	LC/MS Neg	100009325	571	189.04	923-42-2	222467	193135
3145	3-dehydrocholate	Lipid	Secondary Bile Acid Metabolism	43835	LC/MS Neg	100001062	5050	405.265	2304-89-4	159655	140376		HMDB00502
3103	3-dehydrodeoxycholate	Lipid	Secondary Bile Acid Metabolism	63119	LC/MS Neg	100020860	5235	389.27	834588	160738	141233		HMDB62742
4216	3-dehydroshikimate	Xenobiotics	Food Component/Plant	36764	LC/MS Polar	100001679	1962	171.03	2922-42-1	80	79	C02637
4669	3-deoxyoctulosonate	Xenobiotics	Bacterial/Fungal	43805	LC/MS Neg	100000095	654.9	237.062	103404-70-2	4636210	3826376
4266	3-formylindole	Xenobiotics	Food Component/Plant	62863	LC/MS Neg	100020219	3709	144.045		10256	9838	C08493	HMDB29737
344	3-hydroxy-2-ethylpropionate	Amino Acid	Leucine, Isoleucine and Valine Metabolism	32397	LC/MS Neg	100001170	975	117.056	4374-62-3	188979	164207		HMDB00396
2852	3-hydroxy-3-methylglutarate	Lipid	Mevalonate Metabolism	531	LC/MS Polar	112	2850	161.046	503-49-1	1662	4573695	C03761	HMDB00355
1489	3-hydroxyadipate*	Lipid	Fatty Acid, Dicarboxylate	62069	LC/MS Polar	100004396	3131	161.046		151913	133894		HMDB00345
4062	3-hydroxybenzoate	Xenobiotics	Benzoate Metabolism	15673	LC/MS Neg	100000013	1141	137.024	99-06-9	7420	7142	C00587	HMDB02466
1704	3-hydroxybutyrate (BHBA)	Lipid	Ketone Bodies	542	LC/MS Polar	254	1480	103.04	625-72-9	441	428	C01089	HMDB00357
1741	3-hydroxydecanoate	Lipid	Fatty Acid, Monohydroxy	22053	LC/MS Neg	100000997	4634.7	187.134	5561-87-5	26612	24790		HMDB02203
1508	3-hydroxydodecanedioate*	Lipid	Fatty Acid, Dicarboxylate	62915	LC/MS Neg	100001454	2252	245.139	34574-69-1	16663321	13628081		HMDB00413
1738	3-hydroxyhexanoate	Lipid	Fatty Acid, Monohydroxy	53230	LC/MS Neg	100006367	1725	131.071	10191-24-9	151492	133518
4043	3-hydroxyhippurate	Xenobiotics	Benzoate Metabolism	39600	LC/MS Neg	100002122	1687	194.046	1637-75-8	450268	396603		HMDB06116
1744	3-hydroxylaurate	Lipid	Fatty Acid, Monohydroxy	32457	LC/MS Neg	100001112	5175	215.165	53941-38-1	94216	85026		HMDB00387
1623	3-hydroxymargaroylglycine	Lipid	Fatty Acid Metabolism (Acyl Glycine)	63670	LC/MS Neg	100021376	5555	342.265		10545348	8720739
1745	3-hydroxymyristate	Lipid	Fatty Acid, Monohydroxy	21158	LC/MS Neg	100000882	5335	243.197	3422-31-9	16064	15252
1739	3-hydroxyoctanoate	Lipid	Fatty Acid, Monohydroxy	22001	LC/MS Neg	100000773	3446	159.103	88930-08-9	26613	24791		HMDB01954
1748	3-hydroxyoleate*	Lipid	Fatty Acid, Monohydroxy	61843	LC/MS Neg	100019966	5508	297.244
147	3-hydroxyphenylacetate	Amino Acid	Phenylalanine Metabolism	1413	LC/MS Polar	114	1220	151.04	621-37-4	12122	5323739	C05593	HMDB00440
1743	3-hydroxysebacate	Lipid	Fatty Acid, Monohydroxy	31943	LC/MS Neg	100001145	1282	217.108	73141-46-5	3017884	2285525		HMDB00350
1777	3-hydroxystearate	Lipid	Fatty Acid, Monohydroxy	52938	LC/MS Neg	100008933	5674	299.259	45261-96-9	5282907	4446034
1740	3-hydroxysuberate	Lipid	Fatty Acid, Monohydroxy	31936	LC/MS Polar	100001143	3000	189.077	73141-47-6	22328017	13498677		HMDB00325
4662	3-indoleglyoxylic acid	Xenobiotics	Food Component/Plant	63583	LC/MS Neg	100020372	2140	188.035	1477-49-2	73863	66497
280	3-indoxyl sulfate	Amino Acid	Tryptophan Metabolism	27672	LC/MS Neg	100000467	2222.2	212.002	2642-37-7	10258	9840		HMDB00682
2682	3-ketosphinganine	Lipid	Sphingolipid Synthesis	34381	LC/MS Pos Late	100001436	1400	300.29	18944-28-0	631	611	C02934	HMDB01480
335	3-methyl-2-oxovalerate	Amino Acid	Leucine, Isoleucine and Valine Metabolism	15676	LC/MS Neg	100000036	2064.2	129.056	1460-34-0;51829-07-3	47	46	C00671	HMDB03736
1490	3-methyladipate	Lipid	Fatty Acid, Dicarboxylate	36749	LC/MS Polar	100001765	2865	159.066	422955	12292	11789		HMDB00555
1483	3-methylglutarate/2-methylglutarate	Lipid	Fatty Acid, Dicarboxylate	54676	LC/MS Polar	100010834	2832	145.051			11781		HMDB00752
68	3-methylhistidine	Amino Acid	Histidine Metabolism	15677	LC/MS Pos Early	100000042	2670	170.092	368-16-1	64969	58494	C01152	HMDB00479
4130	3-phenylpropionate (hydrocinnamate)	Xenobiotics	Benzoate Metabolism	15749	LC/MS Neg	100000010	2860	149.061	501-52-0	107	10181339	C05629	HMDB00764
1085	3-phosphoglycerate	Carbohydrate	Glycolysis, Gluconeogenesis, and Pyruvate Metabolism	1414	LC/MS Neg	132	583	184.986	80731-10-8	724	10669764	C00597	HMDB00807
411	3-sulfo-L-alanine	Amino Acid	Methionine, Cysteine, SAM and Taurine Metabolism	47089	LC/MS Pos Early	382	570	170.012	498-40-8	72886	65718	C00506	HMDB02757
3839	3-ureidoisobutyrate	Nucleotide	Pyrimidine Metabolism, Uracil containing	57549	LC/MS Pos Early	100001531	1207	147.076	2905-86-4	160663	141172	C05100	HMDB02031
3840	3-ureidopropionate	Nucleotide	Pyrimidine Metabolism, Uracil containing	3155	LC/MS Pos Early	1053	875	133.061	462-88-4	111	109	C02642	HMDB00026
3152	3b-hydroxy-5-cholenoic acid	Lipid	Secondary Bile Acid Metabolism	43507	LC/MS Neg	100004182	5205	373.275	5255-17-4	92997	83950		HMDB00308
2881	3beta-hydroxy-5-cholestenoate	Lipid	Sterol	54805	LC/MS Neg	100006370	5398	415.322	6561-58-6	165511		C17333
2890	3beta-Hydroxy-7-oxo-5-cholestenoic acid	Lipid	Sterol	36834	LC/MS Neg	100001610	5236	429.301	1246298-64-5
5325	4-acetamidobenzoate	Xenobiotics	Chemical	57585	LC/MS Neg	100009413	1403	178.051	556-08-1	19266	18177	D03836
483	4-acetamidobutanoate	Amino Acid	Polyamine Metabolism	1558	LC/MS Pos Early	1113	1350	146.081	3025-96-5	18189	17180	C02946	HMDB03681
2891	4-cholesten-3-one	Lipid	Sterol	38125	LC/MS Pos Late	100002227	2520	385.346	601-57-0	91477	427	C00599	HMDB00921
4090	4-ethylphenylsulfate	Xenobiotics	Benzoate Metabolism	36099	LC/MS Neg	100001756	3580	201.023	123-07-9			C13637	HMDB62551
485	4-guanidinobutanoate	Amino Acid	Guanidino and Acetamido Metabolism	15681	LC/MS Pos Early	100000096	2320	146.092	463-003;463-00-3	500	486	C01035	HMDB03464
4061	4-hydroxybenzoate	Xenobiotics	Benzoate Metabolism	21133	LC/MS Neg	100000862	820	137.024	99-96-7	135	132	C00156	HMDB00500
1722	4-hydroxybutyrate (GHB)	Lipid	Fatty Acid, Monohydroxy	34585	LC/MS Pos Early	100001507	1148	87.0441	502-85-2	10413	9984	C00989	HMDB00710
148	4-hydroxyphenylacetate	Amino Acid	Phenylalanine Metabolism	541	LC/MS Neg	144	1361	151.04	156-38-7	127	3881560	C00642	HMDB00020
1039	4-hydroxyphenylacetylglycine	Peptide	Acetylated Peptides	43525	LC/MS Neg	100004418	1622	208.062	28116-23-6	440732	389604	C05596
162	4-hydroxyphenylpyruvate	Amino Acid	Tyrosine Metabolism	1669	LC/MS Neg	1141	1690	179.035	156-39-8	979	954	C01179	HMDB00707
89	4-imidazoleacetate	Amino Acid	Histidine Metabolism	32349	LC/MS Pos Early	100001207	2055	127.05	645-65-8	96215	86856	C02835	HMDB02024
295	4-methyl-2-oxopentanoate	Amino Acid	Leucine, Isoleucine and Valine Metabolism	22116	LC/MS Neg	100000551	2170	129.056	816-66-0	70	69	C00233	HMDB00695
5350	4-quinolinecarboxylic acid	Xenobiotics	Chemical	63767	LC/MS Neg	100021550	1800	172.04	486-74-8	10243	9826	C06414
3824	5,6-dihydrouridine	Nucleotide	Pyrimidine Metabolism, Uracil containing	61833	LC/MS Neg	100001425	1119	245.078	1361384	94312	85115
4010	5-(2-Hydroxyethyl)-4-methylthiazole	Cofactors and Vitamins	Thiamine Metabolism	27673	LC/MS Pos Early	100000098	2310	144.048	137-00-8	1136	1104	C04294
111	5-(galactosylhydroxy)-L-lysine	Amino Acid	Lysine Metabolism	43582	LC/MS Pos Early	100002462	2755	325.161	32448-36-5
126	5-aminovalerate	Amino Acid	Lysine Metabolism	18319	LC/MS Pos Early	100000454	2220	118.086	660-88-8	138	135	C00431	HMDB03355
1752	5-hydroxyhexanoate	Lipid	Fatty Acid, Monohydroxy	31938	LC/MS Neg	100001148	1267	131.071	44843-89-2	170748	149280		HMDB00525
110	5-hydroxylysine	Amino Acid	Lysine Metabolism	15685	LC/MS Pos Early	100000054	2790	163.108	13204-98-3	1029	1002	C16741	HMDB00450
3855	5-methylcytidine	Nucleotide	Pyrimidine Metabolism, Cytidine containing	22119	LC/MS Pos Early	100000763	2227	258.108	2140-61-6	92918	83877		HMDB00982
3858	5-methylcytosine	Nucleotide	Pyrimidine Metabolism, Cytidine containing	21106	LC/MS Pos Early	1049	2195	126.066	58366-64-6	65040	58551	C02376	HMDB02894
479	5-methylthioadenosine (MTA)	Amino Acid	Polyamine Metabolism	1419	LC/MS Pos Early	212	2752	298.097	2457-80-9	439176	388321	C00170	HMDB01173
3826	5-methyluridine (ribothymidine)	Nucleotide	Pyrimidine Metabolism, Uracil containing	35136	LC/MS Neg	100001446	1778.1	257.078	1463-10-1	445408	393058		HMDB00884
498	5-oxoproline	Amino Acid	Glutathione Metabolism	1494	LC/MS Neg	1021	738.5	128.035	98-79-3	7405	7127	C01879	HMDB00267
3108	6-beta-hydroxylithocholate	Lipid	Secondary Bile Acid Metabolism	36807	LC/MS Neg	100001625	4830	391.285	668-49-5	5283821	4446909	C15515	HMDB00811
3136	6-oxolithocholate	Lipid	Secondary Bile Acid Metabolism	46336	LC/MS Neg	100001068	5033	389.27	2393-61-5	164960	144621
123	6-oxopiperidine-2-carboxylate	Amino Acid	Lysine Metabolism	43231	LC/MS Neg	100004499	965	142.051	34622-39-4	3014237	2282737		HMDB61705
3134	7,12-diketolithocholate	Lipid	Secondary Bile Acid Metabolism	31906	LC/MS Neg	100001070	4215	403.249	517-33-9	3080560	2338317
3150	7-ketodeoxycholate	Lipid	Secondary Bile Acid Metabolism	31904	LC/MS Neg	100001063	4821	405.265	911-40-0	188292	163659		HMDB00391
3137	7-ketolithocholate	Lipid	Secondary Bile Acid Metabolism	43830	LC/MS Neg	100001069	5082	389.27	4651-67-6	444262	392247		HMDB00467
3790	7-methylguanine	Nucleotide	Purine Metabolism, Guanine containing	35114	LC/MS Pos Early	100001456	2175	166.072	578-76-7	11361	10883	C02242	HMDB00897
1757	8-hydroxyoctanoate	Lipid	Fatty Acid, Monohydroxy	21239	LC/MS Neg	100000956	2300	159.103	764-89-6	69820	63018		HMDB61914
1789	9,10-DiHOME	Lipid	Fatty Acid, Dihydroxy	38399	LC/MS Neg	179	5180	313.238	263399-34-4	9966640	8142232	C14828	HMDB04704
1628	acetylcarnitine (C2)	Lipid	Fatty Acid Metabolism (Acyl Carnitine, Short Chain)	32198	LC/MS Pos Early	100000802	2282	204.123	5080-50-2	1	5406074	C02571	HMDB00201
1304	acetylphosphate	Energy	Oxidative Phosphorylation	15488	LC/MS Polar	1211	4013.9	138.98	94249-01-1	186	181	C00227	HMDB01494
3753	adenine	Nucleotide	Purine Metabolism, Adenine containing	554	LC/MS Pos Early	880	2221	136.062	73-24-5	190	185	C00147	HMDB00034
3752	adenosine	Nucleotide	Purine Metabolism, Adenine containing	555	LC/MS Pos Early	798	2169	268.104	58-61-7	60961	54923	C00212	HMDB00050
3747	adenosine 2'-monophosphate (2'-AMP)	Nucleotide	Purine Metabolism, Adenine containing	36815	LC/MS Neg	100001694	1497.7	346.056	130-49-4	94136		C00946	HMDB11617
3746	adenosine 3'-monophosphate (3'-AMP)	Nucleotide	Purine Metabolism, Adenine containing	35142	LC/MS Neg	100001449	1245	346.056	84-21-9	41211	10463793	C01367	HMDB03540
3745	adenosine 5'-monophosphate (AMP)	Nucleotide	Purine Metabolism, Adenine containing	32342	LC/MS Pos Early	209	1013	348.07	149022-20-8	6083	10239183	C00020	HMDB00045
3749	adenosine-2',3'-cyclic monophosphate	Nucleotide	Purine Metabolism, Adenine containing	37467	LC/MS Neg	72	1793	328.045	37063-35-7	2024	1947	C02353	HMDB11616
1486	adipate (C6-DC)	Lipid	Fatty Acid, Dicarboxylate	21134	LC/MS Polar	100000863	3000	145.051	124-04-9	196	191	C06104	HMDB00448
1399	adrenate (22:4n6)	Lipid	Long Chain Polyunsaturated Fatty Acid (n3 and n6)	32980	LC/MS Neg	100001193	5678	331.264	2091-25-0	5497181	4445971	C16527	HMDB02226
461	agmatine	Amino Acid	Polyamine Metabolism	15496	LC/MS Pos Early	100000103	3057	131.129	2482-00-0	199	194	C00179	HMDB01432
28	alanine	Amino Acid	Alanine and Aspartate Metabolism	1126	LC/MS Pos Early	811	1700	90.055	56-41-7	5950	5735	C00041	HMDB00161
578	alanylleucine	Peptide	Dipeptide	37093	LC/MS Pos Early	100001890	3055	203.139	1638-60-4	259583	227831		HMDB28691
3740	allantoic acid	Nucleotide	Purine Metabolism, (Hypo)Xanthine/Inosine containing	33434	LC/MS Polar	218	2960	175.047	99-16-1	203	198	C00499	HMDB01209
3739	allantoin	Nucleotide	Purine Metabolism, (Hypo)Xanthine/Inosine containing	1107	LC/MS Polar	1002	1672	157.037	97-59-6	204	199	C02350	HMDB00462
299	alpha-hydroxyisocaproate	Amino Acid	Leucine, Isoleucine and Valine Metabolism	22132	LC/MS Neg	100000706	1840	131.071	10303-64-7	83697	75520	C03264	HMDB00746
360	alpha-hydroxyisovalerate	Amino Acid	Leucine, Isoleucine and Valine Metabolism	46537	LC/MS Polar	100001300	1052	117.056	600-37-3	99823	90190		HMDB00407
1285	alpha-ketoglutarate	Energy	TCA Cycle	528	LC/MS Polar	93	2700	145.014	305-72-6;328-50-7;22202-68-2	51	50	C00026	HMDB00208
3084	alpha-muricholate	Lipid	Primary Bile Acid Metabolism	34092	LC/MS Neg	100001280	4765	407.28	2393-58-0	3083761	2340918	C17647	HMDB00506
3950	alpha-tocopherol	Cofactors and Vitamins	Tocopherol Metabolism	1561	LC/MS Pos Late	1105	2522	430.378	59-02-9;10191-41-0	14985	14265	C02477	HMDB01893
3956	alpha-tocotrienol	Cofactors and Vitamins	Tocopherol Metabolism	37502	LC/MS Pos Late	100001979	1986	424.334	58864-81-6	5282347	4445512	C14153	HMDB06327
81	anserine	Amino Acid	Histidine Metabolism	15747	LC/MS Pos Early	100000044	2924	241.13	10030-52-1	112072	100482	C01262	HMDB00194
246	anthranilate	Amino Acid	Tryptophan Metabolism	57746	LC/MS Pos Early	1258	2606	120.044	118-92-3	227	222	C00108	HMDB01123
4233	apigenin	Xenobiotics	Food Component/Plant	21189	LC/MS Neg	100000935	3845	269.046	520-36-5	5280443	4444100	C01477	HMDB02124
1117	arabinose	Carbohydrate	Pentose Metabolism	575	LC/MS Polar	828	1804.5	195.051	28697-53-2	66308	59687	C00216	HMDB00646
1125	arabitol/xylitol	Carbohydrate	Pentose Metabolism	48885	LC/MS Polar	100006430	1932.4	151.061		6912		C01904
1131	arabonate/xylonate	Carbohydrate	Pentose Metabolism	48255	LC/MS Polar	100006115	2700	165.04
1344	arachidate (20:0)	Lipid	Long Chain Saturated Fatty Acid	1118	LC/MS Neg	893	6240	311.296	506-30-9	10467	10035	C06425	HMDB02212
1397	arachidonate (20:4n6)	Lipid	Long Chain Polyunsaturated Fatty Acid (n3 and n6)	1110	LC/MS Neg	229	5535	303.233	506-32-1	444899	392692	C00219	HMDB01043
1645	arachidoylcarnitine (C20)*	Lipid	Fatty Acid Metabolism (Acyl Carnitine, Long Chain Saturated)	57513	LC/MS Pos Late	100015833	1512	456.405			28639199		HMDB06460
449	argininate*	Amino Acid	Urea cycle; Arginine and Proline Metabolism	57461	LC/MS Pos Early	100002769	2150	176.103	157-07-3	160437	140984		HMDB03148
413	arginine	Amino Acid	Urea cycle; Arginine and Proline Metabolism	1638	LC/MS Pos Early	231	2825	175.119	1119-34-2	232	227	C00062	HMDB00517
3942	ascorbic acid 3-sulfate*	Cofactors and Vitamins	Ascorbate and Aldarate Metabolism	63687	LC/MS Polar	100020409	2025	254.981		11425365	9600241
39	asparagine	Amino Acid	Alanine and Aspartate Metabolism	512	LC/MS Pos Early	917	1225	133.061	70-47-3	6267	6031	C00152	HMDB00168
35	aspartate	Amino Acid	Alanine and Aspartate Metabolism	443	LC/MS Pos Early	234	1165	134.045	56-84-8	5960	5745	C00049	HMDB00191
1500	azelate (C9-DC)	Lipid	Fatty Acid, Dicarboxylate	18362	LC/MS Neg	2029	1276	187.098	123-99-9	2266	2179	C08261	HMDB00784
1646	behenoylcarnitine (C22)*	Lipid	Fatty Acid Metabolism (Acyl Carnitine, Long Chain Saturated)	57514	LC/MS Pos Late	100015832	1561	484.436			28639204
4051	benzoate	Xenobiotics	Benzoate Metabolism	15778	LC/MS Neg	100000008	1750	121.029	65-85-0	243	238	C00180	HMDB01870
3841	beta-alanine	Nucleotide	Pyrimidine Metabolism, Uracil containing	55	LC/MS Pos Early	244	1905	90.055	56-41-7;107-95-9	239	234	C00099	HMDB00056
4311	beta-guanidinopropanoate	Xenobiotics	Food Component/Plant	35101	LC/MS Pos Early	100001411	2145	132.077	353-09-3	67701	61020	C03065	HMDB13222
312	beta-hydroxyisovalerate	Amino Acid	Leucine, Isoleucine and Valine Metabolism	12129	LC/MS Polar	1442	1149.8	117.056	625-08-1	69362	62571		HMDB00754
3083	beta-muricholate	Lipid	Primary Bile Acid Metabolism	31885	LC/MS Neg	100001066	4794	407.28	2393-59-1	5283853	2340919	C17726	HMDB00415
2892	beta-sitosterol	Lipid	Sterol	27414	LC/MS Pos Late	100001033	3054	397.383	83-46-5	222284	192962	C01753	HMDB00852
6	betaine	Amino Acid	Glycine, Serine and Threonine Metabolism	3141	LC/MS Pos Early	799	1064	118.086	107-43-7	247	24219951173	C00719	HMDB00043
3995	bilirubin (Z,Z)	Cofactors and Vitamins	Hemoglobin and Porphyrin Metabolism	43807	LC/MS Pos Late	1090	1840	585.271	635-65-4	5280352	4444055	C00486	HMDB00054
1514	branched chain 14:0 dicarboxylic acid**	Lipid	Fatty Acid, Dicarboxylate	63191	LC/MS Neg	100021374	3849	257.176
1323	butyrate (4:0)	Lipid	Short Chain Fatty Acid	40605	LC/MS Neg	1143	1062	87.0452	109-92-6	264	259	C00246	HMDB00039
1589	butyrylcarnitine (C4)	Lipid	Fatty Acid Metabolism (also BCAA Metabolism)	32412	LC/MS Pos Early	100001054	2860	232.154	25576-40-3	439829	184820	C02862	HMDB02013
1590	butyrylglycine	Lipid	Fatty Acid Metabolism (also BCAA Metabolism)	31850	LC/MS Neg	100001151	1470	144.067	20208-73-5	88412	79766		HMDB00808
124	cadaverine	Amino Acid	Lysine Metabolism	15308	LC/MS Pos Early	100000110	3036	103.123	462-94-2;1476-39-7	273	13866593	C01672	HMDB02322
2895	campesterol	Lipid	Sterol	33997	LC/MS Pos Late	100001269	2873	383.367	474-62-4	173183	151215	C01789	HMDB02869
1325	caproate (6:0)	Lipid	Medium Chain Fatty Acid	32489	LC/MS Neg	926	2713.7	115.076	142-62-1	8892	8552	C01585	HMDB00535
1327	caprylate (8:0)	Lipid	Medium Chain Fatty Acid	32492	LC/MS Neg	932	4362	143.108	124-07-2	379	370	C06423	HMDB00482
56	carboxyethyl-GABA	Amino Acid	Glutamate Metabolism	40007	LC/MS Pos Early	100003260	2085	176.092	908055	2572	2474		HMDB02201
1698	carnitine	Lipid	Carnitine Metabolism	15500	LC/MS Pos Early	100000007	1978	162.112	461-05-2	10917	10455	C00318	HMDB00062
4017	carotene diol (1)	Cofactors and Vitamins	Vitamin A Metabolism	57635	LC/MS Pos Late	100015966	1720	568.428
4018	carotene diol (2)	Cofactors and Vitamins	Vitamin A Metabolism	57636	LC/MS Pos Late	100015967	1904	568.428
4019	carotene diol (3)	Cofactors and Vitamins	Vitamin A Metabolism	57637	LC/MS Pos Late	100015968	1948	568.428
4069	catechol sulfate	Xenobiotics	Benzoate Metabolism	35320	LC/MS Neg	100001605	1906	188.986	4918-96-1	3083879	2341024		HMDB59724
3076	chenodeoxycholate	Lipid	Primary Bile Acid Metabolism	1563	LC/MS Neg	1123	5264	391.285	474-24-9;474-25-9	10133		C02528	HMDB00518
3078	chenodeoxycholic acid sulfate (2)	Lipid	Primary Bile Acid Metabolism	63608	LC/MS Neg	100021651	4807	235.117
1936	chiro-inositol	Lipid	Inositol Metabolism	37112	LC/MS Polar	100001859	3191.2	225.062	643-12-9		10254647	C19891	HMDB34220
3073	cholate	Lipid	Primary Bile Acid Metabolism	22842	LC/MS Neg	136	5165	407.28	81-25-4	221493		C00695	HMDB00619
3090	cholate sulfate	Lipid	Primary Bile Acid Metabolism	52973	LC/MS Neg	100006637	4557	243.115
2867	cholesterol	Lipid	Sterol	63	LC/MS Pos Late	266	2707	369.352	57-88-5	11025495	4937803	C00187	HMDB00067
1964	choline	Lipid	Phospholipid Metabolism	15506	LC/MS Pos Early	1256	1961	104.107	67-48-1	305	149278	C00114	HMDB00097
1965	choline phosphate	Lipid	Phospholipid Metabolism	34396	LC/MS Pos Early	267	700	184.073	72556-74-2	1014	119298	C00588	HMDB01565
4329	chrysoeriol (3'-O-methylluteolin)	Xenobiotics	Food Component/Plant	40474	LC/MS Neg	100002959	3870	299.056	491-71-4	5280666	4444263	C04293	HMDB30667
1279	citrate	Energy	TCA Cycle	1564	LC/MS Neg	1124	582	191.02	77-92-9	311	305	C00158	HMDB00094
422	citrulline	Amino Acid	Urea cycle; Arginine and Proline Metabolism	2132	LC/MS Pos Early	391	1520	176.103	372-75-8	9750	810	C00327	HMDB00904
2885	coprostanol	Lipid	Sterol	45986	LC/MS Pos Late	100005346	2850	371.367	360-68-9	221122	19951861		HMDB00577
4346	coumestrol	Xenobiotics	Food Component/Plant	38134	LC/MS Neg	100002264	4375	267.03	479-13-0	5281707	4445024	C10205	HMDB02326
455	creatine	Amino Acid	Creatine Metabolism	27718	LC/MS Pos Early	1221	1947	132.077	57-00-1	586	566	C00300	HMDB00064
456	creatinine	Amino Acid	Creatine Metabolism	513	LC/MS Pos Early	275	2055	114.066	60-27-5	588	568	C00791	HMDB00562
388	cystathionine	Amino Acid	Methionine, Cysteine, SAM and Taurine Metabolism	15705	LC/MS Pos Early	310	2270	223.075	535-34-2	439258	811	C02291	HMDB00099
390	cysteine	Amino Acid	Methionine, Cysteine, SAM and Taurine Metabolism	1868	LC/MS Pos Early	800	1475	122.027	52-90-4;56-89-3	5862	5653	C00097	HMDB00574
395	cysteine s-sulfate	Amino Acid	Methionine, Cysteine, SAM and Taurine Metabolism	22176	LC/MS Polar	100000808	2273	199.969	1637-71-4	115015	102939	C05824	HMDB00731
495	cysteinylglycine	Amino Acid	Glutathione Metabolism	35637	LC/MS Pos Early	278	2132	179.048	19246-18-5	439498	58762	C01419	HMDB00078
3852	cytidine	Nucleotide	Pyrimidine Metabolism, Cytidine containing	514	LC/MS Pos Early	827	2124	244.093	65-46-3	6175	5940	C00475	HMDB00089
3850	cytidine 2' or 3'-monophosphate (2' or 3'-CMP)	Nucleotide	Pyrimidine Metabolism, Cytidine containing	61705	LC/MS Pos Early	100019915	847	324.059
3851	cytidine 2',3'-cyclic monophosphate	Nucleotide	Pyrimidine Metabolism, Cytidine containing	37465	LC/MS Neg	73	937	304.034	15718-51-1	417654	369711	C02354	HMDB11691
3848	cytidine 5'-monophosphate (5'-CMP)	Nucleotide	Pyrimidine Metabolism, Cytidine containing	2372	LC/MS Pos Early	282	835	324.059	63-37-6	6131	5414497	C00055	HMDB00095
3853	cytosine	Nucleotide	Pyrimidine Metabolism, Cytidine containing	573	LC/MS Pos Early	881	2060	112.051	71-30-7	597	577	C00380	HMDB00630
4352	daidzein	Xenobiotics	Food Component/Plant	32453	LC/MS Neg	100001219	3566	253.051	486-66-8	5281708	4445025	C10208	HMDB03312
3133	dehydrolithocholate	Lipid	Secondary Bile Acid Metabolism	31891	LC/MS Neg	100001067	5360	373.275	1553-56-6	159623	140347		HMDB00502
2848	dehydrophytosphingosine*	Lipid	Sphingosines	63037	LC/MS Pos Late	100021236	1302	316.285			26333231
3954	delta-tocopherol	Cofactors and Vitamins	Tocopherol Metabolism	33418	LC/MS Pos Late	100001216	2259	402.349	119-13-1	92094	83144	C14151	HMDB02902
1697	deoxycarnitine	Lipid	Carnitine Metabolism	36747	LC/MS Pos Early	100001662	2052	146.118	6249-56-5	134	705	C01181	HMDB01161
3098	deoxycholate	Lipid	Secondary Bile Acid Metabolism	1114	LC/MS Neg	302	5294	391.285	83-44-3	222528	389318	C04483	HMDB00626
3101	deoxycholic acid (12 or 24)-sulfate*	Lipid	Secondary Bile Acid Metabolism	63688	LC/MS Neg	100021712	4580	235.117
3100	deoxycholic acid 3-sulfate	Lipid	Secondary Bile Acid Metabolism	52969	LC/MS Neg	100006638	4880	235.117
4356	deoxymugineic acid	Xenobiotics	Food Component/Plant	57394	LC/MS Pos Early	100001816	1036	305.134	74235-24-8		32816053
1249	diacetylchitobiose	Carbohydrate	Aminosugar Metabolism	35158	LC/MS Pos Early	100001492	790	425.177	35061-50-8	439544	21403149	C01674	HMDB03556
473	diacetylspermidine*	Amino Acid	Polyamine Metabolism	62105	LC/MS Pos Early	100020242	2510	230.186			25944163
4223	diaminopimelate	Xenobiotics	Food Component/Plant	15130	LC/MS Pos Early	100000115	2569	191.103	1476-39-7;2577-62-0	439283	1267353	C00666	HMDB01370
2655	digalactosylglycerol*	Lipid	Galactosyl Glycerolipids	57346	LC/MS Neg	100003065	781	415.146			24695921
1394	dihomo-linoleate (20:2n6)	Lipid	Long Chain Polyunsaturated Fatty Acid (n3 and n6)	17805	LC/MS Neg	1231	5730	307.264	2091-39-6	6439848	4944228	C16525	HMDB05060
1396	dihomo-linolenate (20:3n3 or n6)	Lipid	Long Chain Polyunsaturated Fatty Acid (n3 and n6)	35718	LC/MS Neg	100001739	5596	305.249	17046-59-2	5280581	4471954	C03242	HMDB02925
4360	dihydroferulate	Xenobiotics	Food Component/Plant	40481	LC/MS Neg	100003432	1928	195.066	1135-23-5	14340	13701
4177	dihydrokaempferol	Xenobiotics	Food Component/Plant	37116	LC/MS Neg	100001819	2510	287.056	480-20-6;5150-32-3	122850		C00974	HMDB30847
428	dimethylarginine (SDMA + ADMA)	Amino Acid	Urea cycle; Arginine and Proline Metabolism	36808	LC/MS Pos Early	100001810	2850	203.15	102783-24-4	123831	110375	C03626	HMDB01539
5	dimethylglycine	Amino Acid	Glycine, Serine and Threonine Metabolism	5086	LC/MS Pos Early	806	1104	104.071	1118-68-9	673	653	C01026	HMDB00092
1478	dimethylmalonic acid	Lipid	Fatty Acid, Dicarboxylate	42978	LC/MS Polar	100004251	2702	131.035	595-46-0	11686	11195		HMDB02001
1401	docosadienoate (22:2n6)	Lipid	Long Chain Polyunsaturated Fatty Acid (n3 and n6)	32415	LC/MS Neg	100001182	6034	335.296	7370-49-2	5282807	4445934	C16533	HMDB61714
1525	docosadioate (C22-DC)	Lipid	Fatty Acid, Dicarboxylate	39837	LC/MS Neg	100002952	5291.8	369.301	505-56-6	244872	214170	C19625
1387	docosahexaenoate (DHA; 22:6n3)	Lipid	Long Chain Polyunsaturated Fatty Acid (n3 and n6)	44675	LC/MS Neg	100000665	5525	327.233	6217-54-5	445580	393183	C06429	HMDB02183
1386	docosapentaenoate (n3 DPA; 22:5n3)	Lipid	Long Chain Polyunsaturated Fatty Acid (n3 and n6)	32504	LC/MS Neg	100001181	5571	329.249	2234-74-4	6441454		C16513	HMDB06528
1388	docosatrienoate (22:3n3)	Lipid	Long Chain Polyunsaturated Fatty Acid (n3 and n6)	32417	LC/MS Neg	100001195	5823	333.28	59708-86-0	5312556	4471981	C16534	HMDB02823
1507	dodecanedioate (C12-DC)	Lipid	Fatty Acid, Dicarboxylate	32388	LC/MS Neg	100001102	2990	229.145	693-23-2	12736	12213	C02678	HMDB00623
1509	dodecenedioate (C12:1-DC)*	Lipid	Fatty Acid, Dicarboxylate	61864	LC/MS Neg	100019972	2700	227.129
1523	eicosanedioate (C20-DC)	Lipid	Fatty Acid, Dicarboxylate	39831	LC/MS Neg	100002951	5200.9	341.27	2424-92-2	75502	68030
2844	eicosanoylsphingosine (d20:1)*	Lipid	Sphingosines	57597	LC/MS Pos Late	100015870	1443	328.321
1384	eicosapentaenoate (EPA; 20:5n3)	Lipid	Long Chain Polyunsaturated Fatty Acid (n3 and n6)	18467	LC/MS Neg	2050	5450	301.217	10-2005-9;10417-94-4	446284	393682	C06428	HMDB01999
1367	eicosenoate (20:1)	Lipid	Long Chain Monounsaturated Fatty Acid	33587	LC/MS Neg	100001335	5950	309.28		5282768	4445895	C16526	HMDB02231
4552	enterodiol	Xenobiotics	Food Component/Plant	39630	LC/MS Neg	100003072	4327	301.145	80226-00-2	123725	110294
4365	enterolactone	Xenobiotics	Food Component/Plant	39626	LC/MS Neg	100003070	4515	297.113	78473-71-9	10685477	8860823
4367	equol	Xenobiotics	Food Component/Plant	36774	LC/MS Neg	100001725	4565	241.087	531-95-3;94105-90-5	91469	339332	C14131	HMDB02209
4369	equol sulfate	Xenobiotics	Food Component/Plant	40478	LC/MS Neg	100003429	3630	321.044			23936050
4370	ergothioneine	Xenobiotics	Food Component/Plant	37459	LC/MS Pos Early	100002154	850	230.096	58511-63-0	3032311	2297320	C05570	HMDB03045
1371	erucate (22:1n9)	Lipid	Long Chain Monounsaturated Fatty Acid	1552	LC/MS Neg	1087	6355.6	337.311	112-86-7	5281116	7924	C08316	HMDB02068
1271	erythronate*	Carbohydrate	Aminosugar Metabolism	42420	LC/MS Polar	100001320	2186	135.03	88759-55-1	2781043	2061231		HMDB00613
346	ethylmalonate	Amino Acid	Leucine, Isoleucine and Valine Metabolism	15765	LC/MS Polar	2054	2785	131.035	601-75-2	11756	11263		HMDB00622
4377	ferulate	Xenobiotics	Food Component/Plant	35630	LC/MS Neg	100001542	1755	193.051	537-98-4	445858	393368	C01494	HMDB00954
4566	feruloylputrescine	Xenobiotics	Food Component/Plant	48518	LC/MS Pos Early	100006048	2862	265.155	501-13-3	5281796	4445108	C10497
3926	flavin adenine dinucleotide (FAD)	Cofactors and Vitamins	Riboflavin Metabolism	2134	LC/MS Neg	327	2425	784.15	146-14-5;84366-81-4	643975	559059	C00016	HMDB01248
3927	flavin mononucleotide (FMN)	Cofactors and Vitamins	Riboflavin Metabolism	15797	LC/MS Neg	100000251	2390	455.097	130-40-5	710	690	C00061	HMDB01520
76	formiminoglutamate	Amino Acid	Histidine Metabolism	43493	LC/MS Pos Early	100002500	1880	175.071	816-90-0	439233	388370	C00439	HMDB00854
1189	fructose	Carbohydrate	Fructose, Mannose and Galactose Metabolism	48195	LC/MS Polar	878	2065	225.062	57-48-7	5984	5764	C00095	HMDB00660
112	fructosyllysine	Amino Acid	Lysine Metabolism	46227	LC/MS Pos Early	100005373	2784	309.166	21291-40-7	123708	110281
1240	fucose	Carbohydrate	Aminosugar Metabolism	15587	LC/MS Polar	918	1626.4	209.067	2438-80-4	19466	2299091	C01018	HMDB00174
2898	fucosterol	Lipid	Sterol	21187	LC/MS Pos Late	100000930	2688	395.367	17605-67-3	5281328	4444705	C08817	HMDB02374
1289	fumarate	Energy	TCA Cycle	1643	LC/MS Polar	330	3084	115.004	100-17-8	444972	10197150	C00122	HMDB00134
1215	galactonate	Carbohydrate	Fructose, Mannose and Galactose Metabolism	27719	LC/MS Polar	100001026	3085	195.051	299-28-5	128869	114198	C00880	HMDB00565
55	gamma-aminobutyrate (GABA)	Amino Acid	Glutamate Metabolism	1416	LC/MS Pos Early	141	2048	104.071	56-12-2	119	116	C00334	HMDB00112
3958	gamma-CEHC	Cofactors and Vitamins	Tocopherol Metabolism	44876	LC/MS Neg	100002094	3843	263.129	178167-75-4	133098	117455		HMDB01931
555	gamma-glutamyl-alpha-lysine	Peptide	Gamma-glutamyl Amino Acid	55015	LC/MS Pos Early	100010901	2784	276.155		65254	58747
556	gamma-glutamyl-epsilon-lysine	Peptide	Gamma-glutamyl Amino Acid	33934	LC/MS Pos Early	100001262	2725	276.155	17105-15-6	7015685	5378717		HMDB03869
550	gamma-glutamylglutamine	Peptide	Gamma-glutamyl Amino Acid	2730	LC/MS Pos Early	1140	1430	276.119	10148-81-9	150914	133013	C05283	HMDB11738
551	gamma-glutamylglycine	Peptide	Gamma-glutamyl Amino Acid	33949	LC/MS Pos Early	100001294	1535	205.082	1948-29-4	165527	145071		HMDB11667
553	gamma-glutamylisoleucine*	Peptide	Gamma-glutamyl Amino Acid	34456	LC/MS Pos Early	100001485	2940	261.144		14253342	21403145		HMDB11170
554	gamma-glutamylleucine	Peptide	Gamma-glutamyl Amino Acid	18369	LC/MS Pos Early	1268	2991	261.144	2566-39-4	151023	133115		HMDB11171
558	gamma-glutamylphenylalanine	Peptide	Gamma-glutamyl Amino Acid	33422	LC/MS Neg	100000491	1825	293.114	7432-24-8	111299	99868		HMDB00594
563	gamma-glutamylserine	Peptide	Gamma-glutamyl Amino Acid	54914	LC/MS Pos Early	100009231	1351	235.092	5875-35-4		18691889
559	gamma-glutamylthreonine	Peptide	Gamma-glutamyl Amino Acid	33364	LC/MS Pos Early	100001314	1750	249.108	5652-48-2	76078708	21403107		HMDB29159
561	gamma-glutamyltyrosine	Peptide	Gamma-glutamyl Amino Acid	2734	LC/MS Pos Early	1102	2518	311.124	7432-23-7	94340	85142		HMDB11741
562	gamma-glutamylvaline	Peptide	Gamma-glutamyl Amino Acid	43829	LC/MS Pos Early	100001126	2700	247.129	2746-34-1	7015683			HMDB11172
3972	gamma-tocopherol/beta-tocopherol	Cofactors and Vitamins	Tocopherol Metabolism	52473	LC/MS Pos Late	100008998	2384	416.364
3957	gamma-tocotrienol	Cofactors and Vitamins	Tocopherol Metabolism	37501	LC/MS Pos Late	100001981	1918	410.318	14101-61-2	5282349	4445514	C14155	HMDB12958
4212	genistein	Xenobiotics	Food Component/Plant	32448	LC/MS Neg	100001221	3754	269.046	446-72-0	5280961	4444448	C06563	HMDB03217
200	gentisate	Amino Acid	Tyrosine Metabolism	18280	LC/MS Polar	100000447	905	153.019	490-79-9	3469	3350	C00628	HMDB00152
4288	gluconate	Xenobiotics	Food Component/Plant	587	LC/MS Polar	338	2922	195.051	527-07-1	10690	10240	C00257	HMDB00625
1243	glucosamine-6-phosphate	Carbohydrate	Aminosugar Metabolism	580	LC/MS Polar	290	4521.5	258.038	3616-42-0	439217	8013767	C00352	HMDB01254
1071	glucose	Carbohydrate	Glycolysis, Gluconeogenesis, and Pyruvate Metabolism	48152	LC/MS Polar	572	2342	225.062	50-99-7	5793	71358	C00031	HMDB00122
1247	glucuronate	Carbohydrate	Aminosugar Metabolism	15443	LC/MS Polar	100000257	3233.3	193.035	207300-70-7	444791	58552	C00191	HMDB00127
42	glutamate	Amino Acid	Glutamate Metabolism	57	LC/MS Pos Early	561	1500	148.06	56-86-0	611	591	C00025	HMDB00148
51	glutamate, gamma-methyl ester	Amino Acid	Glutamate Metabolism	33487	LC/MS Pos Early	100001103	2170	162.076	1499-55-4;1499-55-4	68662	66546		HMDB61715
43	glutamine	Amino Acid	Glutamate Metabolism	53	LC/MS Pos Early	563	1291	147.076	56-85-9	5961	5746	C00064	HMDB00641
704	glutaminylleucine	Peptide	Dipeptide	42994	LC/MS Pos Early	100003160	3009	260.16
1480	glutarate (C5-DC)	Lipid	Fatty Acid, Dicarboxylate	396	LC/MS Polar	339	2900	131.035	110-94-1	743	3618533	C00489	HMDB00661
1091	glycerate	Carbohydrate	Glycolysis, Gluconeogenesis, and Pyruvate Metabolism	1572	LC/MS Polar	1052	2070.4	105.019	600-19-1	752	732	C00258	HMDB00139
2530	glycerol	Lipid	Glycerolipid Metabolism	15122	LC/MS Neg	1254	758	91.0401	56-81-5	753	733	C00116	HMDB00131
2531	glycerol 3-phosphate	Lipid	Glycerolipid Metabolism	43847	LC/MS Pos Early	100000258	580	173.021	29849-82-9	754	734	C00093	HMDB00126
1972	glycerophosphoethanolamine	Lipid	Phospholipid Metabolism	37455	LC/MS Pos Early	100001620	659	216.063	33049-08-0	123874	110410	C01233	HMDB00114
2536	glycerophosphoglycerol	Lipid	Glycerolipid Metabolism	48857	LC/MS Polar	100001619	2430	245.043		439964	388990	C03274
1974	glycerophosphoinositol*	Lipid	Phospholipid Metabolism	52307	LC/MS Pos Early	100001621	516	335.074	16824-65-0	167572
1968	glycerophosphorylcholine (GPC)	Lipid	Phospholipid Metabolism	15990	LC/MS Pos Early	100000269	672	258.11	28319-77-9	71920	571409	C00670	HMDB00086
1973	glycerophosphoserine*	Lipid	Phospholipid Metabolism	57404	LC/MS Pos Early	100015666	577	260.053		3081457	2339060
1	glycine	Amino Acid	Glycine, Serine and Threonine Metabolism	58	LC/MS Pos Early	340	1375	76.0393	56-40-6	750	730	C00037	HMDB00123
4398	glycitein	Xenobiotics	Food Component/Plant	34024	LC/MS Pos Late	100001222	700	285.076	40957-83-3	5317750	4476508	C14536	HMDB05781
3089	glyco-beta-muricholate**	Lipid	Primary Bile Acid Metabolism	62066	LC/MS Neg	100020214	4762	464.302
3074	glycocholate	Lipid	Primary Bile Acid Metabolism	18476	LC/MS Neg	342	5163	464.302	475-31-0;863-57-0	10140	9734	C01921	HMDB00138
3097	glycocholate sulfate	Lipid	Primary Bile Acid Metabolism	52967	LC/MS Neg	100006639	4560	271.626
3153	glycodeoxycholate 3-sulfate	Lipid	Secondary Bile Acid Metabolism	52975	LC/MS Neg	100006642	4875	263.628
3115	glycolithocholate sulfate*	Lipid	Secondary Bile Acid Metabolism	32620	LC/MS Neg	100001657	5011	255.631	15324-64-8	72222	65188	C11301	HMDB02639
727	glycylisoleucine	Peptide	Dipeptide	36659	LC/MS Pos Early	100001790	3002	189.123	19461-38-2	88079	19972556		HMDB28844
728	glycylleucine	Peptide	Dipeptide	34398	LC/MS Pos Early	100001258	3059	189.123	869-19-2	92843	83812	C02155	HMDB00759
738	glycylvaline	Peptide	Dipeptide	18357	LC/MS Pos Early	100000487	2734	175.108	1963-21-9	97417	2006926		HMDB28854
5261	glyphosate	Xenobiotics	Chemical	38018	LC/MS Neg	100002148	611.6	168.007	1071-83-6	3496	3376	C01705	HMDB00370
454	guanidinoacetate	Amino Acid	Creatine Metabolism	43802	LC/MS Pos Early	344	1937	118.061	352-97-6	763	743	C00581	HMDB00128
3788	guanine	Nucleotide	Purine Metabolism, Guanine containing	32352	LC/MS Pos Early	172	2032	152.057	73-40-5	764	744	C00242	HMDB00132
3787	guanosine	Nucleotide	Purine Metabolism, Guanine containing	1573	LC/MS Pos Early	1099	1728	284.099	118-00-3	6802	6544	C00387	HMDB00133
3805	guanosine 2'-monophosphate (2'-GMP)*	Nucleotide	Purine Metabolism, Guanine containing	52442	LC/MS Neg	100002733	1150	362.051		444571	392466
3782	guanosine 5'- monophosphate (5'-GMP)	Nucleotide	Purine Metabolism, Guanine containing	2849	LC/MS Neg	347	653.2	362.051	1333479	6804	741	C00144	HMDB01397
3785	guanosine-2',3'-cyclic monophosphate	Nucleotide	Purine Metabolism, Guanine containing	37139	LC/MS Neg	74	1480	344.04	15718-49-7	92823	369712	C06194	HMDB11629
1385	heneicosapentaenoate (21:5n3)	Lipid	Long Chain Polyunsaturated Fatty Acid (n3 and n6)	57658	LC/MS Neg	100015797	5514	315.233	24257-10-1	11998573	10171040
1518	heptadecanedioate (C17-DC)	Lipid	Fatty Acid, Dicarboxylate	62869	LC/MS Neg	100019969	4869	299.223	2424-90-0	3083765	2340922
2843	heptadecasphingosine (d17:1)	Lipid	Sphingosines	57427	LC/MS Pos Late	100015724	1377	286.274	6918-48-5	5283557	4446670
1326	heptanoate (7:0)	Lipid	Medium Chain Fatty Acid	1644	LC/MS Neg	925	3670	129.092	111-14-8	8094	7803	C17714	HMDB00666
1390	hexadecadienoate (16:2n6)	Lipid	Long Chain Polyunsaturated Fatty Acid (n3 and n6)	57652	LC/MS Neg	100009394	5398	251.202	28290-73-5		13628094		HMDB00477
1516	hexadecanedioate (C16-DC)	Lipid	Fatty Acid, Dicarboxylate	35678	LC/MS Neg	100001614	4615	285.207	505-54-4	10459	10027	C19615	HMDB00672
2688	hexadecasphinganine (d16:0)*	Lipid	Sphingolipid Synthesis	57544	LC/MS Pos Late	100015865	1300	274.274		656816	571105	C13915
1375	hexadecatrienoate (16:3n3)	Lipid	Long Chain Polyunsaturated Fatty Acid (n3 and n6)	57651	LC/MS Neg	100009393	5330	249.186	7561-64-0	5312428	4471853
1517	hexadecenedioate (C16:1-DC)*	Lipid	Fatty Acid, Dicarboxylate	61862	LC/MS Neg	100019975	4380	283.191
1915	hexanoyltaurine	Lipid	Endocannabinoid	63224	LC/MS Neg	100021223	3040	222.081		2245940	1680723
4037	hippurate	Xenobiotics	Benzoate Metabolism	15753	LC/MS Neg	100000014	2106.9	178.051	495-69-2	464	451	C01586	HMDB00714
82	histamine	Amino Acid	Histidine Metabolism	1574	LC/MS Pos Early	354	3035	112.087	51-45-6	774	753	C00388	HMDB00870
66	histidine	Amino Acid	Histidine Metabolism	59	LC/MS Neg	355	755.9	154.062	5934-29-2	6274	752	C00135	HMDB00177
423	homoarginine	Amino Acid	Urea cycle; Arginine and Proline Metabolism	22137	LC/MS Pos Early	100000961	2882	189.135	156-86-5	9085	8732	C01924	HMDB00670
424	homocitrulline	Amino Acid	Urea cycle; Arginine and Proline Metabolism	22138	LC/MS Pos Early	100000963	1908	190.119	1190-49-4	65072	58582	C02427	HMDB00679
21	homoserine	Amino Acid	Glycine, Serine and Threonine Metabolism	18351	LC/MS Polar	100000458	2875.8	118.051	672-15-1	12647	12126	C00263	HMDB00719
109	hydroxy-N6,N6,N6-trimethyllysine*	Amino Acid	Lysine Metabolism	62959	LC/MS Pos Early	100021123	2759	205.155
1786	hydroxy-undecanedioate (OH-C11:0-DC)*	Lipid	Fatty Acid, Monohydroxy	63684	LC/MS Neg	100021710	1482	231.124
4011	hydroxymethylpyrimidine	Cofactors and Vitamins	Thiamine Metabolism	57565	LC/MS Pos Early	100003365	2207	140.082	73-67-6	777	756	C01279
1780	hydroxystearate sulfate	Lipid	Fatty Acid, Monohydroxy	57392	LC/MS Neg	100015656	5115	379.216
3138	hyocholate	Lipid	Secondary Bile Acid Metabolism	34093	LC/MS Neg	100001279	5046	407.28	547-75-1	92805	21403098	C17649	HMDB00760
3141	hyodeoxycholate	Lipid	Secondary Bile Acid Metabolism	27531	LC/MS Neg	100000777	5097	391.285	83-49-8	5283820	4446908	C15517	HMDB00733
3728	hypoxanthine	Nucleotide	Purine Metabolism, (Hypo)Xanthine/Inosine containing	3127	LC/MS Pos Early	171	1295	137.046	68-94-0	790	768	C00262	HMDB00157
77	imidazole lactate	Amino Acid	Histidine Metabolism	15716	LC/MS Pos Early	100000263	2040	157.061	14403-45-3	440129	389128	C05568	HMDB02320
75	imidazole propionate	Amino Acid	Histidine Metabolism	40730	LC/MS Pos Early	100003434	2263	141.066	1074-59-5	70630	63798		HMDB02271
273	indole	Amino Acid	Tryptophan Metabolism	33965	LC/MS Neg	100000264	4302	116.051	120-72-9	798	776	C00463	HMDB00738
274	indole-3-carboxylate	Amino Acid	Tryptophan Metabolism	38116	LC/MS Neg	100002185	1710	160.04	771-50-6	69867		C19837	HMDB03320
266	indoleacetate	Amino Acid	Tryptophan Metabolism	27513	LC/MS Neg	100001034	2200	174.056	6505-45-9	802	780	C00954	HMDB00197
276	indoleacetylglycine	Amino Acid	Tryptophan Metabolism	54730	LC/MS Neg	100006730	2610	231.078		446640	393944
265	indolelactate	Amino Acid	Tryptophan Metabolism	18349	LC/MS Neg	100000463	2286	204.067	832-97-3	92904	83867	C02043	HMDB00671
269	indolepropionate	Amino Acid	Tryptophan Metabolism	32405	LC/MS Neg	100001083	2795	188.072	830-96-6	3744	3613		HMDB02302
4412	indolin-2-one	Xenobiotics	Food Component/Plant	43374	LC/MS Pos Early	100004318	2575	134.06	59-48-3	321710	284794	C12312
3727	inosine	Nucleotide	Purine Metabolism, (Hypo)Xanthine/Inosine containing	1123	LC/MS Pos Early	361	1269	269.088	58-63-9	6021	21241953	C00294	HMDB00195
363	isobutyrylglycine	Amino Acid	Leucine, Isoleucine and Valine Metabolism	35437	LC/MS Neg	100001590	1420	144.067	15926-18-8	10855600	9030891		HMDB00730
1450	isocaproate (i6:0)	Lipid	Fatty Acid, Branched	22273	LC/MS Neg	100000806	2570	115.076	646-07-1	12587	12067		HMDB00689
3160	isohyodeoxycholate	Lipid	Secondary Bile Acid Metabolism	57774	LC/MS Neg	100015988	4980	391.285	570-84-3	5283822	4446910		HMDB00664
328	isoleucine	Amino Acid	Leucine, Isoleucine and Valine Metabolism	1125	LC/MS Pos Early	376	2800	132.102	73-32-5	6306	769	C00407	HMDB00172
762	isoleucylglycine	Peptide	Dipeptide	40008	LC/MS Neg	100003169	1992	187.109	868-28-0	342532	303621		HMDB28907
4416	isopimaric acid	Xenobiotics	Food Component/Plant	31557	LC/MS Neg	100001120	5517	301.217	5835-26-7	442048	390596	C09118	HMDB36811
3124	isoursodeoxycholate sulfate (1)	Lipid	Secondary Bile Acid Metabolism	63602	LC/MS Neg	100021647	4082	235.117
303	isovalerate (i5:0)	Amino Acid	Leucine, Isoleucine and Valine Metabolism	44656	LC/MS Neg	100000708	1564	101.061	503-74-2	10430	10001	C08262	HMDB00718
304	isovalerylglycine	Amino Acid	Leucine, Isoleucine and Valine Metabolism	35107	LC/MS Neg	100001452	1950	158.082	16284-60-9	546304	475516		HMDB00678
243	kynurenate	Amino Acid	Tryptophan Metabolism	1417	LC/MS Neg	98	2224	188.035	492-27-3	3845	3712	C01717	HMDB00715
239	kynurenine	Amino Acid	Tryptophan Metabolism	15140	LC/MS Pos Early	100000265	2739	209.092	2922-83-0	161166	141580	C00328	HMDB00684
4001	L-urobilin	Cofactors and Vitamins	Hemoglobin and Porphyrin Metabolism	40173	LC/MS Neg	100002568	4624	593.334	34217-90-8	5280818	4444369	C05793	HMDB04159
1088	lactate	Carbohydrate	Glycolysis, Gluconeogenesis, and Pyruvate Metabolism	527	LC/MS Polar	482	1468.8	89.0244	79-33-4	612	592	C00186	HMDB00190
4675	lactobacillic acid	Xenobiotics	Bacterial/Fungal	63048	LC/MS Neg	100021065	5822	295.264	503-06-0	10417	9988
1156	lactobionate	Carbohydrate	Disaccharides and Oligosaccharides	20685	LC/MS Polar	100000826	3791.4	357.104	96-82-2	7314	7040
2762	lactosyl-N-palmitoyl-sphingosine (d18:1/16:0)	Lipid	Lactosylceramides (LCER)	53010	LC/MS Pos Late	100009030	2527	862.625	4201-62-1
288	leucine	Amino Acid	Leucine, Isoleucine and Valine Metabolism	60	LC/MS Pos Early	397	2864	132.102	61-90-5	6106	5880	C00123	HMDB00687
776	leucylalanine	Peptide	Dipeptide	40010	LC/MS Pos Early	100003179	2801	203.139	7298-84-2	259321	227625		HMDB28922
951	leucylglutamine*	Peptide	Dipeptide	48189	LC/MS Pos Early	100003183	2620	260.161		4305457	3511125		HMDB28927
781	leucylglycine	Peptide	Dipeptide	40045	LC/MS Pos Early	100003185	2778	189.123	686-50-0	79070	71402		HMDB28929
4240	levulinate (4-oxovalerate)	Xenobiotics	Food Component/Plant	22177	LC/MS Pos Early	100000765	1433	99.0441	123-76-2	11579	11091		HMDB00720
1391	linoleate (18:2n6)	Lipid	Long Chain Polyunsaturated Fatty Acid (n3 and n6)	1105	LC/MS Neg	180	5535	279.233	60-33-3	5280450	4444105	C01595	HMDB00673
1393	linolenate [alpha or gamma; (18:3n3 or 6)]	Lipid	Long Chain Polyunsaturated Fatty Acid (n3 and n6)	34035	LC/MS Neg	100001337	5450	277.217		5280934	4444437	C06426	HMDB03073
1667	linolenoylcarnitine (C18:3)*	Lipid	Fatty Acid Metabolism (Acyl Carnitine, Polyunsaturated)	57511	LC/MS Pos Late	100015831	1310	422.326
1917	linoleoyl ethanolamide	Lipid	Endocannabinoid	52608	LC/MS Neg	100006726	6150	322.275	68171-52-8	5283446	4446566		HMDB12252
2621	linoleoyl-linolenoyl-glycerol (18:2/18:3) [2]*	Lipid	Diacylglycerol	54964	LC/MS Pos Late	100010927	2478	632.525					HMDB07250
2618	linoleoyl-linoleoyl-glycerol (18:2/18:2) [1]*	Lipid	Diacylglycerol	54968	LC/MS Pos Late	100010941	2720	634.541					HMDB07248
2619	linoleoyl-linoleoyl-glycerol (18:2/18:2) [2]*	Lipid	Diacylglycerol	54969	LC/MS Pos Late	100010942	2790	634.541					HMDB07248
1666	linoleoylcarnitine (C18:2)*	Lipid	Fatty Acid Metabolism (Acyl Carnitine, Polyunsaturated)	46223	LC/MS Pos Late	100003151	1430	424.342	36816-10-1	6450015	4952667		HMDB06469
1713	linoleoylcholine*	Lipid	Fatty Acid Metabolism (Acyl Choline)	57463	LC/MS Pos Late	100015760	1388	366.337
3109	lithocholate	Lipid	Secondary Bile Acid Metabolism	1483	LC/MS Neg	405	5372	375.29	434-13-9	9903	9519	C03990	HMDB00761
3112	lithocholate sulfate (1)	Lipid	Secondary Bile Acid Metabolism	62526	LC/MS Neg	100020823	4811	227.12
3113	lithocholic acid sulfate (2)	Lipid	Secondary Bile Acid Metabolism	62527	LC/MS Neg	100020824	5028	227.12
97	lysine	Amino Acid	Lysine Metabolism	1301	LC/MS Pos Early	407	2850	147.113	56-87-1	5962	5747	C00047	HMDB00182
801	lysylleucine	Peptide	Dipeptide	40020	LC/MS Pos Early	100003196	3370	260.197	7369-79-1	4682588	3870665		HMDB28955
1291	malate	Energy	TCA Cycle	1303	LC/MS Neg	409	615.6	133.014	6915-15-7	525	510	C00149	HMDB00156
1309	malonate	Lipid	Fatty Acid Synthesis	15872	LC/MS Polar	818	3447	103.004	141-82-2;26522-22-85-0	867	844	C00383	HMDB00691
1308	malonylcarnitine	Lipid	Fatty Acid Synthesis	37059	LC/MS Pos Early	100001526	2086	248.113	853728-01-5	22833583	21403153		HMDB02095
1144	maltose	Carbohydrate	Glycogen Metabolism	15586	LC/MS Polar	913	3329.4	387.114	6363-53-7	10991489	388469	C00208	HMDB00163
1139	maltotetraose	Carbohydrate	Glycogen Metabolism	15910	LC/MS Neg	100000275	910	665.215	34612-38-9	446495	393830	C02052	HMDB01296
1141	maltotriose	Carbohydrate	Glycogen Metabolism	44688	LC/MS Neg	100000276	812	503.162	1109-28-0	439586	388669	C01835	HMDB01262
1194	mannitol/sorbitol	Carbohydrate	Fructose, Mannose and Galactose Metabolism	46142	LC/MS Polar	100001740	2320	181.072		5780	440	C00794	HMDB00247
4431	mannonate*	Xenobiotics	Food Component/Plant	62864	LC/MS Polar	100003695	2736	195.051	642-99-9	3246006	2496757
1195	mannose	Carbohydrate	Fructose, Mannose and Galactose Metabolism	48153	LC/MS Polar	803	2200	225.062	3458-28-4	18950	141983	C00159	HMDB00169
1341	margarate (17:0)	Lipid	Long Chain Saturated Fatty Acid	1121	LC/MS Neg	891	5731	269.249	506-12-7	10465	10033		HMDB02259
1643	margaroylcarnitine (C17)*	Lipid	Fatty Acid Metabolism (Acyl Carnitine, Long Chain Saturated)	57512	LC/MS Pos Late	100004054	1424	414.358	106182-29-0		35015987		HMDB06210
370	methionine	Amino Acid	Methionine, Cysteine, SAM and Taurine Metabolism	1302	LC/MS Pos Early	415	2526	150.058	63-68-3	6137	5907	C00073	HMDB00696
375	methionine sulfoxide	Amino Acid	Methionine, Cysteine, SAM and Taurine Metabolism	18374	LC/MS Pos Early	100000039	1272	166.053	3226-65-1	158980	139840	C02989	HMDB02005
1595	methylmalonate (MMA)	Lipid	Fatty Acid Metabolism (also BCAA Metabolism)	1496	LC/MS Polar	418	3078.4	117.019	516-05-2	487	473	C02170	HMDB00202
3880	methylphosphate	Nucleotide	Purine and Pyrimidine Metabolism	37070	LC/MS Pos Early	100001805	544	113	7023-27-0	13130	12578		HMDB61711
347	methylsuccinate	Amino Acid	Leucine, Isoleucine and Valine Metabolism	15745	LC/MS Polar	2051	2800	131.035	498-21-5	10349	9922		HMDB01844
2853	mevalonate	Lipid	Mevalonate Metabolism	39583	LC/MS Polar	30	1462	147.066	96949-03-0	439230	388367	C02104	HMDB00227
2854	mevalonolactone	Lipid	Mevalonate Metabolism	48118	LC/MS Pos Early	100000772	1375	131.07	674-26-0	10428	9999		HMDB06024
1935	myo-inositol	Lipid	Inositol Metabolism	1124	LC/MS Polar	363	3506.3	225.062	87-89-8	892	10239179	C00137	HMDB00211
1338	myristate (14:0)	Lipid	Long Chain Saturated Fatty Acid	1365	LC/MS Neg	519	5440	227.202	544-63-8	11005	10539	C06424	HMDB00806
1351	myristoleate (14:1n5)	Lipid	Long Chain Monounsaturated Fatty Acid	32418	LC/MS Neg	100001198	5346.9	225.186	544-64-9	5281119	4444564	C08322	HMDB02000
128	N,N,N-trimethyl-5-aminovalerate	Amino Acid	Lysine Metabolism	57687	LC/MS Pos Early	100015962	2186	160.133			34236878
446	N,N,N-trimethyl-alanylproline betaine (TMAP)	Amino Acid	Urea cycle; Arginine and Proline Metabolism	62947	LC/MS Pos Early	100020217	2470	229.155
127	N,N-dimethyl-5-aminovalerate	Amino Acid	Lysine Metabolism	62819	LC/MS Pos Early	100020842	2290	146.118
32	N,N-dimethylalanine	Amino Acid	Alanine and Aspartate Metabolism	63151	LC/MS Pos Early	100020371	1370	118.086	2812-31-9	5488191	4589713
369	N,N-dimethylvaline	Amino Acid	Leucine, Isoleucine and Valine Metabolism	63728	LC/MS Pos Early	100021536	2186	146.118	2812-32-0	11008044	9183230
2699	N-(2-hydroxypalmitoyl)-sphingosine (d18:1/16:0(2OH))	Lipid	Ceramides	57697	LC/MS Pos Late	100015642	2692	554.514	34839-02-6		30786072
71	N-acetyl-1-methylhistidine*	Amino Acid	Histidine Metabolism	43255	LC/MS Pos Early	100004299	2100	212.103		193270
70	N-acetyl-3-methylhistidine*	Amino Acid	Histidine Metabolism	43256	LC/MS Pos Early	100002204	2056	212.103	37841-04-6	193270	19993498
3842	N-acetyl-beta-alanine	Nucleotide	Pyrimidine Metabolism, Uracil containing	37432	LC/MS Polar	100002102	1750	130.051	3025-95-4	76406	68881	C01073
125	N-acetyl-cadaverine	Amino Acid	Lysine Metabolism	43530	LC/MS Pos Early	100002249	2385	145.134	32343-73-0	189087			HMDB02284
468	N-acetyl-isoputreanine	Amino Acid	Polyamine Metabolism	62309	LC/MS Pos Early	100020487	2305	203.139
30	N-acetylalanine	Amino Acid	Alanine and Aspartate Metabolism	1585	LC/MS Polar	1110	1564.8	130.051	97-69-8	88064	79449	C02847	HMDB00766
429	N-acetylarginine	Amino Acid	Urea cycle; Arginine and Proline Metabolism	33953	LC/MS Pos Early	100001266	2245	217.13	155-84-0	67427	60752	C02562	HMDB04620
40	N-acetylasparagine	Amino Acid	Alanine and Aspartate Metabolism	33942	LC/MS Pos Early	100001257	785	175.071	4033-40-3	99715	90090		HMDB06028
36	N-acetylaspartate (NAA)	Amino Acid	Alanine and Aspartate Metabolism	22185	LC/MS Polar	100000787	3143	174.041	997-55-7;997-55-7	65065	58576	C01042	HMDB00812
433	N-acetylcitrulline	Amino Acid	Urea cycle; Arginine and Proline Metabolism	48434	LC/MS Neg	100001577	940	216.099	33965-42-3	656979	571213	C15532	HMDB00856
1254	N-acetylglucosamine 6-sulfate	Carbohydrate	Aminosugar Metabolism	21365	LC/MS Polar	100000700	1777	300.039	10357-00-3	193456	3615280	C04132	HMDB00841
1273	N-acetylglucosamine/N-acetylgalactosamine	Carbohydrate	Aminosugar Metabolism	46539	LC/MS Pos Early	100006435	715	222.097		24139			HMDB00215
1270	N-acetylglucosaminylasparagine	Carbohydrate	Aminosugar Metabolism	48149	LC/MS Pos Early	1215	1212	336.14	2776-93-4	123826	21403014	C04540	HMDB00489
45	N-acetylglutamate	Amino Acid	Glutamate Metabolism	15720	LC/MS Pos Early	100000282	1050	190.071	1430871	70914	1266066	C00624	HMDB01138
46	N-acetylglutamine	Amino Acid	Glutamate Metabolism	33943	LC/MS Pos Early	100001253	845	189.087	2490-97-3	182230	158492	C02716	HMDB06029
2	N-acetylglycine	Amino Acid	Glycine, Serine and Threonine Metabolism	27710	LC/MS Polar	100001006	1780	116.035	543-24-8	10972	10507		HMDB00532
93	N-acetylhistamine	Amino Acid	Histidine Metabolism	48679	LC/MS Pos Early	100006123	2287	154.097	673-49-4	69602	62805	C05135	HMDB13253
69	N-acetylhistidine	Amino Acid	Histidine Metabolism	33946	LC/MS Pos Early	100001293	2065	198.087	39145-52-3	75619	68142	C02997	HMDB32055
452	N-acetylhomocitrulline	Amino Acid	Urea cycle; Arginine and Proline Metabolism	62707	LC/MS Pos Early	100020513	1363	232.129
330	N-acetylisoleucine	Amino Acid	Leucine, Isoleucine and Valine Metabolism	33967	LC/MS Neg	100001276	2325	172.098	3077-46-1	2802421	2081100		HMDB61684
289	N-acetylleucine	Amino Acid	Leucine, Isoleucine and Valine Metabolism	1587	LC/MS Neg	1082	2400	172.098	1188-21-2	70912	64075	C02710	HMDB11756
371	N-acetylmethionine	Amino Acid	Methionine, Cysteine, SAM and Taurine Metabolism	1589	LC/MS Neg	1083	1787	190.054	65-82-7	448580	395338	C02712	HMDB11745
376	N-acetylmethionine sulfoxide	Amino Acid	Methionine, Cysteine, SAM and Taurine Metabolism	45428	LC/MS Pos Early	100005463	880	208.064	108646-71-5	193368	167798
1262	N-acetylmuramate	Carbohydrate	Aminosugar Metabolism	18354	LC/MS Neg	100000283	860	292.104	10597-89-4	5462244	74681	C02713	HMDB60493
1259	N-acetylneuraminate	Carbohydrate	Aminosugar Metabolism	32377	LC/MS Pos Early	1162	660	310.113	131-48-6	439197	10292217	C00270	HMDB00230
130	N-acetylphenylalanine	Amino Acid	Phenylalanine Metabolism	33950	LC/MS Neg	100001256	2597	206.082	2018-61-3	74839	67404	C03519	HMDB00512
434	N-acetylproline	Amino Acid	Urea cycle; Arginine and Proline Metabolism	34387	LC/MS Pos Early	100001334	1695	158.081	1074-79-9	322640	285677
464	N-acetylputrescine	Amino Acid	Polyamine Metabolism	37496	LC/MS Pos Early	192	2230	131.118	18233-70-0	122356	109095	C02714	HMDB02064
10	N-acetylserine	Amino Acid	Glycine, Serine and Threonine Metabolism	37076	LC/MS Pos Early	100001851	800	148.06	97-14-3	65249	58744		HMDB02931
407	N-acetyltaurine	Amino Acid	Methionine, Cysteine, SAM and Taurine Metabolism	48187	LC/MS Neg	100005466	800	166.018		159864	140553
17	N-acetylthreonine	Amino Acid	Glycine, Serine and Threonine Metabolism	33939	LC/MS Neg	100001274	821.6	160.062	17093-74-2	152204	3841173		HMDB62557
152	N-acetyltyrosine	Amino Acid	Tyrosine Metabolism	32390	LC/MS Neg	100001104	1680	222.077	537-55-3	68310	61606		HMDB00866
354	N-acetylvaline	Amino Acid	Leucine, Isoleucine and Valine Metabolism	1591	LC/MS Neg	1084	1704	158.082	96-81-1	66789	60154		HMDB11757
436	N-alpha-acetylornithine	Amino Acid	Urea cycle; Arginine and Proline Metabolism	32984	LC/MS Pos Early	100000285	2000	175.108	1572591	439232	388369	C00437	HMDB03357
331	N-butyryl-isoleucine	Amino Acid	Leucine, Isoleucine and Valine Metabolism	63416	LC/MS Neg	100021475	3425	200.129			16412598
290	N-butyryl-leucine	Amino Acid	Leucine, Isoleucine and Valine Metabolism	63415	LC/MS Neg	100021474	3470	200.129			14028016
3807	N-carbamoylaspartate	Nucleotide	Pyrimidine Metabolism, Orotate containing	1594	LC/MS Polar	1108	3800	175.036	923-37-5	93072	4573859	C00438	HMDB00828
466	N-carbamoylputrescine	Amino Acid	Polyamine Metabolism	63854	LC/MS Pos Early	100021503	2015	132.113		502	488	C00436	HMDB33458
4658	N-carboxymethylalanine	Xenobiotics	Food Component/Plant	63155	LC/MS Pos Early	100021194	905	148.06	106327-05-3	2764308	2044984
435	N-delta-acetylornithine	Amino Acid	Urea cycle; Arginine and Proline Metabolism	43249	LC/MS Neg	100004523	858	173.093		9920500	8096135
245	N-formylanthranilic acid	Amino Acid	Tryptophan Metabolism	43549	LC/MS Polar	100004561	900	164.035	3342-77-6	101399	91624	C05653	HMDB04089
372	N-formylmethionine	Amino Acid	Methionine, Cysteine, SAM and Taurine Metabolism	2829	LC/MS Neg	194	1543.8	176.039	4289-98-9	439750	388809	C03145	HMDB01015
208	N-formylphenylalanine	Amino Acid	Tyrosine Metabolism	48433	LC/MS Neg	100006056	2360	192.067	13200-85-6	759256	663938
1274	N-glycolylneuraminate	Carbohydrate	Aminosugar Metabolism	37123	LC/MS Pos Early	100001491	636	326.108	1113-83-3	123802	3794850	C03410	HMDB00833
1619	N-linoleoylglycine	Lipid	Fatty Acid Metabolism (Acyl Glycine)	32462	LC/MS Neg	1506	5510	336.254	315636	6433346	4938516
57	N-methyl-GABA	Amino Acid	Glutamate Metabolism	39577	LC/MS Pos Early	100003152	2109	118.086	1119-48-8	70703	63869	C15987
31	N-methylalanine	Amino Acid	Alanine and Aspartate Metabolism	37069	LC/MS Pos Early	100001823	1580	104.071	600-21-5	5288725	4450824	C02721	HMDB01906
439	N-methylhydroxyproline**	Amino Acid	Urea cycle; Arginine and Proline Metabolism	62068	LC/MS Pos Early	100020215	1145	146.081
294	N-methylleucine	Amino Acid	Leucine, Isoleucine and Valine Metabolism	35666	LC/MS Pos Early	100001581	2787	146.118	66866-69-1	2777993	2058259
4705	N-methylpipecolate	Xenobiotics	Bacterial/Fungal	47101	LC/MS Pos Early	100005383	1932	144.102	41447-17-0	11286529	9461516
445	N-methylproline	Amino Acid	Urea cycle; Arginine and Proline Metabolism	37431	LC/MS Pos Early	100001956	1335	130.086	475-11-6	557	541
230	N-methyltryptophan	Amino Acid	Tryptophan Metabolism	37456	LC/MS Pos Early	100002083	2910	219.113	526-31-8	914	890	C02983
448	N-monomethylarginine	Amino Acid	Urea cycle; Arginine and Proline Metabolism	43586	LC/MS Pos Early	100004488	2845	189.135	53308-83-1	132862	117259	C03884	HMDB29416
2698	N-palmitoyl-phytosphingosine (t18:0/16:0)	Lipid	Ceramides	62881	LC/MS Pos Late	100019761	2632	556.53		10506988	8682389
2707	N-palmitoyl-sphingadienine (d18:2/16:0)*	Lipid	Ceramides	57416	LC/MS Pos Late	100015609	2490	536.504
2689	N-palmitoyl-sphinganine (d18:0/16:0)	Lipid	Dihydroceramides	52604	LC/MS Pos Late	100009028	3090	540.535	5966-29-0	5283572	4446685		HMDB11760
2697	N-palmitoyl-sphingosine (d18:1/16:0)	Lipid	Ceramides	44877	LC/MS Pos Late	1518	2893	538.519	24696-26-2	5283564	4446677		HMDB04949
1615	N-palmitoylglycine	Lipid	Fatty Acid Metabolism (Acyl Glycine)	42092	LC/MS Neg	100003686	5580	312.254	2441-41-0	151008	133100		HMDB13034
2849	N-stearoyl-phytosphingosine (t18:0/18:0)*	Lipid	Sphingosines	63038	LC/MS Pos Late	100021237	3020	584.561		9898642	8074300
2690	N-stearoyl-sphinganine (d18:0/18:0)*	Lipid	Dihydroceramides	1759	LC/MS Pos Late	922	3526	568.566	2304-80-5	5283573	4446686
2701	N-stearoyl-sphingosine (d18:1/18:0)*	Lipid	Ceramides	54979	LC/MS Pos Late	1547	3392	566.551	104404-17-3	5283565	4446678		HMDB04950
478	N1,N12-diacetylspermine	Amino Acid	Polyamine Metabolism	52987	LC/MS Pos Early	100002132	3105	287.244	61345-83-3	132680	117134	C03413	HMDB02172
3758	N1-methyladenosine	Nucleotide	Purine Metabolism, Adenine containing	15650	LC/MS Pos Early	1242	2120	282.12	15763-06-1	27476	4573813	C02494	HMDB03331
437	N2,N5-diacetylornithine	Amino Acid	Urea cycle; Arginine and Proline Metabolism	43591	LC/MS Neg	100004575	1367	215.104	39825-23-5	10398396	8573834
103	N2,N6-diacetyllysine	Amino Acid	Lysine Metabolism	48455	LC/MS Neg	100006124	1604	229.119	499-86-5	91827	82921
98	N2-acetyllysine	Amino Acid	Lysine Metabolism	36751	LC/MS Polar	100001721	3372.6	187.109	1946-82-3	92907	83869	C12989	HMDB00446
108	N6,N6,N6-trimethyllysine	Amino Acid	Lysine Metabolism	1498	LC/MS Pos Early	189	2825	189.16	23284-33-5	440120	140379	C03793	HMDB01325
107	N6,N6-dimethyllysine	Amino Acid	Lysine Metabolism	62862	LC/MS Pos Early	100020417	2831	175.144	2259-86-1	193344	167778	C05545	HMDB13287
99	N6-acetyllysine	Amino Acid	Lysine Metabolism	36752	LC/MS Polar	100001734	2612.6	187.109	692-04-6	92832	83801	C02727	HMDB00206
3769	N6-carbamoylthreonyladenosine	Nucleotide	Purine Metabolism, Adenine containing	35157	LC/MS Neg	100001415	2164	411.127	24719-82-2	161466	141829		HMDB41623
1275	N6-carboxymethyllysine	Carbohydrate	Advanced Glycation End-product	36713	LC/MS Pos Early	100001768	2500	205.118	1404817	123800	11217184
3759	N6-methyladenosine	Nucleotide	Purine Metabolism, Adenine containing	37114	LC/MS Pos Early	213	2264	282.12	1867-73-8	1869	92307		HMDB04044
106	N6-methyllysine	Amino Acid	Lysine Metabolism	62860	LC/MS Pos Early	100003415	2831	161.128	1188-07-4	164795	144469	C02728	HMDB02038
4441	naringenin	Xenobiotics	Food Component/Plant	44663	LC/MS Neg	100000920	3437	271.061	67604-48-2	932	907	C00509	HMDB02670
1373	nervonate (24:1n9)*	Lipid	Long Chain Monounsaturated Fatty Acid	52674	LC/MS Neg	100001231	6804	365.342	506-37-6	5281120	4444565	C08323	HMDB02368
1664	nervonoylcarnitine (C24:1)*	Lipid	Fatty Acid Metabolism (Acyl Carnitine, Monounsaturated)	57531	LC/MS Pos Late	100015846	1602	510.452
4445	nicotianamine	Xenobiotics	Food Component/Plant	43026	LC/MS Pos Early	100004035	1800	304.15	34441-14-0	9882882	8058557	C05324
3900	nicotinamide	Cofactors and Vitamins	Nicotinate and Nicotinamide Metabolism	594	LC/MS Pos Early	432	1942	123.055	98-92-0	936	911	C00153	HMDB01406
3902	nicotinamide ribonucleotide (NMN)	Cofactors and Vitamins	Nicotinate and Nicotinamide Metabolism	22152	LC/MS Pos Early	1312	766	335.064	1094-61-7	14180	13553	C00455	HMDB00229
3903	nicotinamide riboside	Cofactors and Vitamins	Nicotinate and Nicotinamide Metabolism	33013	LC/MS Pos Early	100001310	2040	255.098	1341-23-7	439924		C03150	HMDB00855
3897	nicotinate	Cofactors and Vitamins	Nicotinate and Nicotinamide Metabolism	1504	LC/MS Pos Early	567	1673	124.039	59-67-6	938	913	C00253	HMDB01488
3898	nicotinate ribonucleoside	Cofactors and Vitamins	Nicotinate and Nicotinamide Metabolism	33471	LC/MS Pos Early	100001316	1536	256.082	2625-49-2	161234	141635	C05841	HMDB06809
3899	nicotinic acid mononucleotide (NaMN)	Cofactors and Vitamins	Nicotinate and Nicotinamide Metabolism	32461	LC/MS Pos Early	100001058	648	336.048	321-02-8	5288991	108821	C01185	HMDB01132
1343	nonadecanoate (19:0)	Lipid	Long Chain Saturated Fatty Acid	1356	LC/MS Neg	892	6068	297.28	646-30-0	12591	12071	C16535	HMDB00772
420	norvaline	Amino Acid	Urea cycle; Arginine and Proline Metabolism	37426	LC/MS Pos Early	100002082	2582	118.086	760-78-1	824	801	C01826	HMDB13716
1519	octadecanedioate (C18-DC)	Lipid	Fatty Acid, Dicarboxylate	36754	LC/MS Neg	100001615	5043	313.238	871-70-5	70095	63283		HMDB00782
1520	octadecenedioate (C18:1-DC)*	Lipid	Fatty Acid, Dicarboxylate	61861	LC/MS Neg	100019978	4875	311.223
1688	octadecenedioylcarnitine (C18:1-DC)*	Lipid	Fatty Acid Metabolism (Acyl Carnitine, Dicarboxylate)	61865	LC/MS Pos Late	100005996	1180	456.332	251981-06-3		28639201
1895	oleoyl ethanolamide	Lipid	Endocannabinoid	38102	LC/MS Pos Late	1137	1661	326.305	11-58-0;111-58-0	5283454	4446574		HMDB02088
1661	oleoylcarnitine (C18:1)	Lipid	Fatty Acid Metabolism (Acyl Carnitine, Monounsaturated)	35160	LC/MS Pos Late	100001501	1423	426.358	38677-66-6	6441392	21403150		HMDB05065
1709	oleoylcholine	Lipid	Fatty Acid Metabolism (Acyl Choline)	53260	LC/MS Pos Late	100009331	1449	368.352
417	ornithine	Amino Acid	Urea cycle; Arginine and Proline Metabolism	1493	LC/MS Pos Early	444	2800	133.097	3184-13-2	6262	6026	C00077	HMDB03374
3809	orotate	Nucleotide	Pyrimidine Metabolism, Orotate containing	1505	LC/MS Polar	445	1638.1	155.01	50887-69-9	967	942	C00295	HMDB00226
3811	orotidine	Nucleotide	Pyrimidine Metabolism, Orotate containing	35172	LC/MS Polar	100001416	2250	287.052	314-50-1	92751	83729		HMDB00788
3947	oxalate (ethanedioate)	Cofactors and Vitamins	Ascorbate and Aldarate Metabolism	20694	LC/MS Neg	100000841	603	88.988	144-62-7	971	946	C00209	HMDB02329
4114	p-cresol sulfate	Xenobiotics	Benzoate Metabolism	36103	LC/MS Neg	100001315	2890	187.007	3233-57-7	4615423	3806480		HMDB11635
4079	p-hydroxybenzaldehyde	Xenobiotics	Benzoate Metabolism	17665	LC/MS Neg	1276	2040	121.029	123-08-0	126	123	C00633	HMDB11718
5327	p-toluic acid	Xenobiotics	Chemical	37499	LC/MS Neg	100002056	2463	135.045	99-94-5	7470	7190	C01454	HMDB29635
1354	palmitoleate (16:1n7)	Lipid	Long Chain Monounsaturated Fatty Acid	33447	LC/MS Neg	452	5475	253.217	373-49-9	445638	393216	C08362	HMDB03229
1660	palmitoleoylcarnitine (C16:1)*	Lipid	Fatty Acid Metabolism (Acyl Carnitine, Monounsaturated)	53223	LC/MS Pos Late	100009406	1357	398.326		71464547	28639183
2774	palmitoyl dihydrosphingomyelin (d18:0/16:0)*	Lipid	Dihydrosphingomyelins	52434	LC/MS Pos Late	100008954	2290	705.591		9939965	8115586
1898	palmitoyl ethanolamide	Lipid	Endocannabinoid	38165	LC/MS Pos Late	1489	1643	300.29	544-31-0	4671	4509	C16512	HMDB02100
2778	palmitoyl sphingomyelin (d18:1/16:0)	Lipid	Sphingomyelins	37506	LC/MS Pos Late	100002107	2168	703.575	6254-89-3	9939941	8115562
1642	palmitoylcarnitine (C16)	Lipid	Fatty Acid Metabolism (Acyl Carnitine, Long Chain Saturated)	44681	LC/MS Pos Late	100000776	1425	400.342	6865-14-1	461	448	C02990	HMDB00222
1708	palmitoylcholine	Lipid	Fatty Acid Metabolism (Acyl Choline)	52944	LC/MS Pos Late	100009233	1482	342.337		151731	133731
3931	pantetheine	Cofactors and Vitamins	Pantothenate and CoA Metabolism	57555	LC/MS Pos Early	100001495	2056	279.137	496-65-1	439322	388453	C00831
3930	pantethine	Cofactors and Vitamins	Pantothenate and CoA Metabolism	39791	LC/MS Neg	100002991	3590	553.237	16816-67-4	452306	398402	C12661	HMDB03828
3929	pantothenate	Cofactors and Vitamins	Pantothenate and CoA Metabolism	1508	LC/MS Pos Early	1024	1667	220.118	137-08-6	6613	6361	C00864	HMDB00210
1339	pentadecanoate (15:0)	Lipid	Long Chain Saturated Fatty Acid	1361	LC/MS Neg	980	5521	241.217	1002-84-2;10002-84-2	13849	13249	C16537	HMDB00826
5424	pentose acid*	Partially Characterized Molecules	Partially Characterized Molecules	63264	LC/MS Polar	100021467	2180	165.04
143	phenethylamine	Amino Acid	Phenylalanine Metabolism	12142	LC/MS Pos Early	1207	3065	122.096	64-04-0	1001	13856352	C05332	HMDB02017
171	phenol sulfate	Amino Acid	Tyrosine Metabolism	32553	LC/MS Neg	100001510	2156	172.991	937-34-8	74426	67018	C02180	HMDB60015
144	phenylacetate	Amino Acid	Phenylalanine Metabolism	15958	LC/MS Neg	100000011	2150	135.045	103-82-2	999	10181341	C07086	HMDB00209
1035	phenylacetylglutamine	Peptide	Acetylated Peptides	35126	LC/MS Neg	100001417	2330	263.104	28047-15-6	92258	270643	C04148	HMDB06344
1038	phenylacetylglycine	Peptide	Acetylated Peptides	33945	LC/MS Neg	100001275	2375	192.067	500-98-1	68144	61452	C05598	HMDB00821
1045	phenylacetyltaurine	Peptide	Acetylated Peptides	63154	LC/MS Neg	100008932	2494	242.049	33953-90-1	2179693	1627903
129	phenylalanine	Amino Acid	Phenylalanine Metabolism	64	LC/MS Pos Early	460	2878	166.086	63-91-2	6140	5910	C00079	HMDB00159
830	phenylalanylalanine	Peptide	Dipeptide	41374	LC/MS Pos Early	100003589	2909	237.123	3918-87-4	5488196	4589716
835	phenylalanylglycine	Peptide	Dipeptide	41370	LC/MS Pos Early	100003588	2898	223.108	721-90-4	98207	88678		HMDB28995
140	phenyllactate (PLA)	Amino Acid	Phenylalanine Metabolism	22130	LC/MS Neg	100000774	2208	165.056	828-01-3	3848	3715	C05607	HMDB00779
139	phenylpyruvate	Amino Acid	Phenylalanine Metabolism	566	LC/MS Neg	241	2515	163.04	156-06-9	997	972	C00166	HMDB00205
1306	phosphate	Energy	Oxidative Phosphorylation	42109	LC/MS Pos Early	461	576	98.9842	7664-38-2	1061	1032	C00009	HMDB01429
2686	phytosphingosine	Lipid	Sphingolipid Synthesis	1510	LC/MS Pos Late	469	1367	318.3	554-62-1	122121	21238683	C12144	HMDB04610
253	picolinate	Amino Acid	Tryptophan Metabolism	1512	LC/MS Pos Early	1022	910	124.039	98-98-6	1018	993	C10164	HMDB02243
1494	pimelate (C7-DC)	Lipid	Fatty Acid, Dicarboxylate	15704	LC/MS Polar	100000101	2745	159.066	111-16-0	385	376	C02656	HMDB00857
122	pipecolate	Amino Acid	Lysine Metabolism	1444	LC/MS Pos Early	1025	2200	130.086	4043-87-2	849	826	C00408	HMDB00070
1469	pristanate	Lipid	Fatty Acid, Branched	38271	LC/MS Neg	477	5773	297.28	1189-37-3	123929	110458		HMDB00795
425	proline	Amino Acid	Urea cycle; Arginine and Proline Metabolism	1898	LC/MS Pos Early	480	1603	116.071	147-85-3	145742	128566	C00148	HMDB00162
855	prolylglycine	Peptide	Dipeptide	40703	LC/MS Pos Early	100003674	2136	173.092	2578-57-6	6426709	4932143		HMDB11178
1592	propionylcarnitine (C3)	Lipid	Fatty Acid Metabolism (also BCAA Metabolism)	32452	LC/MS Pos Early	100001162	2590	218.139	17298-37-2	107738	96904	C03017	HMDB00824
62	propionylglutamine	Amino Acid	Glutamate Metabolism	54909	LC/MS Pos Early	100010846	1140	203.103			32469839
1593	propionylglycine	Lipid	Fatty Acid Metabolism (also BCAA Metabolism)	31932	LC/MS Polar	100001150	1502.5	130.051	21709-90-0	98681	89122		HMDB00783
3993	protoporphyrin IX	Cofactors and Vitamins	Hemoglobin and Porphyrin Metabolism	39321	LC/MS Pos Late	100000292	1417	563.265	553-12-8;50865-10-5	4971	10469486	C02191	HMDB00241
3823	pseudouridine	Nucleotide	Pyrimidine Metabolism, Uracil containing	33442	LC/MS Neg	821	1100	243.062	1445-07-4	15047	21403010	C02067	HMDB00767
3983	pterin	Cofactors and Vitamins	Pterin Metabolism	43023	LC/MS Pos Early	100004216	1805	164.057	22363-60-4	73000	65806	C00715	HMDB00802
463	putrescine	Amino Acid	Polyamine Metabolism	1408	LC/MS Pos Early	49	3027	89.1073	110-60-1	1045	13837702	C00134	HMDB01414
4034	pyridoxal	Cofactors and Vitamins	Vitamin B6 Metabolism	1651	LC/MS Pos Early	491	2343	168.066	65-22-5	1050	1021	C00250	HMDB01545
4031	pyridoxamine	Cofactors and Vitamins	Vitamin B6 Metabolism	2150	LC/MS Pos Early	568	2975	169.097	58052-48-5	1052	1023	C00534	HMDB01431
4032	pyridoxamine phosphate	Cofactors and Vitamins	Vitamin B6 Metabolism	3138	LC/MS Pos Early	493	1932	249.063	529-96-4	1053	1024	C00647	HMDB01555
4035	pyridoxate	Cofactors and Vitamins	Vitamin B6 Metabolism	31555	LC/MS Neg	100001121	2185	182.046	82-82-6	6723	6467	C00847	HMDB00017
4573	pyrraline	Xenobiotics	Food Component/Plant	48428	LC/MS Neg	100001767	2304	253.119	74509-14-1	122228	19980286		HMDB33143
1087	pyruvate	Carbohydrate	Glycolysis, Gluconeogenesis, and Pyruvate Metabolism	22250	LC/MS Polar	823	2650	175.025	127-17-3	1060	96901	C00022	HMDB00243
3896	quinolinate	Cofactors and Vitamins	Nicotinate and Nicotinamide Metabolism	1899	LC/MS Neg	182	630	166.015	89-00-9	1066	1037	C03722	HMDB00232
1180	raffinose	Carbohydrate	Disaccharides and Oligosaccharides	586	LC/MS Neg	879	978	503.162	17629-30-0	10542	388379	C00492	HMDB03213
1110	ribitol	Carbohydrate	Pentose Metabolism	15772	LC/MS Polar	100000406	1789.6	151.061	488-81-3	6912	10254628	C00474	HMDB00508
3925	riboflavin (Vitamin B2)	Cofactors and Vitamins	Riboflavin Metabolism	1827	LC/MS Pos Early	500	2292	377.146	83-88-5	493570	431981	C00255	HMDB00244
1111	ribonate	Carbohydrate	Pentose Metabolism	27731	LC/MS Polar	100001007	2425	165.04	1255190	5460677	4574162	C01685	HMDB00867
1109	ribose	Carbohydrate	Pentose Metabolism	1471	LC/MS Polar	914	1508.2	195.051	50-69-1	5779	4470639	C00121	HMDB00283
1135	ribulonate/xylulonate/lyxonate*	Carbohydrate	Pentose Metabolism	61858	LC/MS Polar	100019968	2350	165.04
1112	ribulose/xylulose	Carbohydrate	Pentose Metabolism	54671	LC/MS Polar	100006122	1400	195.051		5289590
60	S-1-pyrroline-5-carboxylate	Amino Acid	Glutamate Metabolism	42370	LC/MS Pos Early	35	1528	114.055	2906-39-0	1196	10140206	C04322	HMDB01301
392	S-methylcysteine	Amino Acid	Methionine, Cysteine, SAM and Taurine Metabolism	39592	LC/MS Pos Early	100002749	1955	119.016	1187-84-4	24417	22826		HMDB02108
5106	salicylate	Xenobiotics	Drug - Topical Agents	1515	LC/MS Polar	501	802	137.024	69-72-7	338	331	C00805	HMDB01895
4	sarcosine	Amino Acid	Glycine, Serine and Threonine Metabolism	1516	LC/MS Pos Early	1023	1280	90.055	107-97-1	1088	1057	C00213	HMDB00271
1502	sebacate (C10-DC)	Lipid	Fatty Acid, Dicarboxylate	32398	LC/MS Neg	100001211	1788	201.113	111-20-6	5192	5004	C08277	HMDB00792
1134	sedoheptulose	Carbohydrate	Pentose Metabolism	53237	LC/MS Polar	100002619	2255	209.067	3019-74-7	5459879	4573620		HMDB03219
1105	sedoheptulose-7-phosphate	Carbohydrate	Pentose Phosphate Pathway	35649	LC/MS Neg	100001628	599.6	289.033	2646-35-7	616	596	C05382	HMDB01068
9	serine	Amino Acid	Glycine, Serine and Threonine Metabolism	1648	LC/MS Pos Early	503	1239	106.05	56-45-1	5951	5736	C00065	HMDB00187
258	serotonin	Amino Acid	Tryptophan Metabolism	2342	LC/MS Pos Early	504	2550	177.102	153-98-0	5202	5013	C00780	HMDB00259
4214	shikimate	Xenobiotics	Food Component/Plant	15144	LC/MS Polar	100000293	2725	173.046	138-59-0	8742	8412	C00493	HMDB03070
4508	sinapate	Xenobiotics	Food Component/Plant	21150	LC/MS Neg	100000869	1973	223.061	530-59-6	637775	553361	C00482	HMDB32616
4512	solanidine	Xenobiotics	Food Component/Plant	39788	LC/MS Pos Late	100002773	1010	398.342	80-78-4	65727	59150	C06543	HMDB03236
4515	soyasaponin I	Xenobiotics	Food Component/Plant	43590	LC/MS Neg	100004481	5163	941.512	51330-27-9	122097		C08983	HMDB34649
4516	soyasaponin II	Xenobiotics	Food Component/Plant	43589	LC/MS Neg	100004482	5175	911.501	55319-36-3	171435		C12081	HMDB34650
4517	soyasaponin III	Xenobiotics	Food Component/Plant	54925	LC/MS Neg	100004483	5176	795.454	55304-02-4
469	spermidine	Amino Acid	Polyamine Metabolism	485	LC/MS Pos Early	50	3355	146.165	124-20-9	1102	1071	C00315	HMDB01257
2685	sphingadienine	Lipid	Sphingolipid Synthesis	57426	LC/MS Pos Late	100015643	1350	298.274	25696-03-1	6449795	4952479
2683	sphinganine	Lipid	Sphingolipid Synthesis	17769	LC/MS Pos Late	313	1413	302.305	3102-56-5	3126	3014	C00836	HMDB00269
2834	sphingosine	Lipid	Sphingosines	17747	LC/MS Pos Late	297	1393	300.29	123-78-4	5353955	4510275	C00319	HMDB00252
4520	stachydrine	Xenobiotics	Food Component/Plant	34384	LC/MS Pos Early	100001296	1440	144.102	4136-37-2	115244	103115	C10172	HMDB04827
1342	stearate (18:0)	Lipid	Long Chain Saturated Fatty Acid	1358	LC/MS Neg	439	5872	283.264	57-11-4	5281	5091	C01530	HMDB00827
1899	stearoyl ethanolamide	Lipid	Endocannabinoid	38625	LC/MS Pos Late	100002254	1787	328.321	111-57-9	27902	25958		HMDB13078
2780	stearoyl sphingomyelin (d18:1/18:0)	Lipid	Sphingomyelins	19503	LC/MS Pos Late	1538	2400	731.606	85187-10-6;85187-10-6	6453725	4956085	C00550	HMDB01348
1644	stearoylcarnitine (C18)	Lipid	Fatty Acid Metabolism (Acyl Carnitine, Long Chain Saturated)	34409	LC/MS Pos Late	100001391	1485	428.373	18822-91-8	6426855	21233653		HMDB00848
2894	stigmastadienone	Lipid	Sterol	63060	LC/MS Pos Late	100021199	2688	411.362		6442194	4946289
1497	suberate (C8-DC)	Lipid	Fatty Acid, Dicarboxylate	15730	LC/MS Polar	100000016	2577.6	173.082	505-48-6	10457	10025	C08278	HMDB00893
1288	succinate	Energy	TCA Cycle	1437	LC/MS Polar	252	3149	117.019	110-15-6	1110	1078	C00042	HMDB00254
5293	succinimide	Xenobiotics	Chemical	41888	LC/MS Polar	100003696	2155	116.035	123-56-8	11439	10955	C07273
1287	succinylcarnitine (C4-DC)	Energy	TCA Cycle	37058	LC/MS Pos Early	100001948	2291	262.129	256928-74-2	71464481	28639166		HMDB61717
5185	sulfate*	Xenobiotics	Chemical	46960	LC/MS Neg	100002528	616	96.9601	14808-79-8	1118	1086	C00059	HMDB01448
4527	syringic acid	Xenobiotics	Food Component/Plant	37091	LC/MS Neg	100001919	1450	197.046	530-57-4	10742	10289	C10833	HMDB02085
4528	tartarate	Xenobiotics	Food Component/Plant	15336	LC/MS Neg	100000295	615.3	149.009	87-69-4;6106-24-7	444305	852	C00898	HMDB00956
4655	tartronate (hydroxymalonate)	Xenobiotics	Food Component/Plant	20693	LC/MS Neg	100000840	610	118.999	80-69-3	45	44	C02287	HMDB35227
405	taurine	Amino Acid	Methionine, Cysteine, SAM and Taurine Metabolism	2125	LC/MS Pos Early	512	660	126.022	107-35-7	1123	1091	C00245	HMDB00251
3085	tauro-alpha-muricholate	Lipid	Primary Bile Acid Metabolism	42605	LC/MS Neg	100004064	4745	514.284
3086	tauro-beta-muricholate	Lipid	Primary Bile Acid Metabolism	33983	LC/MS Neg	100001250	4774	514.284	25696-60-0	168408	147312		HMDB00932
3082	taurochenodeoxycholate	Lipid	Primary Bile Acid Metabolism	18494	LC/MS Neg	1629	5250	498.289	6009-98-9	387316	343282	C05465	HMDB00951
3154	taurochenodeoxycholic acid 3-sulfate	Lipid	Secondary Bile Acid Metabolism	62890	LC/MS Neg	100021093	4809	288.62			24850141		HMDB02486
3075	taurocholate	Lipid	Primary Bile Acid Metabolism	18497	LC/MS Neg	1648	5150	514.284	145-42-6	6675		C05122	HMDB00036
3149	taurocholenate sulfate*	Lipid	Secondary Bile Acid Metabolism	32807	LC/MS Neg	100001990	4750	279.614
3142	taurohyodeoxycholic acid	Lipid	Secondary Bile Acid Metabolism	43588	LC/MS Neg	100003869	5073	498.289	38411-85-7	119046	106373
3117	taurolithocholate 3-sulfate	Lipid	Secondary Bile Acid Metabolism	36850	LC/MS Neg	100001658	5027	280.622	64936-83-0	440071	389078	C03642	HMDB02580
3161	tauroursodeoxycholic acid sulfate (2)	Lipid	Secondary Bile Acid Metabolism	62785	LC/MS Neg	100020845	4603	288.62
1512	tetradecanedioate (C14-DC)	Lipid	Fatty Acid, Dicarboxylate	35669	LC/MS Neg	100001613	3985	257.176	821-38-5	13185	12630		HMDB00872
4007	thiamin (Vitamin B1)	Cofactors and Vitamins	Thiamine Metabolism	5341	LC/MS Pos Early	873	3050	265.112	59-43-8	1130		C00378	HMDB00235
5326	thioproline	Xenobiotics	Chemical	53231	LC/MS Pos Early	100009232	1250	134.027	34592-47-4	93176	84120
3944	threonate	Cofactors and Vitamins	Ascorbate and Aldarate Metabolism	27738	LC/MS Polar	100001022	2384	135.03	70753-61-6	151152	133224	C01620	HMDB00943
16	threonine	Amino Acid	Glycine, Serine and Threonine Metabolism	1284	LC/MS Pos Early	564	1514	120.066	72-19-5	6288	6051	C00188	HMDB00167
893	threonylphenylalanine	Peptide	Dipeptide	31530	LC/MS Pos Early	100001125	3077	267.134	16875-27-7	4099799	3313819		HMDB29068
3873	thymidine	Nucleotide	Pyrimidine Metabolism, Thymine containing	2183	LC/MS Neg	872	1963.7	241.083	50-89-5	5789	5585	C00214	HMDB00273
3869	thymidine 5'-monophosphate	Nucleotide	Pyrimidine Metabolism, Thymine containing	12023	LC/MS Neg	1248	883	321.049	33430-62-5	9700	10239189	C00364	HMDB01227
3875	thymidine sulfate (2)	Nucleotide	Pyrimidine Metabolism, Thymine containing	63408	LC/MS Neg	100021493	1731	321.04
3876	thymine	Nucleotide	Pyrimidine Metabolism, Thymine containing	604	LC/MS Neg	882	1654	125.036	65-71-4	1135	1103	C00178	HMDB00262
440	trans-4-hydroxyproline	Amino Acid	Urea cycle; Arginine and Proline Metabolism	32306	LC/MS Pos Early	1001	1064	132.066	51-35-4	5810	5605	C01157	HMDB00725
73	trans-urocanate	Amino Acid	Histidine Metabolism	607	LC/MS Pos Early	537	2285	139.05	104-98-3	736715	643824	C00785	HMDB00301
1296	tricarballylate	Energy	TCA Cycle	15729	LC/MS Polar	2053	4200	175.025	99-14-9	14925	14220	C19806	HMDB31193
3917	trigonelline (N'-methylnicotinate)	Cofactors and Vitamins	Nicotinate and Nicotinamide Metabolism	32401	LC/MS Pos Early	100001092	1388	138.055	535-83-1	5570	5369	C01004	HMDB00875
1975	trimethylamine N-oxide	Lipid	Phospholipid Metabolism	40406	LC/MS Pos Early	100003397	2100	76.0757	1184-78-7	1145	1113	C01104	HMDB00925
263	tryptamine	Amino Acid	Tryptophan Metabolism	6104	LC/MS Pos Early	1095	3062	161.107	61-54-1	1150	1118	C00398	HMDB00303
228	tryptophan	Amino Acid	Tryptophan Metabolism	54	LC/MS Pos Early	565	2986	205.097	73-22-3	6305	6066	C00078	HMDB00929
157	tyramine	Amino Acid	Tyrosine Metabolism	1603	LC/MS Pos Early	1133	2540	138.091	60-19-5	5610	5408	C00483	HMDB00306
151	tyrosine	Amino Acid	Tyrosine Metabolism	1299	LC/MS Pos Early	815	2430	182.081	60-18-4	6057	5833	C00082	HMDB00158
163	tyrosol	Amino Acid	Tyrosine Metabolism	41515	LC/MS Neg	100003493	2716	137.061	501-94-0	10393	9964	C06044	HMDB04284
1504	undecanedioate (C11-DC)	Lipid	Fatty Acid, Dicarboxylate	42395	LC/MS Neg	100001617	2440	215.129	1852-04-6	15816	15037		HMDB00888
3822	uracil	Nucleotide	Pyrimidine Metabolism, Uracil containing	605	LC/MS Pos Early	825	827	113.035	66-22-8	1174	1141	C00106	HMDB00300
3737	urate	Nucleotide	Purine Metabolism, (Hypo)Xanthine/Inosine containing	1604	LC/MS Neg	1134	757.1	167.021	69-93-2;120K5305	1175		C00366	HMDB00289
3821	uridine	Nucleotide	Pyrimidine Metabolism, Uracil containing	606	LC/MS Neg	535	1457.6	243.062	58-96-8	6029	5807	C00299	HMDB00296
3818	uridine 3'-monophosphate (3'-UMP)	Nucleotide	Pyrimidine Metabolism, Uracil containing	39764	LC/MS Polar	106	3800	323.029	35170-0-7;35170-03-7	101543	91753	C01368
3816	uridine 5'-monophosphate (UMP)	Nucleotide	Pyrimidine Metabolism, Uracil containing	2856	LC/MS Pos Early	869	590	325.043	3387-36-8	6030	1399139	C00105	HMDB00288
3820	uridine-2',3'-cyclic monophosphate	Nucleotide	Pyrimidine Metabolism, Uracil containing	37137	LC/MS Neg	75	1090	305.018	40632-52-8	439715	3824355	C02355	HMDB11640
3159	ursocholate	Lipid	Secondary Bile Acid Metabolism	57573	LC/MS Neg	100002913	4648	407.28	2955-27-3
3119	ursodeoxycholate	Lipid	Secondary Bile Acid Metabolism	1605	LC/MS Neg	1135	5055	391.285	128-13-2	31401	29131	C07880	HMDB00946
3156	ursodeoxycholate sulfate (1)	Lipid	Secondary Bile Acid Metabolism	52970	LC/MS Neg	100009261	4328	235.117
3157	ursodeoxycholate sulfate (2)	Lipid	Secondary Bile Acid Metabolism	52971	LC/MS Neg	100009262	4538	235.117
1324	valerate (5:0)	Lipid	Short Chain Fatty Acid	33443	LC/MS Neg	1136	1718	101.061	109-52-4	7991	7701	C00803	HMDB00892
1607	valerylglycine	Lipid	Fatty Acid Metabolism (Acyl Glycine)	36768	LC/MS Neg	100001451	2071	158.082	24003-66-5	4737557	3924818		HMDB00927
353	valine	Amino Acid	Leucine, Isoleucine and Valine Metabolism	1649	LC/MS Pos Early	566	2479	118.086	72-18-4	6287	6050	C00183	HMDB00883
937	valylglutamine	Peptide	Dipeptide	42079	LC/MS Pos Early	100003640	2295	246.145	42854-54-6	5253209	4419671		HMDB29125
938	valylglycine	Peptide	Dipeptide	40475	LC/MS Pos Early	100003641	2444	175.108	686-43-1	136487	120256		HMDB29127
941	valylleucine	Peptide	Dipeptide	39994	LC/MS Pos Early	100003210	3138	231.17	22906-55-4	352039	312586		HMDB29131
3729	xanthine	Nucleotide	Purine Metabolism, (Hypo)Xanthine/Inosine containing	3147	LC/MS Pos Early	1004	1032	153.041	69-89-6	1188	1151	C00385	HMDB00292
3731	xanthosine	Nucleotide	Purine Metabolism, (Hypo)Xanthine/Inosine containing	15136	LC/MS Neg	100000299	1075	283.068	146-80-5	64959	58484	C01762	HMDB00299
249	xanthurenate	Amino Acid	Tryptophan Metabolism	15679	LC/MS Neg	100000015	1476	204.03	59-007	5699	5497	C02470	HMDB00881
1115	xylose	Carbohydrate	Pentose Metabolism	15581	LC/MS Polar	826	1727	195.051	609-06-3	135191	85957	C00181	HMDB00098

## Sheet: S7
ID	700052104	700052105	700052106	700052107	700052108	700052109	700052110	700052111	700052112	700052113	700052174	700052175	700052176	700052177	700052178	700052179	700052180	700052181	700052182	700052183
(12 or 13)-methylmyristate (a15:0 or i15:0)	247423824	112238704	225131568	87432744	71324072	271385472	44075488	130250368	306078560	138308224	162806416	140488304	31120096	33697672	210094416	184515216	129035112	112358856	98892688	55678024
(16 or 17)-methylstearate (a19:0 or i19:0)	8171372	5486510	4686285	4523475	1339381	8699317	1691584	27757980	16671562	3856086	4262458	3022158	1596007	2634184	8181291	15770599	5532990	6162074	13089377	2991552
(3'-5')-adenylyladenosine*	105224	219667	150859		83077	410110	396279	184831	173625	91756	116336	470388	252495	118281	41794	115180	51128	291485	194141	140643
(3'-5')-adenylylcytidine	38321	133783	58475		36559	155441	233053	55518	42948		80422	268109	147241					148601	84976	56400
(3'-5')-adenylylguanosine*		59112	92156			160770	120068			63652		144321	92763					118304	60127	60296
(3'-5')-adenylyluridine	70725	260123	91790		54171	240323	302708	98656	81562	63897	87818	303707	228587	108424		50852		219204	121837	93295
(3'-5')-cytidylyladenosine	53786	97011	230774	28280	155402	348557	115352	130795	110699	184647	161187	299259	181347	119589	147175	73189	222139	218539	103454	232197
(3'-5')-cytidylylcytidine*	95059	152775	370290		200684	389659	211408	134519	157673	229000	260109	456818	220173	223866	126326		174671	274521	98435	304196
(3'-5')-cytidylyluridine*	129894	192166	286820	55826	158905	314283	186710	154749	117775	252285	196137	474500	222629	168585	115639	83279	148293	277394	119304	269585
(3'-5')-guanylylcytidine		131802	75806			137699	200619	36268	34657	47766	63620	239594	125729	71437		23873		168345	55351	44648
(3'-5')-guanylyluridine		93374	55126			101853	87242					83799	37141					108199	48153
(3'-5')-uridylyladenosine	37934	50948	78704			122098	98526	49767	61650	51197	63358	155884	91987	69621	39451	32730	19467	127301	64982	85297
(3'-5')-uridylylcytidine*	86020	97039	144994		106075	257394	206063	113389	86669	105086	121267	347055	127438	106468	86442	58452	55488	199680	109072	143122
(3'-5')-uridylylguanosine		37595	103789		79717	133918	66771	34276	45656	87577	72517	201620	82418	50249	53511		56740	85308	70730	110867
(3'-5')-uridylyluridine	123152	160625	155414	56197	101025	310917	258992	128381	120019	145127	159677	452030	227814	151710	122237	74461	60087	271007	161004	142906
(N(1) + N(8))-acetylspermidine	5623780	6250490	8050818	4042677	2926330	4605320	8948144	7475899	4981177	5341956	4285014	10184338	8442406	5617762	4067615	2400496	3277209	1623260	2049175	10527259
1,2-dilinoleoyl-galactosylglycerol (18:2/18:2)*	185976	374390	288318	139665	161407	275653	137555	212064	270311	275978	183979	144587	205095	100776		210132		306700	239559	233463
1,2-dilinoleoyl-GPC (18:2/18:2)	6913706	2518795	2259103	8514168	5085165	924110	5144346	2170786	774856	11407371	6329120	1739960	2575940	8070978	10260079	332643	2565692	10879302	7626353	11034608
1,2-dilinoleoyl-GPE (18:2/18:2)*	690470			1011771	809635	114736	1068931	165337	225899	517652	969414	288891	217113	1183098	859645	405643	359561	1390623	791940	1613627
1,2-dioleoyl-GPE (18:1/18:1)	2956805	3570753	3554583	2141841	5200693	3487651	2539205	3699121	3088983	2484073	9098601	4528502	9542535	10162115	2387476	9781911	10125763	21562420	8239741	6860482
1,2-dipalmitoyl-GPC (16:0/16:0)	4641669	3713040	6803212	3501552	4586105	5822071	4307127	7250756	4438022	8703545	7275454	7459861	2779003	9208065	11460867	3352766	9673247	15412935	6670602	12635463
1,2-dipalmitoyl-GPE (16:0/16:0)*	2872588	1997262	2306329	3745051	3805961	2058835	3091182	2481119	2781775	3113912	4960517	3618914	2246359	3160568	3170795	4088237	3754673	6855357	5633754	3047941
1,5-anhydroglucitol (1,5-AG)	971537	449431	1055525	889344	575812	469950	769846	389037	1064965	669502	748303		532321	953913	968863	738066	682092	1000203	914233	801613
1-(1-enyl-oleoyl)-GPE (P-18:1)*	1167471	959970	1526430	491971	1066258	642162	412299	975818	779397	1280265	1787396	999824	590278	552037	1142030	434074	815689	1087276	693338	1871580
1-(1-enyl-palmitoyl)-2-arachidonoyl-GPC (P-16:0/20:4)*			63287					312513		123681	208879			210439	621327			500389		407661
1-(1-enyl-palmitoyl)-2-arachidonoyl-GPE (P-16:0/20:4)*	402483	294451	278659	1074187	373806	599601	625241	1208705	460701	1325569	1576398	801919	197356	2727690	2226548	385157	1705249	3100354	1143722	2865531
1-(1-enyl-palmitoyl)-2-linoleoyl-GPE (P-16:0/18:2)*	3676080	1343852	1161539	6267105	1680488	335716	4123430	2791619		4342589	2551723	1120620	2297550	4074464	3081931	428929	4328646	7109090	8780981	5551200
1-(1-enyl-palmitoyl)-GPE (P-16:0)*	5503705	5695096	5187165	4718281	3615443	1771865	2192584	6612112	2042894	8076221	3690185	1690602	2038578	1440245	3885201	858124	3963788	2799475	5477168	4838493
1-(1-enyl-stearoyl)-2-arachidonoyl-GPE (P-18:0/20:4)*	1366684	256355	610963	750330	398303	537762	546400	1375149	706931	1563678	3165899	1195671	188803	3967930	4545528	917469	1995058	6650528	1528562	4596978
1-(1-enyl-stearoyl)-2-linoleoyl-GPE (P-18:0/18:2)*	2126305			1470707		112181	1031377	234941		1168668	2204160		194387	2411456	1358861	289851	986478	3942359	1590841	2177965
1-(1-enyl-stearoyl)-GPE (P-18:0)*	5852122	4580667	4369705	2484075	1873024	1769940	1624988	5225421	3079944	4114169	5447862	2818487	1651333	1886624	5548822	2163113	2561265	4021843	3214789	4844021
1-arachidonoyl-GPC (20:4n6)*	1135782	1764610	233344	1047051	277623	56304	592295	824732	63398	1609476	583461	5997270	589940	409009	8563520		251449	8195362	2128068	1108753
1-linolenoylglycerol (18:3)	634046	2575655	3429369	1004988		2313924		67112280	7989472	1777302	9984197	1936276	1020315	4029109	2119089	5077980	2154171	1926321	1435594	1083113
1-linoleoyl-2-arachidonoyl-GPC (18:2/20:4n6)*	3385411	1715509	1109552	3588423	1501845	326558	2279764	1057029	231091	4638034	2021248	1417147	1023239	2939795	3473351	107478	991702	4763617	3382425	3635121
1-linoleoyl-2-linolenoyl-GPC (18:2/18:3)*	709689	453381	176830	880319	581638	130546	591454	217027		863515	666939		269442	991449	827593		333215	836437	793152	1245724
1-linoleoyl-GPC (18:2)	2987744	2550143	642876	2986825	1405490		1513711	1959254	119413	4911545	2236213	8166266	1913976	1210992	12552819		608821	12910663	3408733	4139108
1-linoleoyl-GPE (18:2)*	3795124	3771492	832085	4102187	2086153	322819	2231666	1597579	355802	5000104	2639462	430211	2914715	1520056	1450479	254330	1268345	1349352	1678657	5143830
1-linoleoyl-GPG (18:2)*	3425385	2446193	516232	2546739	1260461	1327879	1350908		1035208	2497042	1866361	550423	1332426	2758738	1902533	498405	1023900	787477	1952755	2462562
1-linoleoylglycerol (18:2)	18530976	60851332	86688048	25829676	12051087	49417296	7892248	1989036416	238992720	51320784	299904384	59453492	25007534	51959572	56473072	175774032	56305784	48850588	51701424	28952472
1-methyl-4-imidazoleacetate	2161872	1755821	6125033	1851627	700796	3025613	1659758	2090919	1600692	2867523	2275676	2668744	2431110	1656340	2248637	1570031	1196165	1192460	1912400	2738919
1-methyl-5-imidazoleacetate	36932392	28679032	79370024	110359584	39071672	56265864	34837288	41149420	41969632	38597184	57000992	30914242	49763056	54776852	46503000	60748808	40561660	39387204	50585336	39977408
1-methyladenine	1111664	884760	3621746	1459308	1390423	1627958	3813164	2780240	3098468	1706082	1605898	1955696	2211540	2125321	2726674	2725462	1836381	2611364	3886653	1736551
1-methylguanidine	876889	535748	953454	1160362	783801	945040	745670	942942	1052922	1102483	740129	587605	646700	894691	1343618	1284338	878484	910894	1297601	846604
1-methylhistamine	298670	493402	756647	127066	197676	390431	310316	98819	144049	310606	519240	1306531	797562	491916	424649	229297	216780	289821	125808	856810
1-myristoyl-2-palmitoyl-GPC (14:0/16:0)	3034278	2048984	4305831	7513762	1209529	5748285	3139584	4879272	3521473	9426426	4918354	3657017	2013869	8805881	6086233	2827697	8131899	10698250	9500731	6126566
1-myristoylglycerol (14:0)	1627196	1706852	2233863	1584436	1059645	3113270	731327	34749192	7909816	2119898	10433235	3754892	563344	1766350	2473017	8326143	3275637	1845093	2465395	1805964
1-oleoyl-2-docosahexaenoyl-GPC (18:1/22:6)*	1028194	268935	163530	833280	386552		512103	192285		1284222	844581	704994		838551	681477			2059589	929861	1010908
1-oleoyl-2-linoleoyl-GPC (18:1/18:2)*	10635193	3712590	3436868	10553204	6784378	2060640	6743734	5287646	2203281	16255587	15718484	6470021	4482159	17322584	11668197	1244620	5356773	27965230	11690316	20182804
1-oleoyl-2-linoleoyl-GPE (18:1/18:2)*	4083515	972867	1226032	4593104	4345596	1031064	4847958	1375804	1434736	2668137	6006264	2405479	1904205	7178079	3879638	2848454	3543190	8296210	3791425	6492903
1-oleoyl-GPC (18:1)	2482112	3445425	1313970	1529382	2265856	640572	1083315	1867072	401232	5081752	4572599	6864208	1678706	1310786	8791198	93372	852250	9829242	2819108	4815135
1-oleoyl-GPE (18:1)	5803851	6576976	4172509	5437692	6797412	2365312	2953407	3479105	2567824	7688276	9149877	2960952	5200635	3912484	2696916	2684556	4423756	5434460	5092032	8178046
1-oleoyl-GPG (18:1)*	14112896	17209764	8496357	15368287	7083421	16168315	5922378	3747386	13965620	18750596	18792632	5712334	9236242	15496501	14137319	8462530	14446446	14462356	16825024	14551800
1-palmitoleoylglycerol (16:1)*	696437	1957928	2408652			1480010		216617136	17738076	1927662	50939444	4191674		4363100	1699183	32175208	3993733	2188285	440379	2643933
1-palmitoyl-2-arachidonoyl-GPC (16:0/20:4n6)	6651387	3437055	4913468	10432393	2726127	1960113	7691618	6635688	2577775	17116436	5295745	14959101	4434289	11727198	26294914	1773686	5793604	33522668	14443757	8640541
1-palmitoyl-2-arachidonoyl-GPE (16:0/20:4)*	1133156	836504	385479	2039679	808493	497616	2661946	1164225	563607	2131826	1812243	1262523	784969	2986426	1351667	899161	2201439	3699193	1788811	2985989
1-palmitoyl-2-docosahexaenoyl-GPC (16:0/22:6)	2241365	1011973	1379071	4250234	826964	225126	2052328	1319491	436175	6713402	1058593	5983066	1031539	2707934	7471077	286143	927568	9776520	4697115	1803227
1-palmitoyl-2-linoleoyl-galactosylglycerol (16:0/18:2)*	279804	183465	217155	367376	269395	344406	566254	282408	560614	353570	209234	275218	274992		309802	225804	145525	262496	300018	425133
1-palmitoyl-2-linoleoyl-GPC (16:0/18:2)	20109724	7826381	13720932	31993746	10983926	7683415	18644098	21390128	9257034	58109236	23665604	21845004	15373003	43872092	75875840	5313200	21645594	84523472	46931228	33792440
1-palmitoyl-2-linoleoyl-GPE (16:0/18:2)	34150068	11452510	14673952	53622556	21121142	10816190	48785720	20180024	17953948	49418528	17698004	13659593	17914624	46748360	45103328	20638540	24694584	47909972	50891192	38818856
1-palmitoyl-2-linoleoyl-GPI (16:0/18:2)	413387	158536		283512		59850	317326	122169	84241	244180	130488		143396	280236	108575		178302	486958	381871	45972
1-palmitoyl-2-oleoyl-glycosyl-GPE (16:0/18:1)**	2119162	775576	1342625	1188516	1621464	737467	1032683	297026		2592114	2610546	828877	1668899	3342916	1010015	694377	3079862	7377308	1194726	1838246
1-palmitoyl-2-oleoyl-GPC (16:0/18:1)	10255049	6136241	7861087	7884004	6312099	7555137	6507980	13290867	7121366	18966708	23355650	14051002	4834177	31743020	26516968	5135827	12044847	54661152	13821233	24674816
1-palmitoyl-2-oleoyl-GPE (16:0/18:1)	31787414	24451836	30231158	36224744	38870740	23055224	32609910	29716890	26155632	42291524	55547132	31623786	55513196	81598864	28529218	66482896	69808720	159620848	79854880	60451572
1-palmitoyl-2-oleoyl-GPG (16:0/18:1)	1863871	978385	2731052	1868191	2527176	1950137	1578519	5519333	2048633	2154613	5793336	3017324	4235689	5077111	1872189	5562468	6466840	10284250	4403219	3374293
1-palmitoyl-2-oleoyl-GPI (16:0/18:1)*	203699	63029		185159			121015		73970	203391	108960			244293	37451		81983	459543	360443
1-palmitoyl-2-palmitoleoyl-GPC (16:0/16:1)*	3569808	2037155	2231705	2742495	2092414	2405957	1516092	4477856	2544630	6030380	8942174	3665350	1561133	10208899	7343216	1649389	4735894	16783560	3716413	6919041
1-palmitoyl-2-stearoyl-GPC (16:0/18:0)	554383	496736	425504	230826	213205	224729	248269	678118	132233	419917	491369	1525701	184101	701615	1756055	215830	188875	2093598	691739	719560
1-palmitoyl-galactosylglycerol (16:0)*	5495508	6221430	4630473	4850753	3492559	8427367	2706143	1669213	10680164	5893659	9308945	6427633	2558982	7870983	4024048	7755597	11051451	7336577	5734413	3027311
1-palmitoyl-GPA (16:0)	1420745	3092185	442254		138211	6522195	871022		2031941	325750	365537		479313	332157			468051		898430	548130
1-palmitoyl-GPC (16:0)	4364665	6774934	4907191	3834079	4016393	2108157	3103286	4778718	1808628	13391998	5912160	47522064	4302323	2530101	61743484	673056	3492572	51164148	17499660	6361349
1-palmitoyl-GPE (16:0)	25484676	27114736	24056450	17077216	19816444	11548134	9994424	15387994	15191745	33057266	18602520	8822870	16374000	5269145	12198580	12117183	13728633	13139344	18513454	19520208
1-palmitoyl-GPG (16:0)*	23869160	63501708	26086406	17796666	16393724	51059400	10503963	14837224	47624208	21802680	54819520	16988760	12404024	14039656	21660400	37349640	41358144	25976974	26311160	21848150
1-palmitoyl-GPI (16:0)	1236945	3711564				803347	426890		1505327		1447855		378263				728938	430833	745823
1-palmitoyl-GPS (16:0)*	2105967	5122222	2381989	1061678	1650702	5009138	737263		5923420	3636309	3344704	1328277	598028		1751886	1167397	1430704	1792499	1780904	1462343
1-palmitoylglycerol (16:0)	87974848	119537752	84702320	17303716	40465232	120750544	7126739	636245696	140443440	115675632	197608976	38890500	10379034	16799264	40607744	404300608	28269928	264802992	126108992	113140432
1-pentadecanoylglycerol (15:0)	6778315	3893989	5502104	4485318	2111055	7803613	2202908	8332543	20865136	5959770	4191520	3357508	1073138	3119269	12540960	16662532	5664693	8329908	10717261	3136259
1-stearoyl-2-arachidonoyl-GPC (18:0/20:4)	7396065	2359632	2210627	5201126	1188758	1106540	4754151	5007586	1084311	6449933	3414297	34772416	2421824	7121458	54178944	932843	2347634	63447248	17333840	4756174
1-stearoyl-2-arachidonoyl-GPE (18:0/20:4)	405681	134850		1262885		438512	1277789	698125		1164120	1238349	759428	373054	3925521	1103749	173514	897121	3224990	976914	2038600
1-stearoyl-2-docosahexaenoyl-GPC (18:0/22:6)	2425293	671160	410250	1632179	234148	124068	918961	550448	114626	1817838	555905	8789930	240668	1167706	12012999	100145	249607	12445696	3562683	820739
1-stearoyl-2-linoleoyl-GPC (18:0/18:2)*	23445510	5247256	6887448	18650292	4944004	3761310	12628765	13786873	4045844	25147252	14661545	21896588	7129805	27340216	52599956	2439165	8547147	61681932	28782590	19859252
1-stearoyl-2-linoleoyl-GPE (18:0/18:2)*	19271924	2804559	2751557	17172688	4262789	2220209	13261744	3257316	2405559	14300108	7236777	3614053	4466702	19241826	13425762	3381109	5904813	19730482	18314312	11101881
1-stearoyl-2-oleoyl-GPC (18:0/18:1)	2260810	1149969	1021560	1464855	669637	1038036	928398	2659870	875358	3066131	3634625	3214586	835140	4992189	5738076	566524	1202278	10568876	3019921	3573723
1-stearoyl-2-oleoyl-GPE (18:0/18:1)	4635822	1493729	1694491	5670755	410365	1873468	3705210	2062991	1759131	5713965	4277141	2676915	1904811	8901443	3868550	2331469	3686733	10969341	7780368	4898685
1-stearoyl-GPA (18:0)	1534481	1381711	481150	119912		6264254	387631	156903	2796426	135020	624024	264327	227391	375811	412860	421756	262597	285970	617504	296309
1-stearoyl-GPC (18:0)	4808495	4263851	3071335	2284573	1631514	1379435	2170356	4541140	1557048	4276428	3708381	50785420	2744651	2116636	70316256	702354	1700035	59170572	21363804	3039987
1-stearoyl-GPE (18:0)	14239838	11339794	7577455	6536244	4658255	5363167	5010543	7448876	5082748	11178681	7839592	5028314	5891358	3061106	7275406	2649502	4355468	5697849	8896750	7944594
1-stearoyl-GPG (18:0)	10171667	15135957	7122569	2985206	2189238	20282198	2183544	4499992	20822692	4856673	7177220	3600395	1530918	1658456	7730899	8152318	5164233	2487894	4353657	5686259
1-stearoyl-GPI (18:0)	457745	1783545	148569	86221		561514	184874	218470	1296429	204094	996665	352916	490730	473866	205306		422256	735641	227841	160022
1-stearoyl-GPS (18:0)*	1484940	4177775	1607936	617320	522567	2352972	772904	2238030	3970768	1884479	5459254	2713646	1777125	1220837	3721770	2196735	1690734	3673169	1910967	1452314
10-heptadecenoate (17:1n7)	38236440	58491104	52938744	32508280	21089212	46074696	16654627	360475488	78932152	38632248	70851512	36615236	22450672	29469264	43235732	89925264	39403444	44590804	44759036	33276330
10-hydroxystearate	228674560	49612812	288477248	258645632	93067528	189350640	107582608	343046400	630392192	154823200	215664416	214063312	151727024	237374576	193687696	278295808	315144832	283217632	357817280	114913472
12,13-DiHOME	8934087	14442381	13054874	9974045	8766049	15447655	9116308	11977916	12275888	12609347	14324583	10183275	13108075	13068115	12676436	12966555	13285233	13471484	12239758	11183333
12-dehydrocholate		1002371	13520504	720585	4796298		6146885				793637	3732931	7095542	2715455						346690
12-ketolithocholate	67460056	64065912	146931856	159715024	138764432	164144544	100171968	155022128	86563008	171868576	60266720	141810224	101094808	153045024	150482464	186401232	113469168	85481256	172974656	53853212
16-hydroxypalmitate	8457514	5453374	12132533	8934705	6418236	16156731	5009285	10748330	11838152	8803808	16300945	23221774	20287648	14171939	9681794	8821904	33452618	11473380	10449585	7216605
2'-deoxyadenosine	255222	502371			145221	236223	358124	708083	498061		129890	554640	451041	555095	933586	1058170	577159	207135	478102	1092336
2'-deoxyadenosine 5'-monophosphate	208163	2111352	243326	107718	126675	643470	1325361	290172	262125	141396	123339	1021183	1115756	736965	278891	400581	133831	954517	577524	653844
2'-deoxycytidine	261321	1200617	243844	368646	200070	647688	1555123	314659	546495	300236	335572	938431	2158010	390692	412168	420527	246788	321188	220922	411995
2'-deoxycytidine 5'-monophosphate	289374	2124927	297067	113130	143791	780173	1780456	266672	305888	147346	187641	1321447	2401259	850919	311851	424766	129921	855728	668051	550961
2'-deoxyguanosine	461359	2904696	637647	450707	442803	2037300	4085570	203943	711708	486221	569924	4276831	4953800	989615	396679	915825	388911	481494	780174	1685218
2'-deoxyguanosine 5'-monophosphate (dGMP)	38186	171139				141695	94262					79075	120932	74006		64352		288266	165748
2'-deoxyinosine	1819892	5974119	4381543	1878577	1463676	5825499	7763210	3051958	3855304	1368113	2428018	13258330	16494361	8346210	2885481	5985312	1942723	3199937	5527349	9468252
2'-deoxyuridine	2493287	3744630	4594753	3520974	2262383	7449455	8925881	3887769	6616671	2942651	4139027	19259876	14920086	12231038	4939609	9037768	3756142	4255373	8429666	9997062
2'-O-methylcytidine	646083	91114	893320	788994	332293	670462	281223	776932	784470	637392	600964	340748	247559	407645	873870	630847	543146	707954	1057313	345669
2'-O-methyluridine	152762	111486	279329	184517	66726	57745	151901	273065	266206	236562	165103	155471	136378	218877	269617	253265	137862	197746	350115	122659
2,3-dihydroxy-2-methylbutyrate	346719	2249891	275744	258050	521525	332803	669771	219725	379414	332660	504464	635194	1542196	537784	234715	304178	271953	380621	201461	560571
2,3-dihydroxyisovalerate	1706622	783255	1009436	1511784	800412	1197166	2921129	1350126	1440825	1088283	1167806	964946	377418	1026844	932293	1051131	896660	1219618	481236	553082
2,3-dimethylsuccinate	276965	339794	352925	248360	319329	324142	267314	170574	325385	278129	397686	226342	287457	397255	548751	163266	220082	203001	157906	371019
2,4-dihydroxybutyrate	3228643	6464408	6733330	5687897	10353227	4694631	7329092	5989745	8919057	8619303	5850797	5566437	8190803	9204417	7871492	5936805	5445641	6029375	3922977	8033464
2,6-dihydroxybenzoic acid	6395293	14029788	4017018	6961880	7885409	10945998	16076864	2582081	5440583	8452831	7018163	11642379	16096604	10214551	5120309	3467729	4050817	4799997	2462519	10095467
2,8-quinolinediol	63463848	35372424	58300204	41492972	39510292	78822192	80922968	51557920	70609896	93633216	79603016	46779224	49614192	86850736	57880544	42844976	58464392	56158092	50426604	90103320
2,8-quinolinediol sulfate							618006				29196	83346	424939	657768						776181
2-(4-hydroxyphenyl)propionate	449767	4682551	695409	607937	1085590	1070759	1908299	117637	203271	943510	1552572	1830989	3766059	1381543	184215	196021	170675	388420	80067	2146372
2-acetamidophenol sulfate		49037					1081155				36420	208460	1302272	1157047						2035408
2-aminobutyrate	18686138	36951848	24083526	17763048	20751796	19987944	25834966	16313953	19664950	20384304	25207908	56137692	61576812	26080212	34352864	23987124	16252813	23733900	23699546	36820224
2-aminoheptanoate	119130	311412	174314	197910	143550	352127	70874	78354	76581	259066	204194	414549	614775	246513	228745	98792	99842	124341	191957	366803
2-aminophenol	6523158	17322068	7105157	7486764	11144700	11192566	17407578	6056944	7147465	9401299	9342567	12493325	18641026	17163062	8642311	7657404	6161076	9112563	9424847	15697071
2-aminophenol sulfate							351550				46304	181452	465166	2264013	29598					3210238
2-hydroxy-3-methylvalerate	379049	3642786	371710		150546	174054	840026	373727	208382		180062	771779	998866	284571	178380	183243		182344	118365	715672
2-hydroxy-4-(methylthio)butanoic acid	145426	904673	109776			46868	463742	136968		137896	44741	288818	266514	158443		74022				380099
2-hydroxyadipate	490856	639336	512255	661591	614334	402118	798495	305777	450724	767808	611652	570447	708730	426947	257845	336647	462299	409600	358831	480900
2-hydroxyarachidate*	34690244	27427140	36524176	34662884	15026935	58925000	9713155	28701018	92282968	29884970	32482204	22870068	9910707	30364560	87282736	101154256	66730376	72374112	109810552	20426284
2-hydroxybehenate	24468668	15756283	23339870	23554164	9036617	37593084	7944111	17729262	66349620	16258923	19349546	16346302	6172457	20145364	64328968	77157008	42769104	56325164	83208512	11957192
2-hydroxybutyrate/2-hydroxyisobutyrate	2107533	22412508	1497353	1638418	1344425	1374473	4242018	1139656	1314101	1983274	2118577	4665695	5191650	2677546	1323634	1500076	1219930	1809046	1449063	3661366
2-hydroxydecanoate	143460	280209	203283	236233	83448	251571	191086	172468	276356	235628	207053	162953	238887	252734	228327	180406	188251	169383	198689	200927
2-hydroxyglutarate	45741028	34587360	43231156	41963124	27295100	46814840	52155420	58070564	51014608	49574936	29938664	30108152	22248684	30439868	33832040	63522024	36132504	50347896	43458712	23598786
2-hydroxyheptanoate*	357074	1544354	115179	330669	407005	503669	1113447	192890	260316	321433	390404	461748	524929	652627	227478	200177	310259	245743	157638	683726
2-hydroxyhippurate (salicylurate)	41589		59186	59944	25689	43133	86727	67893	34483	57403	54947	46067	51121	71501	48815	49131	51941	57656	52881	54951
2-hydroxylaurate	313035	232800	244318	263466	139142	212829	202540	251305	198678	187268	220769	224039	264633	165946	243176	212832	185967	175276	252885	184873
2-hydroxylignocerate*	18228722	14724088	21925352	19788336	7535298	33141804	7531505	13302855	63580408	14742701	15541289	14549162	6818624	18672996	57210312	65301596	31438954	59933000	88321360	8786598
2-hydroxymyristate	1844235	610586	1573685	987733	571005	1930137	456068	1947392	3217094	1387253				457383	2147744	2816248	1709025	1052870	2084276	360033
2-hydroxynervonate*	36509432	23769504	38787460	32229638	10807456	51448868	13395928	25833092	94567520	26341784	36483228	18018800	11423287	31545818	96393896	84561416	59718652	69320032	112280048	15492309
2-hydroxypalmitate	52006488	47738724	91740608	37897512	23151388	177811648	14363248	49162204	163036448	62019804	36694236	42043620	20662644	39664868	110630336	130809328	57555876	56060488	99298576	27605482
2-hydroxyquinoline	23080718	17857684	30419472	24692558	23847244	41642608	15929958	25341524	31466702	17154344	18750124	24768034	15773330	14166070	19416394	34503728	20055164	28789960	13272104	23754244
2-hydroxysebacate	941280	3263191	533204	1021100	1462117	1227765	3308722	508374	875425	1758118	1378656	2293490	3130405	2677175	682670	581682	674332	674063	706125	1769696
2-hydroxystearate	14015236	12059180	23818778	11585666	5755477	36164380	4532724	9576544	54955984	15429957	9716347	9424173	5586308	13602347	44379576	46451080	23091830	28240180	41277876	10152342
2-isopropylmalate	2371786	3934386	1224476	2723651	1393911	3490869	5236352	4632554	3336356	1597386	780531	1180636	454340	1186059	1232350	3185459	1609336	2965140	1954941	696452
2-keto-3-deoxy-gluconate	415634	497020	460319	3655577		280654	19242202	2041392	1985421	2684140	1589564		3026939	3904398	1408878	3126641		3795051	2160982	1532035
2-linoleoylglycerol (18:2)		9404536	10162111			4032578		263433712	26451796	5170847	34430480	7957552	3390953	7326495	6445107	19410636	6084623	7355400	6186615	3703452
2-methylbutyrylglycine			44138										36863
2-methylcitrate/homocitrate	3262550	1438427	2011112	4104310	1179101	2015232	3613738	6199530	4261790	4264564	1852153	1977093	1375488	2257694	2956834	4317149	2494661	4047672	5858088	1553163
2-myristoylglycerol (14:0)	582251	460380	935019	412316		1424745		4764126	2874137	971030	2911348	1125892		1300720	2604941	7845478	2192248	2222093	1591243
2-oxindole-3-acetate	4473062	14214119	2647014	2427650	5143544	3899659	11766402	553623	2469913	3805766	3187606	6855790	10514650	4055087	1092155	584338	1005990	1488116	344428	6979145
2-oxoarginine*	150893	432451	169586	203107	264433	186393	1348881	343704	235103	287711	253126	544154	720762	588405	113339	148221	96711	153634	240528	549013
2-palmitoleoylglycerol (16:1)*								24173644	1870161		5238870	438435		414935		3454191	397415	221893		225318
2-palmitoyl-GPC (16:0)*	91002	290187	104390			63109		67136	80156	436550	352483				102041		219874	107458		149754
2-palmitoylglycerol (16:0)	7381477	5310539	11835545	6146112		10548847		81689360	22770940	7073782	24760532	6320106			16840476	40761152	13695587	16836436	8018638	3125650
2-pyrrolidineacetic acid	4636400		3900703	4554307		5207390	3217746	4048981	3937330	4594910	2674499	2737976	2218486		5751310	5300410	6899187			3929226
2-stearoyl-GPE (18:0)*	2055168	3938767	1892689	1727044	673981	1634792	525616	1199771	2669463	2669236	2816038	1423200	895612	638821	3015648	1240753	2113164	1740963	2867458	1095950
2R,3R-dihydroxybutyrate	677581	2015323	592514	740164	1030322	700682	532760	648640	798475	543679	616018	762649	608948	685276	531558	697731	515649	674195	486581	724594
2S,3R-dihydroxybutyrate	511494	886824	577390	481672	564715	519145	698821	408968	579892	510247	601456	735137	664754	677285	452923	328985	509563	698411	370497	585392
3,4-dihydroxybutyrate	2686646	3570029	3068956	2789752	3345294	3624955	4473190	2495739	3292328	3010648	2786450	2933884	3892597	3071090	2628122	2197505	2517092	2026460	1970062	3640257
3,5-dihydroxyphenylpropionate	1016704	12830824	1135394	695478	1042681	1360949	5153203	367420	615680	2544563	1114658	6526247	7961761	4768124	529047	220100	358065	774834	311176	3669414
3-(2-hydroxyphenyl)propionate	469670	789103	545162	686241	836557	717061	467278	403870	479132	747971	604644	574390	851510	564517	708719	493805	379330	455559	386543	872199
3-(3-hydroxyphenyl)propionate	8478653	121565112	7652669	4092184	9564092	15836288	23065380	1590197	3128849	25359632	12490732	22098752	39866152	30065502	8830995	2436010	4104902	7378241	2204371	45023512
3-(4-hydroxyphenyl)lactate	671642	1443355	1215426	661256	407686	359302	1239581	1121049	583177	551502	493873	1071529	1725409	757466	356082	779756	405599	751326	555444	466164
3-(4-hydroxyphenyl)propionate	298760	9329582	388231	285675	358623	496565	2275016	225606	433029	1288693	311836	1337156	2844069	1584590	548146	257123	264462	423002	281648	2588658
3-amino-2-piperidone	267329	381335	191748	225455	227019	235848	254103	201946	220660	146317	147353	340224	586916	156772	313591	163211	162022	132294	192942	465932
3-aminoisobutyrate	849166	2157366	2831221	1378395	1552727	1358799	1834373	510381	575378	1086384	1266268	2573779	3910248	1572515	1516243	666105	1008206	763788		3195388
3-carboxyadipate	404652	19943	498221	826887	180282	625567	394772	557797	807652	1036517	483367		463502	575526	767270	1297924	962598	947244	1759503	138916
3-dehydrocholate	707565	2916839	7783051	1038363	1358057	2153497	1874507	1771021	493456	2023296	1195326	1539395	3272327	2524882	774483	1277629	2154870	341877	1251006	461763
3-dehydrodeoxycholate	30933954	36284964	59894976	73458360	60654448	44805516	26902218	51777120	26179416	68427176	28945106	58651512	54169328	63111560	72875920	60321164	42418468	26088282	84883168	25804420
3-dehydroshikimate							184069		102303	175226	48679				194330	208187	117547	204212	131316
3-deoxyoctulosonate	3894905	2313226	3530346	3404364	2363752	4074213	3584112	3423368	3783017	4145207	3787360	2267918	2900850	3438414	4829775	4973647	3517748	5172023	4298543	3010159
3-formylindole	2263730	1955165	1405657	1461309	1016290	2158537	1568728	2090901	1658931	1822158	1393504	1628867	1171669	1428812	1407527	1637000	1375748	1552709	1674837	1819229
3-hydroxy-2-ethylpropionate	350025	189200	583888	151328	232944	347081	313050	299197	321304	404414	164890		229297	220699		223815		160444	184297	205550
3-hydroxy-3-methylglutarate	6566449	54021408	7149413	7697498	8427916	11734488	74056992	4251381	6495729	9481128	9979809	33428000	47762048	36225660	6521438	4920604	4862300	10783017	4455902	15448799
3-hydroxyadipate*	1213727	1143071	1077417	222662	767638	782035	3028187	465879	290837	1138067	2327055	1196227	1430273	911287	644104	996649	681434	970668	473779	817799
3-hydroxybenzoate	3462664	2385369	3745349	6161956	1352097	5855814	3761201	3365509	3459656		4036464	1342227	1029875	4107812	3936862	4422921	3171726	1095934	2251553	3091795
3-hydroxybutyrate (BHBA)	141608512	21569550	33642424	28776772	22797718	44609976	69591080	159798480	92247040	21347408	26310580	59100896	7763252	34460128	38996076	40962796	39504552	38760072	14490627	10265175
3-hydroxydecanoate		390311	160690	207880	147950	95914		91011	120679	113816	241636	189486	293521	153188	129765	138000	176406	100150	137242	227939
3-hydroxydodecanedioate*	67430	51656			72027	113867	128085				96972	41275	229966	126239	46703		64584
3-hydroxyhexanoate	246460	452298	156409	231451	221842	371047	198669	327817	166813	293177	147649	243573	176384	281535	418515	233055	176195	229733	180511	98921
3-hydroxyhippurate	53600		91708	96705	42962	52688	475534	110983	106794		80875	37235	82131	1201452	84745	36246	101716	117122	108701	429785
3-hydroxylaurate	352738	640330	331232	296173	297414	257472	331754	331894	268997	338894	404828	382253	394257	317794	250238	209670	175392	207509	180461	309850
3-hydroxymargaroylglycine		677623	439740	255439	100808				559978	337384	548313	407598	121734	121889	650225	231176	336656	259143	137300	233167
3-hydroxymyristate	1352130	2552253	2360113	1774895	1508105	2024793	1350921	1561617	1474279	1937207	2835301	2366121	2047076	2105081	1326516	1978259	1163613	3030262	1550633	1470061
3-hydroxyoctanoate		186642	70139		111598	147951	173707					128095	185166		125829			134055
3-hydroxyoleate*	17008854	9950836	31256034	20323494	7492065	19031142	7578856	16790314	55069432	17124960	11545319	9937333	8518178	9304434	33620336	34071928	17304632	23472164	46276640	8175164
3-hydroxyphenylacetate	1042238	642715	1009651	1503769	872492	998145	971815	1084378	1131024	1613793	958662	618132	637093	1303868	964479	1336000	992703	1141357	1256556	801991
3-hydroxysebacate	840963	2812699	383959	889896	1528710	1316631	2435956	532164	919831	1719357	1105148	2022003	3146819	2079642	642440	537499	563272	688968	699105	1244168
3-hydroxystearate	12191357	3947947	13803174	7515079	1610593	12864977	1831136	6273447	26980316	10562159	3260237	3217131	2216347	6713409	24402484	48534248	7168583	22506854	57610872	3160222
3-hydroxysuberate	985572	443818	1101124	1482826	505530	850363	979873	850857	905501	1072973	974099	619065	647995	1188796	1136203	1364041	622972	982030	1020727	939429
3-indoleglyoxylic acid	282609	260110	153222	178137	89950	261969	225310	216966	179107	249311	172170	238526	265774	193099	128629	186284	152777	138896	165801	221793
3-indoxyl sulfate							562152				31792	174729	1443764	3746994	66827					2895424
3-ketosphinganine	647846	1545237	1096709	970685	891120	1041451	1095011	455144	680947	962035	841615	1223445	968924	1368862	835917	465309	596420	773182	753925	977810
3-methyl-2-oxovalerate	724670	648587	709824	907087	419765	480154	1267090	5821798	2709992	1105842	581827	1413987	873749	575150	951628	7363567	949502	3538446	16766411	1150133
3-methyladipate	203279	152856	234373	282458	267378	190522	322695	261047	274178	473979	212042	181270	175742	367232	227636	263364	171892	224051	202554	255106
3-methylglutarate/2-methylglutarate	1679577	2231639	3005329	1313349	1582258	2026148	1291561	1144325	1162052	1992216	2279909	1512521	2401256	1645454	6534230	903654	1206422	847726	1166864	3103576
3-methylhistidine	1940915	2806527	2249256	2890660	3704014	3167923	3070833	1808405	2565279	2795490	3446622	4454299	5101382	4232321	3073966	2363537	2153284	2974001	2304347	4909802
3-phenylpropionate (hydrocinnamate)	229615696	240997008	304380416	203409776	215063040	300559904	212828336	127768936	171269872	244588352	256589968	248355280	332976544	282034336	215111904	152155136	154513568	161731360	157896000	332929152
3-phosphoglycerate	279052	62906	90012	271677	143882	565734	70008	171478	300267	379021	123607			105182	361648	801596	309751	531286	949616
3-sulfo-L-alanine	131455	90617	113875	146925	109297	124408	151207	91899	114380	91883	149419	128027	115310	163871	70821	66701	66032	100469	45682	104012
3-ureidoisobutyrate	118000	224667	288237	328306	213270	144377	177387	99465	149730	293673	229731	237149	226485	178631	137371	101436	180010	176655	101737	162609
3-ureidopropionate	1808599	288127	2067575	2119217	623373	615913	657006	2096455	1141810	2172740	2167446	906796	473855	2306393	1651561	531111	911737	1880799	1285953	1113075
3b-hydroxy-5-cholenoic acid	4057477	4728204	5171653	2835762	2353368	5379063	2435783	3520295	2228953	3793364	2255618	4132610	4079262	5845053	5504027		4810242	2316857	2735719	4001185
3beta-hydroxy-5-cholestenoate	290571	1140903	1140808	468808	288653	1282466		519656	256740	406206	731367	654529	1117914	625340	864256	525814	1071392	535971	776034	443313
3beta-Hydroxy-7-oxo-5-cholestenoic acid	540793	2235075	4875776	1371505	1852839	2813438	3067347	4982036	1831094	2360344	1575817	1755523	3888852	2056994	791845	1564828	1883675	1756557	712493	507615
4-acetamidobenzoate	352937	286203	343252	395480	198888	475797	351833	370175	483927	340215	622821	411497	432125	489407	168234	293243	316989	237958	132755	743451
4-acetamidobutanoate	277411	398580	177148	283553	602624	212070	376460	289468	231286	723375	435732	318386	328531	231120	288993	434082	343820	256413	141611	322387
4-cholesten-3-one	11627064	5461314	11254961	7599141	4316744	7393128	6582736	9577070	10097739	8851800	7716351	7327359	8498500	7381366	10600009	9290548	6735954	7915054	7866537	6685259
4-ethylphenylsulfate	40141	67544	18688			18488	1398560				183975	220333	984093	2702416						1185388
4-guanidinobutanoate	5082575	7416075	3553700	5066874	4222049	4782717	12032810	10269601	5722842	7093846	5359270	6616208	10702034	8457630	3977773	4835569	4935629	10686120	4184725	8098927
4-hydroxybenzoate		1710857	377718			463811	1520428	243040	87200	518095	479979	462841	939569	832579		244289	308837	121517		687998
4-hydroxybutyrate (GHB)	643033	2146217	884233	267528	492233	1236644	383536		1086506	503031	2531893	3668143	2176213	269294	409309	268489	318837	253791	245687	595371
4-hydroxyphenylacetate	1160919	1131389	1229396	1618897	1167875	991212	2018450	1689955	1185129	1515451	887587	1148752	968291	1544967	1103316	1509495	962599	1579361	1597200	606705
4-hydroxyphenylacetylglycine	32229						52914	30475						128955	57765	52318		29426		51355
4-hydroxyphenylpyruvate	198145	144528	290789	381049	173667	217491	331652	962130	843733	279120	244566	699617	516729	334747	173100	673772	319931	390946	882748	294170
4-imidazoleacetate	1356224	1072930	948025	789861	596216	719053	805644	1139093	1162560	1107609	1179460	1238319	906978	908688	902243	789754	520505	1296795	672855	1614607
4-methyl-2-oxopentanoate	1276720	1058065	1495595	1875741	804145	882173	2020731	7323157	3660023	1778011	1066377	3592584	1624625	1566264	1450421	7636577	1300972	3177427	17751160	2698553
4-quinolinecarboxylic acid	314304	253511	292129	355008	253542	358673	274447	307059	330217	367756	246749	210095	237736	274037	284272	346308	269106	314697	350422	255037
5,6-dihydrouridine	3088998	908077	4851526	4665560	1684328	2578785	1886026	4600043	6129135	3366672	2680402	2805051	1174331	3148885	4229558	5510548	3006916	6447159	8604306	1589190
5-(2-Hydroxyethyl)-4-methylthiazole	263409	165105	482667	516643	184539	514334	632420	315816	420275	489844	215595	614464	854395	909473	500931	502540	311346	531808	579394	476954
5-(galactosylhydroxy)-L-lysine	203767	881853	206095	159281	443691	235757	1358530	115732	79463	486766	449233	420577	1023378	734415	97555		110220	119817	66803	506264
5-aminovalerate	71527208	204787872	87622712	70055224	68248800	85792384	96254944	69077416	81203696	100754104	95019480	153281136	126065944	99257976	68445144	67246888	77653328	66996724	75512136	94018768
5-hydroxyhexanoate	2048904	1659823	3434818	4776268	2226167	4729602	2871501	4043029	1742246	4762943	3245219	2790765	2643377	4056473	4725747	4736035	3165223	3033418	3807426	3762388
5-hydroxylysine	541249	2348108	698240	650709	799681	830019	1956746	589318	589292	818544	979157	1535419	2059364	1149671	445903	491691	552691	719579	526816	1245729
5-methylcytidine	589681		242256	567431	342894	628297	410079		582551	704128	547687			332980	754997	757239	592466	525016	675312
5-methylcytosine	91428	1934460	836798	155933	186285	267763	725695	565946	167583	126763	510240	931464	1536829	686699	302352	204440	171738	344241	246581	1642588
5-methylthioadenosine (MTA)	1670183	2782928	1223174	923370	1931019	1860404	859938	284495	173444	2136386	2836362	1853452	5506615	1463256			683014			3061648
5-methyluridine (ribothymidine)	1111553	363710	292086	1459645	658310	1176084	1084800	77979	1418888	1922867	1282728	834382	83997	832201	861303	658500	870012	956793	1300688	601890
5-oxoproline	5786766	15402641	6235826	6111379	3004849	4118099	23335636	9922511	8137116	5593118	5500545	8038852	15673226	12241600	3907755	8732963	5025844	7837617	9041299	5981204
6-beta-hydroxylithocholate	14575819	14300093	33842700	24145204	28295634	33002468	17036014	29717134	18835032	35463656	24874318	18218708	26385868	47078920	35121728	26007624	27061322	16541770	54843632	25328460
6-oxolithocholate	116523912	36684600	176672752	191051040	82299816	173917280	81303552	199128480	226280752	121109200	73293616	91089528	48804568	113267392	132650888	271200192	165693424	110369152	223735664	81447416
6-oxopiperidine-2-carboxylate	981266	264659	1513206	1039806	497228	548611	388832	929450	1192872	786405	501764	671033	357584	423593	884932	740749	881869	705665	654069	407954
7,12-diketolithocholate	384778	1072768	1940956	259658	520879	256879	1063832	549492	154146	409093	104272	1716673	695130	606953	332082	320939	197339	218561	326191
7-ketodeoxycholate	4325249	5742545	46139436	8335516	23320984	8148580	12753237	3381711	1356907	9682330	7658909	19324116	33027408	27479248	3103365	2436511	2575499	1350742	5121453	6109193
7-ketolithocholate			26185468		9897907	4090531						9171889	10755934	2831010						1881667
7-methylguanine	2930876	2190884	6183630	4703822	1870827	2968782	4593594	5985477	6060771	4139891	2915675	2676251	2654526	3754022	5782682	6388455	3130168	7677120	10332899	3426980
8-hydroxyoctanoate	664579	605683	563987	762439	498373	681815	441905	679769	810003	709903	652591	489574	601320	553753	562968	623785	435015	488159	493004	513028
9,10-DiHOME	4979132	8331607	7071836	5139792	5576585	9540229	5209104	8449273	7710237	6745057	6522829	7481296	6529771	7639183	7194778	6365288	7202843	5671581	7758547	6918553
acetylcarnitine (C2)	1087054	7462341	1295612	495501	1214308	846447	4807559	2388351	1318768	6201289	7700766	5849817	3233300	7109124	1872117	1137979	594775	4297011	2948405	6257202
acetylphosphate	1390607			1443882	607260	1748650	464036	537631	1181985	1750337	1014058	292843	361452	905942	1444506	1296325	1691114	4832159	5715807
adenine	3043855	1828829	5216756	2174168	6503494	3833148	1530090	30574310	11939212	2548806	2529100	3953681	6825648	2289358	9137783	10941934	6407027	8725315	5990721	15607439
adenosine	1401601	653950	804518	1082045	3079608	2159232	700661	1539337	2605211	1784568	2122509	2103431	1079912	1308834	3572093	2304586	3025838	4056934	2538705	4467397
adenosine 2'-monophosphate (2'-AMP)	54041		93354	41944	180210	448836	36667	96819	49114	463242	164809	93298			51813	56908	120673	279262	58929	156072
adenosine 3'-monophosphate (3'-AMP)			662424		966325	901445		86383	241278	886952	103316	570657	319154			289640	696158	179373	255989	175432
adenosine 5'-monophosphate (AMP)	2301781	2089545	2312293	1508331	2290084	3001852	1532276	2274878	1345118	3268545	1563164	1802534	1116169	1224380	667929	1171391	1716430	5542802	2452851	1184801
adenosine-2',3'-cyclic monophosphate	91397		329743		321855	562332	80867	85374	367141	440115	102538	213687	182408		161500	1425644	339832	221478	2530179	232496
adipate (C6-DC)	1090144	754362	1191449	1015601	748320	868192	995383	733415	869861	1618688	1304263	730304	738867	1092407	829599	947526	1017574	901103	795579	1413655
adrenate (22:4n6)	45907992	83840360	70813248	41040092	9097620	47667060	33512482	125500352	59191652	40324584	80129672	59117964	16222426	37119748	59097284	76705200	93764056	77864008	71419920	65049112
agmatine				71341			968088	74070	72777	167586	547592	589230	13661618		59162				79433	64888
alanine	113924784	132535200	132760208	127693968	79399592	102886424	193581584	117332336	117792520	136589728	112069392	281506912	225078416	199558096	133822856	105047800	77120400	123958056	121878952	139985296
alanylleucine	697186	2279469	547209	464898	496565	966202	5060528	527523	546786	605747	1209588	9459643	10767389	5427656	352045	521921	395428	392134	342972	2087847
allantoic acid							276828							323434						111353
allantoin	893131	693660	561983	760681	637465	613442	13596066	626987	650457	965700	2136720	848936	3549728	12471805	1322577	483821	698657	1260836	416291	15667256
alpha-hydroxyisocaproate	625528	5883750	1053964	226723	215756	205134	1616272	737637	337816	500816	354787	1187542	1688864	362709	239091	235425	101637	209553	222046	1026011
alpha-hydroxyisovalerate	1905979	9200362	1193266	1201735	916221	999935	3297469	1133269	978037	2028053	1336713	2468998	2266878	1359611	1041802	881055	743664	1075217	948811	2694296
alpha-ketoglutarate	2168395	1222146	2236216	2916825	1495296	1331465	2163322	3238968	2810160	2971389	2134890	2841999	1952684	2386467	1727835	2311329	2363016	1761809	2886180	2104325
alpha-muricholate	13036551	26180508	102418960	24392620	78381024	25761414	15468538	7414305	2676641	30500828	16252500	78927304	70734568	106891216	14703915	6506078	7683962	4467746	14001275	18383474
alpha-tocopherol	13045181	13731796	20785648	13975814	10871035	15848555	11508188	23243412	20784860	14576149	12525505	11371246	16590558	12676051	19275756	15398270	15027712	16575089	16059672	13274009
alpha-tocotrienol	3436479	4045227	7319490	3969270	2748075	4824838	3582881	8705575	6881946	4811988	4122707	3429844	5045600	3951964	5573936	6150212	4114573	4991494	5700018	3903024
anserine	2046199	2466288	1828424	2232783	2415936	2261870	2750955	1500628	1973069	2414153	2345833	2813028	2980241	2255042	2229516	1836356	2022423	2008382	1802919	5605722
anthranilate	273975	423900	322279	265081	328976	472024	389864	242742	386125	304163	366088	340275	393613	452668	401174	297154	201529	226761	260607	585815
apigenin		549616	37539	71177	46778	250604	1005944	148235	96030	170376	152466	143653	573244	350493	69188		47465	188144	70726	52467
arabinose	7778062	61438172	10376854	9519265	10751398	15640731	108522288	7262040	9094052	12086041	12324988	16095910	37547144	26586924	4470265		4219382	7857678	3070454	11246580
arabitol/xylitol	525121	2789462	469106	316062	281328	296922	4804719	464505	611766	586724	506789	285003	1092266	1267479	271389	260018	361834	797162	409433	395133
arabonate/xylonate	19287528	75775184	26065570	13053082	20653612	26870318	87377408	10597920	13604968	20889628	22284446	31083586	78778200	35369668	14358775	7254749	12203912	17964792	12801305	24928270
arachidate (20:0)	90499136	123287936	94761080	92261400	61329540	167556560	54077528	155509104	225250016	76583328	85093872	75414880	57180468	93564112	239467264	342241184	154285216	170789040	333073376	76440800
arachidonate (20:4n6)	131892712	302791040	156692144	114125928	66484120	133193440	63380172	329459552	151907536	158868608	259156768	202039104	137513728	128685856	193781520	104703616	140364048	159870096	172185264	153558352
arachidoylcarnitine (C20)*			177538			59607	87229	111157		99965	87646	82802	117470	143047	125930		69588		170375
argininate*	949657	1909684	1022427	629244	465676	597561	2775770	850171	717448	418560	1281895	998825	3414737	3076129	1121010	1348397	1025270	1287733	1191431	2285498
arginine	20125046	78739688	16702157	53448624	49974900	16964854	282297120	27630884	22660010	51093872	49378856	127215800	145036112	276564960	14600883	10347267	18533756	31546636	13276178	105907840
ascorbic acid 3-sulfate*							367959						398953	4769776				313745		3872377
asparagine	2034756	2512149	2298678	2417846	2178751	2182589	7711354	2102639	2568262	2167222	2406562	5502849	7627549	4873082	2207448	2420752	1991916	2466578	2142932	2536760
aspartate	27139816	24571156	35745360	44265304	14152205	26297324	70882800	40356736	30001790	37192140	37620884	96106792	79671712	67507528	29133868	34161404	25697718	39919164	40404392	28521462
azelate (C9-DC)	21071136	6585648	25002386	19469876	8331193	16241758	10576569	15708555	14953664	27107088	14635052	11341316	11320345	10477544	14636649	18095008	13124428	15801826	19983444	10179819
behenoylcarnitine (C22)*			162107				60134	88908		67707			95045	65396	85319				105858
benzoate	4126651	4957412	3873426	4508677	4104377	5517054	5624244	3788298	4051571	7687539	14982423	5981581	10795001	35053488	17097830	8475800	2954425	2763509	2173463	54225280
beta-alanine	10103657	7935148	21971314	7780339	10231220	12814998	8574352	11831398	8285143	8926811	13546232	11348145	14959531	12642806	11734582	9076758	8789748	9722730	11068685	14786220
beta-guanidinopropanoate	685478	371710	872636	767169	396798	596602	440546	633068	658919	879867	607316	370540	315931	684850	921668	827626	564015	646272	793309	539908
beta-hydroxyisovalerate	2446508	2601233	1816915	2425592	2055311	1782870	2847773	2939610	2580704	5287302	2862243	2124757	2752026	2328006	2344521	2180523	2397711	2280560	1867232	2139996
beta-muricholate	124696152	128518328	240239264	111317968	219709568	167782128	86924368	70845160	18733452	177666624	115036680	178277408	358810592	321439968	72827256	39984408	49706408	21805452	131454320	111676232
beta-sitosterol	8472125	10001146	8584938	6591151	6174078	4343302	8007023	6417044	4523809	9463391	9544501	8437544	8809559	9276390	6820209	3333101	8672481	8112508	6358561	11439570
betaine	9007593	12390489	8419189	5255094	5808761	6322550	21511404	19281378	9154887	11743952	18813066	23073856	28770968	37305260	20335918	5077380	4170722	14668423	9043754	40238012
bilirubin (Z,Z)	418419	2815776	3286052	521154	773271	983845	9248429	522015	139722	987007	1364446	2430884	11508384	3738320	1543179	521274	1635663	914359	460252	2197013
branched chain 14:0 dicarboxylic acid**	4391916	2582600	4475341	5052582	3231959	5010733	3721655	4519701	5275319	4409890	4118075	3443085	3792261	4177325	3616471	4451958	3613901	4483304	4549576	3628461
butyrate (4:0)	1047216704	1059693632	779395776	1159440000	1257812480	1450538496	972246400	382969344	855120000	1410868992	1072339968	1033800128	1288850432	1213333632	691142656	743364736	572461376	625358528	440677344	1540733312
butyrylcarnitine (C4)		1803797					770156			1416144	1153964	788380	469720	3003010				1477461	196028	1600806
butyrylglycine	896664	348859	591376	710922	452589	684990	711648	869939	1148259	650795	935117	618410	1091005	1311066	431937	482791	363154	422382	647035	1321111
cadaverine	547104	845444	3288474	1553354	1995324	1665473	1087445	1929470	1755038	978831	151205	3920622	3002700	2430440	4327299	869440	1999748	425933	2050997	2616469
campesterol	2507546	3104712	2661421	2164623	1883443	1358159	2633168	1807939	1384670	3187588	3787294	3539543	2777916	2882543	2280524	1185388	2670644	2644086	2619309	3275110
caproate (6:0)	188872896	283266336	261006720	408228928	340664736	625752640	191449648	164131808	182598368	429400160	377970464	433831552	457829664	481781792	320596000	341964448	210739168	216627968	212481584	459797120
caprylate (8:0)	2430875	2639151	5667598	5164192	4339564	7383883	3170418	5217923	4457867	7575622	5381929	6371459	6049726	4601469	5477049	7104417	8268554	4462156	5324943	6766234
carboxyethyl-GABA	5366218	8550049	5994531	6219980	6370857	19838764	7590254	4486065	7970332	12836009	7018227	15355224	8243374	13685089	19146408	10331472	9901040	9024330	9016027	12631428
carnitine	9525597	15394276	10020614	3538840	6363060	5207249	28358698	13214142	11631587	12353519	21562426	31768982	17418292	21143884	15094539	12468703	5075600	16186397	9939708	21738248
carotene diol (1)	5264672	5150695	5992435	6197882	3948899	4590972	5605568	5757635	6304265	4880260	5029219	4321926	4582562	4166577	5613206	5284302	5597768	4546178	5239520	5671418
carotene diol (2)	706990	712341	672397	750049	398904	440208	824929	522000	871264	610734	539437	491325	580487	566527	776743	714254	673932	613082	685352	646101
carotene diol (3)	349527	178463	276798	446034	256113	196472	309237	249843	347180	209637	175473	161662	167193	201509	443030	302911	311400	347988	304846	303066
catechol sulfate		48011					975844				97912	488913	2245682	2406776						3640652
chenodeoxycholate	5851571	21788576	91082064	17022198	45081040	48275536	37487744	23775928	7974819	54278248	24166430	38487312	94017448	44034164	28971648	17103360	16500487	11938343	16841424	19380834
chenodeoxycholic acid sulfate (2)	2828293	76228456	53555664	6059332	30801776	19106400	85193800	921648	268935	26463568	18304228	158825840	73755040	62883564	3441961	670350	8230571	7115741	639400	37379444
chiro-inositol	171099	1311926		399969	144909	327521	2890335			335610			1534581	1386842			162325	182714		354508
cholate	1476614	14133031	76821112	5251858	20981318	3824999	22187978	1052707	779761	4104897	5572755	21143168	76767432	31090982	2261101	883104	1461804	1783127	1894882	5758707
cholate sulfate	248218	3759303	2619408	107812	1390954	213622	3054508			498707	1154181	7035182	7923393	3165611			195611	467841		2427910
cholesterol	13317410	13883908	10307232	9087348	7292297	5217737	11572941	10431825	5922607	13883062	11931354	15835734	11506401	11500706	11897793	4867362	9371302	12192607	10397960	15023371
choline	250064368	207112288	268850048	232903888	204222736	161454560	185609552	354778688	179007056	265974704	316790240	214307600	250831104	328098848	312614144	122596352	195067856	331800992	356536800	323658912
choline phosphate	479235	592653	238762	450635	342237	270957	571549	1254124	266819	676635	698565	354268	567370	1788671	623044	276858	564867	3571353	1987615	527980
chrysoeriol (3'-O-methylluteolin)		414308	25227			61985	1075781	68740		62555	73267	105914	627815	287689	27872	34993		169699
citrate	3432754	2772391	2755775	3414908	4025115	4207684	7801494	6354698	4644884	4987404	3496015	3343979	5485849	3600618	2727536	3793261	2862112	4517680	8535244	2479988
citrulline	110906448	62897644	116354912	97416672	68366160	115702320	96031928	109735208	107933512	87868216	118748056	300881856	197643936	177191520	120409120	117669104	106320568	134027688	139574384	166208512
coprostanol	658140		434223	200941		235965	445280	674466	511058	487565				250697	551069	412761			338417
coumestrol	101955	168263	94456	81683	59056	90790		138762	74319	123545	178562	87464	143027	220139	94392	129662	103163	99346	73179	161606
creatine	109334520	146813344	77744240	32053506	67467336	61873080	78664904	147024368	111099752	110721872	207297136	118693160	58947996	223232784	182408448	91942344	47449768	180231072	88807968	217901984
creatinine	11486796	119680592	6020371	6473257	23879282	38228640	180629136	7666077	7883565	9798421	38937692	53430212	248944384	197681888	33129084	6501681	5473558	8161624	7268210	218056384
cystathionine		170362			53880	67862	305926			58349	42681	137156	254682	121055		31124	41749	55209	60659	53703
cysteine	1061730	2176406	1262957	1296503	1490203	1383751	4152835	1272388	1268092	1576876	1996981	2040318	2866005	2137468	1238405	1086576	1318900	1755611	1742499	1564304
cysteine s-sulfate	1621248	2118822	1575572	1784045	1254065	1108804	2938727	1327267	1160317	2145373	1599961	2269427	2075024	2205640	1356258	895150	1220641	2437872	1370784	1312976
cysteinylglycine		905266				413264	1403315	187374	263433	204314	402366	760017	1171734	833505	236872	229402	203864	449205	317370	576964
cytidine	2433139	3457330	4257571	1306412	2704305	9066344	7025615	1609637	6176599	2415849	2934301	8152867	2603731	1666483	2317586	3863572	2827950	5462961	1637307	3501460
cytidine 2' or 3'-monophosphate (2' or 3'-CMP)	65588		424636	35022	522495	531071	63100	123222	155684	788604	112098	323816	145182	82647	167192	135245	597507	170326	91418	231124
cytidine 2',3'-cyclic monophosphate			76562		102057	135328			93262	193644					61795	197119	165500		298447	74274
cytidine 5'-monophosphate (5'-CMP)	917863	1242212	823991	736579	485728	1046975	811507	1221419	891156	921574	1153654	912789	760001	866570	460041	965029	955625	2807004	1386148	683169
cytosine	3398056	10895700	45362472	3298019	2925336	10892870	6309973	23199132	8795092	2636558	4743015	27421916	44723016	7541209	3584937	7588055	5588213	8743141	3331160	11308459
daidzein	6806263	50283696	6560521	2298244	3634179	9915130	49726676	1638913	2171780	7712246	8241474	7888716	28834262	13795481	1888294	2498874	2298722	3728942	979161	11466591
dehydrolithocholate	47678396	26432936	99541320	91279952	58932024	74815336	53113868	145001968	116455944	66004944	42281512	96289208	34842808	43032288	91038688	86598096	96325872	99275776	98950720	28673816
dehydrophytosphingosine*	635784	1621732	906060	941418	1124990	840326	901804	605280	551657	899492	1239423	576976	2147729	824122	709249	173384	523407	600323	662897	1161976
delta-tocopherol	58864	177723	338685	236773	143428	250261	165921	287816	368981	293723	165150	89579	332102	192800	308805	285383	169554	190165	260235	191123
deoxycarnitine	53275840	122454016	48126048	31178184	20261452	48462264	36300660	57316572	30417684	37506080	56141960	113687688	104719440	87737152	81514064	44249012	25117862	30627294	22973088	74611920
deoxycholate	146214768	336190944	459142848	444324256	543311232	291358304	158733472	238956816	114697104	570565184	246196944	504522496	772909376	873186880	666727168	252728608	281793632	153566560	671644032	247140752
deoxycholic acid (12 or 24)-sulfate*	394958	2071540	1643538	467848	735942	1599136	3985927	51645	59549	1504313	1061952	5270514		2429622	345653	153119	783771	291595		1076697
deoxycholic acid 3-sulfate	878041	17560044	6827910	1156076	6318381						3968085	24661904	25603556	12452766	980999		714434	1421480	191287	4073321
deoxymugineic acid		710990		41715		41689	732957				23653	198489	530438	179252	21699			78549	71024	133817
diacetylchitobiose	172881	249912	93708	101878		112017	232637			113678		157488	203726	252524	62802					124232
diacetylspermidine*	7413515	2496485	7683951	9283092	1748797	4853616	7022337	9851231	16283977	8022688	8665314	7738477	3488908	3091782	7993278	5481036	8503163	4028349	4462013	7559815
diaminopimelate	1438232	803893	1542025	1432925	2062503	1163144	1310398	1237785	1332347	1793473	1323463	2829297	1483883	1499886	1107543	1224956	1022307	1440502	1945854	1337222
digalactosylglycerol*	534682	523000	141565	1011151	1214585	1317042	556832	87842	210124	1356569	453564		608091	237288	823127	234763	142306	324130		1079616
dihomo-linoleate (20:2n6)	70192800	95105168	133180968	81768728	28242628	112259856	18936280	256369024	150227056	97262840	139667040	108051848	38573564	63988724	173206752	176981104	195574672	119076096	163778240	73894616
dihomo-linolenate (20:3n3 or n6)	35626504	91571152	72859336	35517796	20537944	53045336	7693085	142911008	51160140	37820304	130496280	99013864	32268070	40485572	73338552	52650784	76059664	52332660	40481080	47475720
dihydroferulate	1373219	5242865	1963817	2388804	1107003	1127749	11088231	3981644	4360757	2306852	1740931	1885375	3280706	3276953	811560	2267811	800501	2078825	2010695	1167461
dihydrokaempferol	22035	100680	122844		50716	87955	46279	58424	97571	54033	24247	40142	64921		81571	71587	40572	44525	68218	71498
dimethylarginine (SDMA + ADMA)	9733022	10412323	8019654	8363613	7162445	8925270	10900796	9663625	6271246	9317519	7896107	11132699	10978105	9567190	6414828	4037303	6097095	8191684	8491790	10337600
dimethylglycine	7219768	7558891	5722568	2586489	4154229	1001950	5827692	2429442	4394988	1078441	14587408	4234069	1339375	812115	851737	2107656	472181	874668	3565094	337349
dimethylmalonic acid	348118	100268	370386	477642	290471	412520	264545	387159	422847	432571	329580	270847	295703	386023	379888	452674	448416	364622	438623	275391
docosadienoate (22:2n6)	34696240	12446616	31464692	22514050	2476986	48978080	5885511	36658700	70255872	23090690	12419388	8279578	4589328	16887638	80160528	118296032	33688668	37795604	117053888	11886019
docosadioate (C22-DC)	299404	101664	335983	235898	125970	299587	103826	451401	305083	213921	262637	329234	158789	195815	408591	405396	257833	312511	660757	143634
docosahexaenoate (DHA; 22:6n3)	45965948	147836640	89459744	52046164	26529596	57231540	20456624	151208704	76766576	64373940	94165072	65660056	63136244	42352216	70921800	65211344	51822344	72582976	77691408	47406272
docosapentaenoate (n3 DPA; 22:5n3)	12152629	54372840	27519964	14033734	4743219	20745932	3582783	58388776	18284472	14898111	46339808	33348464	10325835	14736390	28964610	23124000	20326420	24194964	21778752	10525987
docosatrienoate (22:3n3)	50432416	23563032	55409840	46622984	8668664	50616568	9251483	58956592	84266880	52978792	35003280	23475872	8370693	29667502	90565136	118651688	72937288	70203640	117294968	25269244
dodecanedioate (C12-DC)	16104631	5110485	18609758	22099044	8850021	14650544	12589926	23077656	20726784	21036700	13881433	9225593	9044126	14553301	15688153	21786222	18573028	24890776	27301716	12067116
dodecenedioate (C12:1-DC)*	357030	284118	428644	592501	378300	449621	310501	745051	419164	739914	550014	425644	379865	578208	562689	599573	634194	663471	499497	388859
eicosanedioate (C20-DC)	1750895	165827	1309085	962725	128767	1079900	649513	2060107	1350994	1075890	373448	374131	552678	861000	1718015	1339832	910750	833841	3026292	390250
eicosanoylsphingosine (d20:1)*	638489	454014	1041079	1044194	404795	676660	982002	1784861	781178	953857	477585	597040	696738	967824	789967	815548	1465300	924891	1162698	706559
eicosapentaenoate (EPA; 20:5n3)	34657760	87790240	62474812	46375840	27172680	33568068	19504736	87660416	57971748	42221680	53644268	34536216	55122652	26864680	38048264	33311928	33215960	46341660	44265240	41830812
eicosenoate (20:1)	288156000	353952384	393944864	254091360	83066216	389325440	82886080	821418880	665158336	358920960	272875072	171278432	136063936	183299696	549955456	712826560	441230816	458559456	789351040	141154496
enterodiol	552334	2058601	270677	322786	352303	339520	845256	73855	241533	883223	447294	976314	3745523	629951			79383	461371	94078	742021
enterolactone	136787936	144630064	91802392	91716992	72104176	119042400	66961916	71935832	76973288	141521136	174838736	77458392	100096392	217801344	80675096	117481744	111221720	101077752	89376688	75925128
equol	34016864	53121148	11755602	22781196	16235771	21283008	15735122	10662770	9492602	33888288	78200464	12726874	27440716	96795584	18563724	24277774	38480192	26055252	18566456	17971788
equol sulfate	56351	185943		29098	44709	41356	2428561			62961	417601	377709	2214435	6060756	55530			42978		1418582
ergothioneine		109709	200970	38456		44242	71770	137617	48119	60223	92121	206966	545741	135023		68356	48712			163648
erucate (22:1n9)	65129864	101549664	104963032	69900392	21656032	127575760	19435764	134877200	200117776	86880008	67962472	46896648	39968088	51301632	151640960	215424128	104190320	136121312	233872864	31720248
erythronate*	151497760	200013744	331456352	162977264	128001688	163310320	233409312	207023776	213730720	135247456	174555408	187945152	210277312	181470256	127868552	96071776	143468000	159120256	109587088	160408144
ethylmalonate	1414924	1409861	1104987	1501902	1342522	1639974	1526976	1375984	1657740	2756120	2137679	1252741	1755904	2019789	2032698	1020164	926988	828316	836015	3241662
ferulate	3133988	17588238	6872140	4338942	5671462	7678076	16322346	4948186	5107584	6115896	5047812	8743647	18177006	6953009	3180408	2249445	2757156	4009862	2101826	5600499
feruloylputrescine	356496	414245	395583	484672	478270	438437	1087412	307686	459063	382830	459862	1468907	1414823	997527	397596	436407	182608	576200	381270	687634
flavin adenine dinucleotide (FAD)	147902		66658	97446		89940	30430	154557	125113	67794	62759	33862	39197	35390	98986	138731	96260	194712	239568
flavin mononucleotide (FMN)	132220	19572	138808	120129	48337	166292	56568	158088	138527	154026	145100	79345	87892	79295	195385	288652	136075	263935	483013	30413
formiminoglutamate	11505301	1135894	14470036	9662677	2876133	11587831	12951387	13717483	16107282	4664820	6888818	9713037	4979237	6835012	16518401	15811172	14369821	14248245	17244770	7663597
fructose	3267766	8595343	3609162	2963694	3071032	3767476	44198492	2129417	3579286	2937083	6173310	6867049	19223316	11453601	2899450	2314864	2331859	4056786	2836003	4781345
fructosyllysine	10875216	19004088	12764487	7471508	9341787	10544926	52979032	7151248	3630241	13485485	13882467	29641976	47552088	21512896	7688338	3025640	5969340	9779701	7332779	29384262
fucose	625168	12102952	1948354	877512	453211	1224350	17240072	1658986	544135	2502972	3344976	6257587	7805703	8176828	785328	205738		1555505	899477	3842875
fucosterol	1493418	1267077	1089894	1053277	472434	302179	921243	779996	371429	901268	1416108	964699	742928	1436689	837542	383521	1022431	940269	740059	1506741
fumarate	4483389	5569250	5006973	4303302	3460315	2863044	5513851	5884120	6248052	4501258	5640766	6978390	6170377	6116204	4716940	8095289	5202079	14704902	8994517	3714760
galactonate	3843449	39339648	2852815	3244023	1912398	1291625	242650256	3420320	2102280	4354283	1910565	4326264	101184728	30017356	2271291	798673	2431140	2631630	1811693	3639774
gamma-aminobutyrate (GABA)	4229154	4325523	8243941	3539778	4706980	5592469	4703018	7445103	5039845	6345265	5138128	4774903	10989940	6149697	4137138	3964456	5773617	5738167	4302069	12209242
gamma-CEHC	1019202	1351220	1109734	1113435	735359	1140283	1657974	479135	400969	951946	1664834	2061819	1788293	2344042	719554	598131	570281	580384	441650	1408998
gamma-glutamyl-alpha-lysine	400262	213122	307970	200071	257797	159230	774027	472253	328188	348462	425678	947307	787463	761877	237575	336290	191865	941545	885868	454414
gamma-glutamyl-epsilon-lysine	119171	74337				101701	436041	154565	53338	79003	51557	358561	588138	251349	53369		45067		92204	59879
gamma-glutamylglutamine	25901	77945					41607	39081	26032		55757	134722	232449	219000				97733	106118	50542
gamma-glutamylglycine							162518	437129	187562	68241	147784	110978		245067				878444	572526
gamma-glutamylisoleucine*	233770	201364	310002	181398	146354	181152	412946	488218	418373	242745	290553	538695	455452	463865	231075	396391	152929	754436	383444	405228
gamma-glutamylleucine	412598	532373	492446	378260	308013	392131	2593010	577983	645610	416526	377839	2788190	2050786	1644205	522635	483105	276796	884626	623252	718338
gamma-glutamylphenylalanine	72541	39419	72761	59480	82717	35254	137531	90097	94325	78695	85678	154821	151190	175807	68750	80149	32121	177888	137630	92128
gamma-glutamylserine	41836		63627	81215	48324	38818	115344	116965	89975		52011	59945	51335	185304	60192	84921		317619	212201	49579
gamma-glutamylthreonine	248099	159266	237440	165453	163226	127925	302084	384707	333947	252808	311296	304284	402637	441009	131769	230587	160635	699275	527490	240318
gamma-glutamyltyrosine				54173	60814		92997	111497	84952	52707	57910	213902	204272	161975		119431	81583	262860	176222
gamma-glutamylvaline	132848		180440		115474		624225	617760	288651	181996	149207		673755	735331	471350	177567	124702	745114	456934	398939
gamma-tocopherol/beta-tocopherol	3859837	3862449	6727529	4615177	3010241	5023526	3848677	6105604	6227412	5090266	3344779	3126009	5146651	3426805	5387160	5412069	3953849	4669678	5273531	3938013
gamma-tocotrienol	2743220	3384477	5730699	3519647	2609750	4461705	2933285	6298376	6286542	4444018	2924610	2698063	4593334	3451943	4928248	5333587	3503286	4357200	5512950	3328889
genistein	668254	12252481	1580811	773941	560403	1479808	29596164	1027242	608556	3487242	3057615	1475356	12481863	5148380	725649	503488	438921	2005815	398570	2227354
gentisate	264601	452639		221147	426303	355360	1151678	140302	251080	411273	297766	677353	1006348	560253	178745		152152	228869	113053	746231
gluconate	9862821	11738478	8833917	9180580	3746877	6511357	288738688	6859927	6895958	12146007	7305361	9949686	27398748	12273326	5576199	6789460	6114101	15958605	6194910	5080089
glucosamine-6-phosphate	774812	336962	635766	1089311	1064662	2386764	863983	1219312	1316320	1767308	870399	630663	1099989	1648580	1596963	1991556	1409331	5829443	8574147	249319
glucose	353157504	1142424832	343498944	235411584	322271584	483172832	684091840	146089008	147126960	454756096	411380416	529816896	769471168	525972992	266271552	117319560	193265584	379962720	238020976	691730496
glucuronate	16999428	10644793	3706179	3561704	29148468	6568790	18799286	1976862	2613917	3921357	4431464	4117491	6992463	4549831	2040713	1475254	1451208	3961631	18355102	2573850
glutamate	330146976	171465040	376270464	389090944	214850688	293049856	341787712	505424928	412671008	435254400	402692640	523235296	435223872	462428448	315154528	496547168	360278144	586390592	586497920	258672608
glutamate, gamma-methyl ester	1619834	1245608	2537778	1016640	1054265	2009048	1448357	3828813	2324960	1204180	1698943	2078555	2289087	1436763	1436689	1840297	1255207	1782545	3718840	1567812
glutamine	5369860	41927228	9369041	4836212	10612074	10068992	20524288	8509128	8866790	10238042	17742976	63512396	74787520	47486464	7133737	5933858	2345013	11275306	13509219	18862348
glutaminylleucine	177105			102083		144078	275794				120252	562080	579333	670042
glutarate (C5-DC)	31511328	27016024	32420550	34045272	27080224	47900172	29428504	18159228	29895078	40180128	43173488	33770864	37542716	20302892	12771997	10625542	26075008	22817888	18407864	44128292
glycerate	87065888	114102688	140468928	83612808	68697264	100750792	153827168	105643760	108023768	96102840	105745776	124976832	109094168	119702456	72026176	83912232	71537392	113343616	75171040	78704624
glycerol	5761309	3852308	5880309	3922933	3469242	4742097	2984759	58951336	7697833	6054854	7755168	4967047	2625402	3803460	4303403	8719197	3480133	5339102	5249962	5582818
glycerol 3-phosphate	1133662	948260	497860	372194	327756	555414	630164	796703	1034984	817048	718666	387013	654087	145176	535969	2051741	483729	384843	615779	488784
glycerophosphoethanolamine	18336584	22651958	13187964	9929973	10068389	5649891	6195301	15710099	8492526	17905154	17031168	7170935	10630608	5581833	11134353	5752762	10672910	9837567	11385805	16375204
glycerophosphoglycerol	4613061	7894489	1364652	1524939	1588373	2203256	3236584	1255240	1658444	2930163	2945398	1418847	3074804	800640	993234	812809	1163855	602592	911540	2752432
glycerophosphoinositol*	132310	307396	30682				195255	85262	52301		132590	59737	167771	44429			25992		45464
glycerophosphorylcholine (GPC)	2579110	2960179	958257	1818919	833728	592777	1411364	2067336	716031	3969311	2533097	787707	3087142	1469243	1379249	352306	966116	1213032	1397634	2498436
glycerophosphoserine*	433857	823423	336378	119155	193625	228435	274936	364136	311669	366313	452598	324950	483674	139317	173608	170252	123011	201487	180706	408085
glycine	10428439	6262403	10136266	11027292	6169021	9300938	16407927	13678021	11096440	13207599	9767481	16369978	11714524	14523357	9119430	9161930	7013501	13969662	13858484	12410479
glycitein	164771	15428021	45926	24861	99485	349868	8855187			1741020	1550047	361112	4446257	3352413	73442			761366		1553804
glyco-beta-muricholate**		92566					411232
glycocholate	139656	370155	147601	67311	103336	183451	825358	102778		158984		226361	441044						94726	157541
glycocholate sulfate			109340				3189459						792741							72705
glycodeoxycholate 3-sulfate			98079				2035202					961967	1667195							280807
glycolithocholate sulfate*		162385	70412			120911	952251			81808		665668	313872	128460						92402
glycylisoleucine	473526	297651	379979	368113	123616	403232	1836243	243332	373301	446639	357024	2923824	1495143	1232370	343152	187317	203228	413072	281636	326165
glycylleucine	887054	2133300	981261	733455	667186	1023962	5362806	562925	717778	945145	930196	8170686	5222694	3787939	841121	508204	486882	824389	547446	1974874
glycylvaline	1910683	3117999	1953322	1940785	1179980	1897934	10033571	1367977	1503037	2138854	1908500	14050995	8390213	6647021	2090773	1203471	942971	1782928	1355401	3707897
glyphosate																89055		88206	378719
guanidinoacetate	294124	551915	207442	119623	229433	157688	299996	291710	289458	213497	709193	589735	344734	798612	419524	192986	163809	347629	232007	605953
guanine	23574640	39796164	38746088	27170604	34076120	55857296	48173728	13061986	20357272	40215140	23990724	62850212	61386292	12448611	9588303	13587102	16704461	15061572	12652622	31079056
guanosine	8426747	3749287	1007988	7873517	7163160	11219504	9502050	418941	2590771	16427553	10567408	5640933	500784	2492666	2710649	1247959	3793351	5059830	3103690	4214997
guanosine 2'-monophosphate (2'-GMP)*								29623										231112
guanosine 5'- monophosphate (5'-GMP)	130860			41603				116798		195521						39386		973217	577271
guanosine-2',3'-cyclic monophosphate	181615	121744	259912	61684	238799	509379	175092	111505	354743	283676	153950	226156	240617	188908	120453	708888	230707	374900	1194562	180626
heneicosapentaenoate (21:5n3)	611283	2363043	1790199	843889	591977	1145305	340424	2833699	1283495	1183694	1471629	949103	1278106	633916	1248146	1154928	978029	1300072	1142208	767742
heptadecanedioate (C17-DC)	336736	70215	399441	230901	77792	253392	91271	452581	230450	199820	305127	273486	154928	300360	310364	357071	286284	341092	542518	278321
heptadecasphingosine (d17:1)		253056			99008		165975					202403	120007	200911	93458			71845	70932	185519
heptanoate (7:0)	13212611	18449744	26055040	31776774	23357100	49542696	13114266	16005566	11687645	35984016	29253440	40858220	32441938	52961884	47666880	41415200	29862460	30542108	27582484	40805820
hexadecadienoate (16:2n6)	6053763	13454866	12003376	6356589	6373716	7810214	4725038	71870168	14066610	8470127	15604413	9630958	13627730	5996092	8010519	10011012	7986337	6288774	5626751	9936929
hexadecanedioate (C16-DC)	3276134	1164712	4314576	2610327	1442496	3667622	1534194	4933829	2880432	2613885	6660205	7549170	5072157	6225553	3473353	2944557	9111219	4985648	4620316	3308440
hexadecasphinganine (d16:0)*	1442734	1915683	1939789	1898485	998545	924014	1081584	1135533	705944	956006	1301060	1331317	907785	1496826	2004413	1388340	1539482	668250	1423573	373449
hexadecatrienoate (16:3n3)	639950	1894956	1414428	823384	944744	828551	610515	8941875	1312151	1029586	2690220	1353594	2032282	712586	834459	1168857	697340	658823	382818	1774335
hexadecenedioate (C16:1-DC)*	1013043	960524	515323	664063	431976	781183	472189	406487	244268	301360	2122308	717701	1231719	665948	185933	176110	474228	248125		842513
hexanoyltaurine	113429	1317358	1895456	97230	518189	477191	1647068	115098		804599	1308881	4504290	5885804	3276716	279694			283686	131760	1322879
hippurate	31012			66999		30797	5330425	73876	209671	392005	424026	690425	1288927	23950808	1101024	49921	221516			14216330
histamine		2784018	2284187			356525	158400	268175	96665	295835	703580	4185908	1354236	372604	532786	115773		782024	83244	2248932
histidine	2334929	7538733	3414248	2672256	2470960	1762711	7888032	3033691	4017520	2833342	4265398	13840216	8710387	10948099	1946641	2870743	2693448	4629101	6445503	4869297
homoarginine	12102	58305	81203	82508	85039	96336		20851		23453	108398	48433		250946	168746	133990	83831	82608	72900	109081
homocitrulline	339470	357928	387159	265136	608442	416273	332507	432275	318460	384332	913800	297228	408537	499614	437442	686979	400729	393718	385123	716512
homoserine	1251228	2046424	1549234	678533	973273	745581	1031792	1344521	1198643	909591	1776247	1484573	2366923	1164471	861534	553840	893700	1281795	1465201	1271554
hydroxy-N6,N6,N6-trimethyllysine*	422532	260444	438518	604982	504421	797111	617278	540646	473885	503393	278145	683575	425246	758820	840439	851208	500127	385579	596545	685594
hydroxy-undecanedioate (OH-C11:0-DC)*	473654	329968	418479	610397	356813	505810	613916	575307	544448	614990	330995	280677	304711	370546	477618	590219	474244	600077	498663	318256
hydroxymethylpyrimidine	947659	361328	1887253	1047811	573584	1410187	1346039	992966	1909581	494469	724072	1625576	621275	1428322	2373879	3385204	1171651	1254862	1048170	1635235
hydroxystearate sulfate	746922		3249577		9309938	2595250	489707	118217	404750	5385379	2410228	2057638	1830959	358398	661398	1155769	1279628	307425	555063	3061185
hyocholate	2444405	4554967	17033060	7454889	10494894	7023067	4523556	4361362	3473610	8136541	3045290	18800696	14344467	15418563	4234759	4922008	3096184	1914083	3965530	4412197
hyodeoxycholate	239077088	236023728	550453248	387922688	318459808	422342144	217865824	394347296	279625120	482863712	362707168	335652704	375946752	662982720	567083648	361019264	385414080	227619088	736547904	357993760
hypoxanthine	229918704	163546448	285697984	217362768	180910864	234472400	164332688	267723776	250445152	216632976	216590080	225098240	218328960	219822320	239553632	223756704	224538464	294959456	319783712	264168208
imidazole lactate	1153503	621398	1306454	1224225	425474	867780	1168801	1602642	1822001	1325576	909183	1476721	1374543	975880	1358838	1987128	1508019	2837393	1941135	1033912
imidazole propionate	10899368	20233836	5855324	4655339	5522875	3379666	13783865	6978940	5177425	7134027	8498147	16527197	30931598	17838700	2310614	2695678	2477584	3210469	6012584	11904863
indole		25528	64366		53040	143218		86570	52181	99492	120109	186646	148396	123461	70014	65070			40284
indole-3-carboxylate	2820756	1324532	2471561	2630205	1722557	2169512	2125626	3298484	2994961	3611798	2569368	1442749	1786267	2021928	2543276	1763579	2976879	3150511	4597369	1959107
indoleacetate	1093349	7818476	271800	229877	356224	547764	1675268	350830	389005	2054409	741747	319978	1470058	2707665	887205	235298	162199	634162	378301	3718240
indoleacetylglycine							425623				149091	137834	29532	3559900						1266589
indolelactate	842880	10137140	317218	811392	180730	302678	1292070	613730	275707	1005384	451841	1603207	1743955	496340	211947	180990	352761	659757	687582	1036852
indolepropionate	2874764	5163405	5644366	3703589	2827773	4482202	3558118	2601464	2108572	3784592	6398342	6739549	9433895	6038995	2492937	3016056	3261535	3118809	3424211	7264070
indolin-2-one	9672466	2159158	6523448	8064823	3121189	11450064	6502406	8737346	4662133	5878809	6221308	3817187	4528703	6063949	20969912	7939263	3733680	2347517	9567340	3853802
inosine	22037154	6643804	1848444	19865428	13528821	20381550	16177275	827649	6751213	27219222	30309350	8244905	575713	12063299	9269639	6369998	13852584	14350779	16344348	10991150
isobutyrylglycine	351165	200996	580070	443874	353845	411787	351429	406930	468961	358165	317018	171261	331765	364644	411841	376642	362588	518770	334934	287506
isocaproate (i6:0)	929140	1003756	1008311	822624	1084509	1190434	1181621	664926	951559	1156573	940629	1146752	1669318	1287586	911170	978019	775400	714124	581888	1422594
isohyodeoxycholate	46021592	33298286	87726768	54877360	58580048	62976700	34074112	71570592	46961808	88342208	62931968	40965776	58876648	105540856	95474880	55228764	62632408	37917660	148745488	67934664
isoleucine	195508320	151354320	221517968	187502944	126979560	189522448	336217184	162077328	240441920	187542368	173998880	453315808	372848768	296930656	209930112	185177072	123495672	228302208	180810480	226877920
isoleucylglycine	337648	414308	370260	294683	283509	451584	777286	395095	502773	253067	451200	1484298	1053701	1064778	306776	702672	186784	362386	442495	478254
isopimaric acid						21090278	8489888			31810968	6172932	12472090	23592944			13738126	4973044
isoursodeoxycholate sulfate (1)		1315141	356573		467380		513726				291954	1255017	1202514	707568						420592
isovalerate (i5:0)	84473792	64870200	70826752	94657272	76644528	90414800	67917152	49850904	74082496	99109168	72817600	79862248	71895248	94872024	61574720	78457528	52310164	58195684	54285748	101829664
isovalerylglycine	711244	403068	953882	840784	400951	782517	922328	741066	1103842	722568	619921	847796	850396	792642	763315	764215	605844	843033	731250	702092
kynurenate	1009809	2664385	898373	632185	1729567	2063309	2341420	2428070	3235144	2543785	7009070	6810210	3150422	5117647	2571263	1616303	1232767	515604	700958	5402759
kynurenine	416404	490689	293263	215909	342477	384931	349781	2546041	2987163	518164	1191053	14698828	657748	1053180	4839436	1059085	928217	330228	1073910	4235346
L-urobilin	3844335	2950641	4351774	4478455	2564567	3831805	4139167	3141657	3197672	4268664	4937127	2992989	1640519	4328105	4518086	4640732	3845041	4009333	5849308	4417933
lactate	16915124	744234240	82540704	8460796	8217094	12913242	184954016	61725472	26432666	11312373	31200228	98392064	137197472	85472592	53898552	62669796	15507144	71645552	20002372	31041772
lactobacillic acid	55027976	52112560	77976928	48657232	12889817	77031760	19084520	51421088	121697112	63641256	66018848	47564792	19585926	67658560	100092464	136549408	88460912	65896928	139138784	36939228
lactobionate	777041	2032713	284022	870871	351978	424369	13754284	343100	389064	1005838	294974	385670	2968820	1120349	827082	149451	601241	945061	297186	521969
lactosyl-N-palmitoyl-sphingosine (d18:1/16:0)			139933								109366	95917	99702		71621					217374
leucine	124028872	101527376	158261696	138010272	92433864	119792080	257210752	112284480	152179008	123438224	139558336	401612896	280408096	281095968	153202512	126139056	95317232	166880080	135507616	178377328
leucylalanine	944931	2027680	472262	689046	514369	1001371	3137355	506494	472653	662888	1534861	5181923	6611686	4532887	486829	629693	371281	354041	454998	1446528
leucylglutamine*	185791	702779	177767	209529		360579	1572559	172839	128864	226278	462392	2309142	4173538	2002650	168770		177300	207936	207987	605896
leucylglycine	1525961	2967206	902930	931678	1031317	1553391	4097451	800790	922812	1000658	1954529	6375127	8572500	4899331	731116	979462	611487	815155	691142	2692270
levulinate (4-oxovalerate)	528962	538442	1125054	722792	555783	533871	478572	501736	652297	755621	548711	361392	727014	780619	650879	704913	633863	734809	788028	1037505
linoleate (18:2n6)	3315773696	6755749376	5668177920	3764292352	2719607552	4667095040	2271495424	9897892864	5597608448	4221328384	4691643904	3766597376	3909150464	3152179456	4985517568	5159315968	4114302208	4430376448	4896001024	3333059328
linolenate [alpha or gamma; (18:3n3 or 6)]	265075968	698817472	592389824	359730560	258230720	417271488	224845776	1441429632	533145920	400642624	472464128	358213696	507790048	264931856	413497280	454376704	355146976	374858912	373720960	355363424
linolenoylcarnitine (C18:3)*	217480	196142	401263	1041185	646003	476758	292281	482155	228788	518328	137820	527092	331221	546426	508329	613319	358119	303835	629931	154529
linoleoyl ethanolamide	6864983	31655336	20504852	11795057	7567596	29688262	5848119	13636245	33120680	20990830	21972528	17460452	13260832	10500896	28501408	27447182	22708870	26525158	22181884	11463333
linoleoyl-linolenoyl-glycerol (18:2/18:3) [2]*		125748	439375					2957788	116769		316499		218716			92189	52610	160046		62934
linoleoyl-linoleoyl-glycerol (18:2/18:2) [1]*		100810	693173	357653		89881		3723736		75054	437408		316028					229596
linoleoyl-linoleoyl-glycerol (18:2/18:2) [2]*		145174	459277					3765643			263045	95019	148384					83167
linoleoylcarnitine (C18:2)*		1078237	178287	147172	91706		732916	262467		479361	453053	579438	1017321	455200	115991			133922	129235	246906
linoleoylcholine*	228017	1595357	515914	807534	759784	1031427	894911	654968	784133	860212	938962	451098	1141898	358092	495820	374740	520327	496496	213781	1519692
lithocholate	138166368	396268832	569781312	371378464	451382560	460330880	284286816	438147488	349802784	465170816	249107152	646236992	598021376	465070752	566651520	226524464	427776800	362974080	584495744	298455040
lithocholate sulfate (1)	758462	12102355	8224047	2863487	15178695	9578473	26742566	2092670	1084065	9312284	406801	24822596	13761304	10403092	1905696	1295730	4109545	3249092	566093	3656795
lithocholic acid sulfate (2)	1442166	17598188	14755651	4160520	19637378	17824580	21630044	1978847	1098750	10991382	1050915	32349638	17581384	17555536	3096693	1974024	3268876	3595397	864162	8193193
lysine	131226440	104148032	149388880	116087912	105937624	106443168	224562624	131463136	109491568	127368080	166972848	314130080	278971232	247637600	95947264	109190088	94598888	129426504	136216400	216844304
lysylleucine	462282	1303593	289868	372258	205915	783810	1274838	160977	119742	426165	564310	3199510	5008702	1904539	183100	174137	202738	127874	163940	1056369
malate	147589744	157004656	194689072	157324016	145608112	137411472	208606960	215656800	217043728	162360528	236629776	215460928	258077888	218985584	160449072	231940288	182082816	320843392	278620448	127891848
malonate	7697956	13264278	9067855	8998419	6833307	8643443	36577752	9934177	11415716	9345409	9670532	10849687	19761032	12954548	9894458	11047919	10368893	10492263	12875966	8438212
malonylcarnitine	193768	183275	172234	76381			315435			155015	707074	297979	452258	705537	202507					322578
maltose	107003512	43350672	21688160	133768176	140832560	183622112	55549568	44580764	55514648	150670576	44589416	21576878	50714688	31727802	131822376	29439996	67514840	49092040	40726192	79184576
maltotetraose	4293101	15855362	1302677	3967436	3021001	2898267	13743653	774318	497864	7470199	3453311	2520925	4735533	5919138	2866870	599570	1245192	1465030	1324821	10625258
maltotriose	13026612	10123719	6496954	19127132	19573370	19284756	7551243	3234695	4437350	21069128	6672819	1771795	6025594	6790920	11077193	2149307	10007194	7389355	7155629	8332581
mannitol/sorbitol	1422517	20077066	1341259	797806	1103773	1263537	95669208	782629	1341803	1006082	1989898	2246954	3522579	5611497	614813	775714	750305	1398933	566507	2078403
mannonate*	8999414	18153320	4364369	9852569	4065890	1350662	66569960	3364385	1087316	14852595	2243983	2383371	30444000	4212221	6438000	842723	891569	10839448	5397591	5313326
mannose	2261107	4414425	3379421	2746771	2473019	2995814	5537227	1353746	2123213	2212883	5201733	4654630	4344880	4666130	2863797	1940656	1374587	3796794	2967188	3204222
margarate (17:0)	120981608	174247680	126697056	97741520	53922420	187391408	45707296	335971232	325141152	90354352	102763816	78910864	46758888	92903896	261986480	342592960	194156320	214759280	329873280	97417336
margaroylcarnitine (C17)*		143306	99010					147539			73695	130681	118824		107149			81700
methionine	46299124	56096344	53848984	51309872	41352672	54794636	111025640	54323912	59150600	52630792	50920368	176209744	127882864	105139064	54947104	62782544	42641352	60685508	66701184	83584144
methionine sulfoxide	27836864	25027524	32386484	27593424	20061232	31352056	48138784	22017506	32119720	21501916	28763528	78816784	60450944	53852756	24989528	19716350	20939166	27450708	18765242	31427316
methylmalonate (MMA)	672883	1091993	712668	737109	1077162	887517	1303882	977120	1040654	1405027	819387	1133572	869784	1562542	977969	601231	1090327	1033117	913923	2469674
methylphosphate	1261723	947151	1737744	1519535	881523	2313964	1384987	1467185	1164735	1261207	2414882	1147247	3543295	1891816	1224013	1721248	1175840	7096724	6356771	551638
methylsuccinate	18789496	8732737	17324240	18036616	12984298	15939687	13974779	13862388	20445464	14675547	23484814	12927621	16933992	18653990	13030989	15483942	16243580	20709314	21058660	18087088
mevalonate	431368	3531283	514677	478539	245848	474808	833834	261107	558090	315789	691218	767005	992549	671749	384687	385898	449541	417666	314013	1093429
mevalonolactone		1402566	219824	178172		372816	630411	134529	388969		282176	267344	512437		218074				357460	315631
myo-inositol	675656	1103180	1151821	1020930	380931	799951	1996095	697692	549538	1110352	1132224	560632	994142	1257059	1031746	370837	549579	1240899	1073101	1262452
myristate (14:0)	354133408	282186624	366866304	266643840	138269024	405495712	107902104	1473637632	536467424	248772800	501311840	350130016	127895568	173289328	320432288	687237376	456736640	318529472	385967104	139319120
myristoleate (14:1n5)	6146116	7861585	10608961	5368196	5003433	5918267	3179361	151324256	16173711	7788096	23236552	9301945	5571097	6481458	4843296	27741834	7460672	5762609	3984815	9641051
N,N,N-trimethyl-5-aminovalerate	13214319	37885144	20063642	21993260	36552276	55988560	30866606	17337054	28388394	25692702	24206566	30333526	53865904	76800488	48963508	78176704	43791924	41489484	41234060	32276828
N,N,N-trimethyl-alanylproline betaine (TMAP)	3552303	44627640	1895465	2111292	1203544	2520826	87993112	2794373	1261369	5994986	3872190	11051796	41535260	34251564	2401516	695198	895379	3895507	1914050	14312687
N,N-dimethyl-5-aminovalerate	1703012	4272567	2188978	1835092	2701138	3127122	2808319	532792	1397840	2627901	1501508	3029869	3535884	1525366	1875644	746097	1289714	1309386	826308	2926644
N,N-dimethylalanine	19009930	40884348	1506878	4815020	7658378	9348891	7676238	839942	3523817	5996589	10133965	15390412	19257096	6667249	2159937	906314	1271362	3881068	933911	18549308
N,N-dimethylvaline	24116012	15474994	24435356	29538206	19713272	27901922	23525896	22660276	25182408	28586598	20498524	13907699	16007972	21862516	27869004	27830564	23973940	26729048	31921302	21514188
N-(2-hydroxypalmitoyl)-sphingosine (d18:1/16:0(2OH))	1168158	836955	1356489	1173126	488411	980787	814718	851728	563322	957137	1016368	1142149	1037389	1203967	1168169	827129	728764	759046	926515	990302
N-acetyl-1-methylhistidine*	370297	4243089		2536221		373858	1539585	502392	293791	1552743	7030957	1528436	4175533	21085820	3288104	3450019	3905777	291351	1045940	26773724
N-acetyl-3-methylhistidine*	170248	4369464		3298196		1709302	7374285	1733001	2444029	4530017	25302208	9295985	13660617	44609712	7392702	4150292	1789306		2115404	47083748
N-acetyl-beta-alanine	179781	323328	356402	247009	130237	212086	182770			225361	449845	355271	568094	379979	392056	87798	163796	174483	104174	563658
N-acetyl-cadaverine	927790	4136333	6019879	1288827	2780789	1538091	1488339	1230125	1104721	850531	1736014	7199013	2490907	1027420	2168530	1115317	1004426	519907	864493	2627590
N-acetyl-isoputreanine	280902	1328184	504898	380224	642335	908210	1057136	132441	184992	721784	2034745	1215640	1545441	2819573	1171408	437069	235029	380608	144904	3616385
N-acetylalanine	749038	1269970	2611386	795981	1238339	1259599	2106417	719927	774785	2147893	1402866	2764285	2207738	2351771	2110728	1101932	1805269	951208	871411	5342496
N-acetylarginine	2214240	947405	1983756	1449707	908567	1265068	1756531	2142093	1742102	1055228	1656731	2037782	1750855	2540500	1659648	2404409	1869387	2256410	1997006	1900904
N-acetylasparagine	1213048	655809	1303671	1350734	625168	1254079	952710	1336394	1353132	1439144	1119921	1222812	1556720	1140742	768335	1528336	770209	1566705	1546095	1308282
N-acetylaspartate (NAA)	15149125	6686327	19022124	11084594	6673561	9640927	10414356	10142116	7451706	12639239	11718574	19939020	17264304	14927074	8460221	7540675	14115772	10159235	6823808	9789763
N-acetylcitrulline	300130	432511	779397	368117	207198	539195	354320	644609	479497	387637	504956	795450	1219418	437684	290345	340395	483630	341697	324589	764185
N-acetylglucosamine 6-sulfate	743994	10470768	852992	469055	507848	632784	6688528	471067		822712	1157977	5987350	8510184	5175935	611853	91273	272334	604031	280326	2490008
N-acetylglucosamine/N-acetylgalactosamine	24509576	48687632	51311808	27689158	19698908	29733484	72718968	21247876	19485742	35655276	39896892	87039824	94810680	80915792	30180198	13403495	19758790	29791724	18073174	55156772
N-acetylglucosaminylasparagine	57704	678678	91477			77301	1439204				114486	571957	891061	401866						136365
N-acetylglutamate	15064641	4155777	12999428	12831056	5358576	9538137	7805516	21949868	11952421	11708846	8644134	7193281	5160436	7194731	9828164	11246964	12280507	9913927	13870903	6506778
N-acetylglutamine	2008575	1536328	1606283	2334076	1103304	1868281	1106869	2578034	2116022	2447375	2140920	1816647	2076714	1993014	2220009	2238411	1952345	2230602	1893075	2708387
N-acetylglycine	786933	404396	865956	1032136	403906	503560	974301	1916076	1135195	777814	817361	850588	818167	1447640	617323	899993	542999	736344	824545	1610782
N-acetylhistamine	137795	2455738	2040210		75426	242399	169912	236768		320263	1299318	5310599	1646442	245765	453102			146663		3658119
N-acetylhistidine	2683896	2442708	2996867	1996579	4337660	1674445	2540986	3070164	2078041	2312107	2493747	2774617	2635600	3176398	2221311	2328461	2161549	3010536	14863771	2977965
N-acetylhomocitrulline		251263		56643	38830		428108	46827		213078	1187306	609305	1036257	2362320	200562	115450	56642	141934	32747	3704220
N-acetylisoleucine	360545	334425	380145	504334	244274	85922	753305	589994	559294	260386		548182	1188420	552441	388309	498532	225754		394147	503957
N-acetylleucine	315304	363851	451452	451988	299211	286809	618647	539472	474808	445747	471589	946684	1091952	773580	482183	647997	297643	432344	473396	490860
N-acetylmethionine	1397844	2076575	1365884	1974202	973070	819564	4363610	1835391	1220177	2448376	1391812	3368438	4115576	3173872	1465440	1483471	661940	2239175	3089821	3376848
N-acetylmethionine sulfoxide	1698791	1197495	1061514	2031204	1180453	775513	1457488	1381559	937881	1570813	1387300	1432491	1350635	1844645	1271108	959190	851468	1402134	1015269	1742757
N-acetylmuramate	5875882	5983451	12571437	7662493	5492372	8244426	6211226	9582739	14438069	4698993	5731017	11876980	7642685	6143242	7178365	9007867	8862646	8802352	10614051	8933108
N-acetylneuraminate	900033	4426278	1426842	956239	842534	1212806	35149336	1673092	1073392	1460835	2735718	5286690	15343030	14551263	1558310	1222555	961802	2771430	1181248	3364651
N-acetylphenylalanine	347385	798783	664286	579032	632605	376987	834667	481831	507132	478123	601734	1028456	2109440	803080	464388	659214	353767	422328	485173	885525
N-acetylproline	1274164	2108278	628962	973918	660886	1159267	2966721	1048739	1300623	2501284	1056008	1999062	3092796	1374068	883467	756008	992710	1493777	1132028	1288716
N-acetylputrescine	15214715	8742831	12072504	9430546	7314088	7381732	8989544	23412272	14092536	10981662	10709755	7514239	7731631	5997824	7902562	20184708	11230914	20946700	15981450	9612946
N-acetylserine	884641	1468182	1892896	731020	435177	647693	1340912	1368342	693644	862049	771458	1030841	2720761	1425030	528618	762867	632996	950414	579122	1111603
N-acetyltaurine	585965	2013987	3956411	109384	1307085	361144	2163907	506409	283927	877822	2296638	4527395	6716488	9200849	584140	97352	346582	547577	323990	6954559
N-acetylthreonine	5141754	5936977	8255105	5559075	2692557	3195788	6553996	8479285	5414745	5037894	4129648	7018791	9901996	6847784	3651813	4989505	3950532	4617499	4094546	6219885
N-acetyltyrosine	275950	288680	447980	460829	388989	186722	406384	709706	450905	389924	553938	465372	851766	452984	399138	785913	528785	836187	666750	352338
N-acetylvaline	230438	515374	488681	302117	516161	250459	765018	371591	325260	368585	365468	734815	1569894	594463	362265	360559	160033	333354	304769	697643
N-alpha-acetylornithine	4054676	4503780	6967792	1943819	2544353	5566615	3750104	4250334	2667921	2764374	2642856	4699741	7454269	4227113	3815231	1822812	2457621	1711691	2919790	4151400
N-butyryl-isoleucine	234126	294891	329279	270133	356695	349755	745759	250707	682734	280054	270053	466955	1613201	563539	202618	490865	130279	241576	452507	359637
N-butyryl-leucine	305340	273869	414233	448890	358577	301880	582187	371108	762460	506189	542700	555481	1909030	892308	276315	654339	236393	250963	759493	411253
N-carbamoylaspartate	80466		58131	95264		73890	221815	46702	52391	183570	106361	186138	102537	208471	123071	123964	107198	228262	231708	59490
N-carbamoylputrescine	1689517	2897559	2421405	2634664	1610862	2414064	18817036	2805102	2114414	9207745	9559668	18226166	57236084	3565586	3314963	3903717	3038008	6366321	2358867	2007829
N-carboxymethylalanine	488100	747010	791383	549945	603721	870754	945956	585068	855898	692833	697313	1513178	1180879	889715	574934	468397	404817	824267	824490	957253
N-delta-acetylornithine	1446808	965360	1893762	880707	509536	958045	679922	2386687	1645748	638123	823684	803701	1181758	914565	673502	1195070	653929	813037	1499722	800778
N-formylanthranilic acid	2013033	1479594	1276632	1235922	1364466	1822411	898614	710336	816186	1646528	2357375	1408015	1696262	3259408	1604042	956554	1018594	643699	806139	3638066
N-formylmethionine	757710	849330	1099969	997209	588149	1058693	1449387	1241018	1276511	997671	751620	1995970	1788846	1243485	900522	1291235	663805	1281959	1171772	1093068
N-formylphenylalanine	714077	614019	1247418	1014948	720818	1018632	1011639	828558	1234126	792270	1069493	1321481	1445994	1032889	907582	937122	727443	1134841	807619	713479
N-glycolylneuraminate	434456	2713237	1093446	528337	342157	708747	3413049	739553	366784	510958	1543262	3585056	5604716	4344194	509109	411312	255398	796462	645858	938956
N-linoleoylglycine	109663	939038	407665	215568	168348	653102	180566		359472	392762	460783	250304	547465		342418	335051		207676		209428
N-methyl-GABA	1494689	3691917	2608645	1230315	4041636	3422377	1561432	1135889	2931060	2370077	3865473	3082608	3551542	2446191	2969853	1718228	1398173	1893111		2577978
N-methylalanine	8248661	7984316	10047426	6739274	15962931	14927838	9633897	9878527	12665913	9603583	17185140	14417929	12411284	9453327	11606590	9299668	20530978	13482121	7333242	16161248
N-methylhydroxyproline**		541053	241188	122808			642100	140201	163510	286442	368211	357382	1191485	1016543	294473	99678	132156			1219861
N-methylleucine	125334		195786	97174		123241		140833	142006	179330	103112				175374	212266	116695	127726	228841
N-methylpipecolate	609164	625426	978004	961277	797615	1145728	950611	1145876	873834	1237856	637618	301070	601952	742221	968863	1087428	832763	977641	1189086	824115
N-methylproline	2775969	6376692	2570595	2420150	3522438	3557921	4004780	1408553	1933851	4485679	6171943	5745824	6510411	3718211	2583014	1783761	2178195	2068418	1772763	6662970
N-methyltryptophan	146558	77641	177602	134294	214036	189728	141052	151118	185696	119408	142366		77949	140857	163158	141088	101973	152049	101624	135314
N-monomethylarginine	601448	576920	515023	450775	413797	540781	341436	613913	335703	544226	512336	428644	557737	805751	474505		245602	614684	621046	536576
N-palmitoyl-phytosphingosine (t18:0/16:0)	15127433	12320283	21490068	21601262	12806759	15807546	11764750	18650904	17065460	15564164	16469873	18786184	11585023	15162425	23835146	14780395	30562448	16764354	26871898	27279016
N-palmitoyl-sphingadienine (d18:2/16:0)*	1418597	1110658	961480	1141310	364069	738257	983842	1239661	755131	1090584	1144211	1232359	933625	1351660	1525989	850927	725888	1046169	724176	1017407
N-palmitoyl-sphinganine (d18:0/16:0)	6122622	7034818	19527154	22777180	6002376	44100712	8764651	23353840	19162756	17264386	12391744	16780792	9131096	28241886	39731308	22176832	36102684	23775648	26729174	26658324
N-palmitoyl-sphingosine (d18:1/16:0)	4920678	12022831	9129562	7740011	3570397	6823988	7041952	7901247	4461979	6686547	9164540	11141532	8401415	8856159	8117268	5189649	7630915	9142163	5716355	11477996
N-palmitoylglycine	230059	242717			130808	560258				362043			149650		390434	470722		181696	285286	110096
N-stearoyl-phytosphingosine (t18:0/18:0)*	14934252	12782909	23932072	16495926	11257770	4708953	5839474	12858553	5695955	15248263	16343732	15693731	17463236	15656653	33054972	4238180	22080390	18730256	24615200	31325542
N-stearoyl-sphinganine (d18:0/18:0)*	2985106	1194552	5361476	4403128	4028026	1840516	1313814	3569587	2141623	6026771	1914164	2554097	3771212	3061963	12472828	1596049	5716751	5637358	8695895	4972320
N-stearoyl-sphingosine (d18:1/18:0)*	1576135	829784	1685215	1221517	523893	500859	633660	1125198	675380	1061687	711149	916575	581062	841235	1441900	651764	841890	1391112	1927917	1473785
N1,N12-diacetylspermine		351500	255215			84472	251944	281929	142180	120562	170501	578336	595607	136995			156949			402609
N1-methyladenosine	252821	61095		318229	121079	516376	337839	45999	157873	653825	679955		60812	483889	96628		307915	254160	487174	264566
N2,N5-diacetylornithine	101250	85333	165628	132934	68244	150039	105701	245602	280662	95682	84650	140353	80947	308440	172829	214839	105795	193497	182679	196684
N2,N6-diacetyllysine	351627	193300	201624	189175	107566	148610	134175	186260	268700	131528	263003	210121	160784	435224	267634	303644	205601	105815	347341	491659
N2-acetyllysine	1418840	491233	1292730	926563	427477	677234	837382	998338	913583	655810	1057749	985896	717150	1145257	811416	939388	1101740	802187	874106	1158227
N6,N6,N6-trimethyllysine	4194284	4781006	3551513	2224533	2239566	3243613	7644066	3964280	2627145	2981663	2500293	5686402	7473448	4146793	1907072	1746884	2147352	2276104	3126325	5108218
N6,N6-dimethyllysine	993967	1590949	1153149	1055246	838534	798735		1326115	578506	1006760	1177156	2288177	2007239		583903	516305	595789	978856	1373235	2059517
N6-acetyllysine	853644	229341	608197	368790	195575	412189	361932	870652	705161	474777	479899	558634	317390	605877	568052	695411	713579	518038	732667	478346
N6-carbamoylthreonyladenosine	56339		32263	95676		38666	116138	42314	92865		56734			61350	68088	62234		97758	159739
N6-carboxymethyllysine	1109986	1742154	1603847	1137173	1320266	1378892	3214199	1257859	1395722	1250032	1399725	2108903	2638343	2059413	928263	1167640	899684	1679285	1393794	1471453
N6-methyladenosine	258594		112980	250930	112272	385461	66524		193487	299040	261676	257790		191698	305102	238224	221195	223477	452598	199017
N6-methyllysine	815626	1159629	1549240	1818772	1246435	1071265	1134340	1466038	941704	1384691	1593002	1682722	1457738	1305370	1030824	900973	1359847	1538922	1763451	1528073
naringenin		92519				19488	131125	20407					104119					35284
nervonate (24:1n9)*	25739584	32362942	28866286	28899670	10792141	39358560	8283001	46516892	82975568	25916904	22435856	16816472	9831983	20934154	66064672	93432984	46453732	55841080	87616960	13991918
nervonoylcarnitine (C24:1)*		105328	274347					80336		58067	74962	79364	144781		68397				132601
nicotianamine	1524764	8017011	949204	892373	2355493	1648001	8515948	747622	521808	910534	2568653	2339291	5966244	2665137	870065	169406	703974	1508575	1160132	2608983
nicotinamide	921233	1026372	1418891	1345285	1239089	2527857	1456466	1076694	1220595	1154394	1597949	1400286	2510961	1523203	910333	2182387	1457429	934020	908139	1740376
nicotinamide ribonucleotide (NMN)							114708
nicotinamide riboside	695754	543703	1482399	933406	890897	1185870	763149	1643646	1466745	738058	1474490	1242112	1336395	1450296	1139363	1512754	1283625	1967135	1329611	1424454
nicotinate	261621744	204665712	283677600	233108192	202296864	268906720	235055600	311794816	256053808	243007776	280023744	207834992	249198784	229552096	224536000	273253152	254736672	337781120	284984992	281928640
nicotinate ribonucleoside	36991616	3978297	1377787	34726400	30309142	34207500	39037024	1226518	21051340	39593740	53675152	12354725	12708201	34929060	14251045	8992530	33353288	34707692	24963216	13217250
nicotinic acid mononucleotide (NaMN)	1454934	204509		324633	814763	365770	1925821	62989	40158	1702867	182327	184342	1750203			181199	690425	1622898	437063	22675
nonadecanoate (19:0)	9329746	18444788	8413589	8707365	5024472	15876214	4241650	37728688	28167248	6665273	11116362	8828368	4921572	10171221	23207432	34460804	18701834	21403634	29018056	9010939
norvaline	18265824	23624684	19503324	10776510	15259048	15069359	18835164	8179369	10861290	18456100	17790332	35943412	53481712	16487539	16155368	7563325	9492376	13690936	11888589	21370436
octadecanedioate (C18-DC)	43408104	10984557	46960624	29694084	2936358	31532630	25670780	62677744	39091160	35185224	11375879	19042054	22711194	28934540	45356752	51112740	31595974	34124876	74746096	21892470
octadecenedioate (C18:1-DC)*	8893972	8805572	9678422	8508606	12016480	7356459	4001238	13313647	7631004	4938991	36499528	12877330	15968470	7161648	7536501	4504058	12879725	14268196	2126126	12111346
octadecenedioylcarnitine (C18:1-DC)*	184611	1360227	56423				1351491			69402	304528	270485	554343	195398
oleoyl ethanolamide	590146	1971856	1658271	1369956	1305122	1313595	1200976	2223294	1334851	1723048	1567723	1572029	2194651	1101669	1236111	872008	1423015	1454602	678368	1633459
oleoylcarnitine (C18:1)	651362	1678139	1065834	722799	524222	569562	750638	1426666	415600	1449412	1411649	1153368	1266573	1424933	1051947	504494	391933	927741	1048316	668936
oleoylcholine	279535	1403575	822139	898490	671695	974297	858322	845703	777125	948325	966460	534831	1235081	473006	625722	447956	651221	532637	362446	1390731
ornithine	8747456	21419172	13848856	6222685	8868831	11020799	12428981	8963812	5499365	9012390	10424470	22321324	45485504	22998060	8548127	5143716	5497629	4788556	8913445	22853028
orotate	3258048	10678058	8135484	3793224	3556874	4113422	9806923	2811961	3069722	5136793	7394367	7048250	8596165	7809817	5236227	3362570	6166935	3942183	4639518	6414504
orotidine		235639					1211663				34447	218865	465182	592374						650780
oxalate (ethanedioate)	2108275	1899003	2364591	2411971	2669067	2754845	2496275	2046433	2754491	2817392	2563266	2276023	2596409	2925444	2724232	3214475	2254258	3713085	3699970	2365000
p-cresol sulfate	401073	101337	236065	172290	48940	220110	2745745	115504	83644	224942	396986	1300380	2811195	7856855	359323	88343	149470	73047	168030	5151867
p-hydroxybenzaldehyde	716358	511168	784745	561499	575402	772506	668268	1139731	825688	631739	1049501	820935	631138	438532	647707	1272441	647863	722838	1079115	946741
p-toluic acid	10858387	12751785	13406648	12925713	12140302	16381396	13103072	18495088	22302480	15257892	21426976	16223757	19886258	20328604	15404162	22794388	21427338	14442248	17074802	15590143
palmitoleate (16:1n7)	291903712	386198368	425894880	237842880	180789552	275829376	98647424	4633970688	716177920	313535136	893898048	350010912	195515056	222883824	252254592	1097733504	313493472	325951424	254295840	253613552
palmitoleoylcarnitine (C16:1)*	179630	1258131	263078	191238	78521	100827	710395	233420		340497	519452	1120881	855776	451354	145495			239004	114028	352137
palmitoyl dihydrosphingomyelin (d18:0/16:0)*		115729	96776					262672		90118	299463	202426	121066	350281	310139			645423	59996	391524
palmitoyl ethanolamide	344732	793241	743019	719126	682304	932720	715314	984291	605914	846313	638937	709327	888966	573811	727377	433610	627304	764723	424835	745481
palmitoyl sphingomyelin (d18:1/16:0)	3199618	5330959	3481379	2659972	1750580	1856337	3523487	6741104	2490313	3669872	8229512	8258912	4031603	12341200	10922153	2355973	2408077	15042355	4079517	7083210
palmitoylcarnitine (C16)	568301	766031	705842	495167	229982	327697	554058	938401	209185	783406	733393	840760	700637	777147	866724	263867	345354	778143	639586	364145
palmitoylcholine	199818	816704	448893	351295	395067	470183	375342	469296	412660	496833	516882	339658	570200	268655	393666	256029	331982	288185	237114	694879
pantetheine	421891	69262	405071	364008	172614	193802	323335	429173	385069	321541	491503	201516	316345	327286	292176	317754	275843	374367	830057	272064
pantethine	1591920	195648	1431161	1131724	498589	358048	869869	2167249	1658276	1079844	1264972	331062	884408	1013774	790456	542233	659903	1177300	666768	937971
pantothenate	25360636	12371228	45022232	26825724	21016976	24716172	18674344	33401914	49583360	18862476	41929692	45440724	28417744	31374204	41526812	40412664	32732730	40205000	48219888	33511462
pentadecanoate (15:0)	250636768	233909104	205407440	206233968	78595296	274634272	36312768	377023552	491402848	140651984	153394880	130254128	43022048	113702424	409193984	602980800	410947776	366929888	631459840	106723152
pentose acid*		579444		108844	92168	132271	4949979					238902	2499637	780381		75163		142672		221180
phenethylamine	7508428	4974479	5059825	7459291	2634855	860868	3296559	7574056	1708921	8955803	2865871	13113601	8551464	5272651	8258577	630776	1356140	3210776	10875403	3908854
phenol sulfate							300110				29768	374205	471319	539771						650887
phenylacetate	9836347	4923863	7330691	3524204	1577579	7774908	2908172	3282588	1281549	5094677	1806581	4324117	3056704	3733013	6104680	2181705	4368337	1583780	6364227	5910361
phenylacetylglutamine	24275	46158	43598	23997		55517	83048	36420	28195			46877	68150	112944	48934	55805		32856	36049	113835
phenylacetylglycine												397253		628251						269619
phenylacetyltaurine		118175	170280			44973	116333				75940	150095	202826	288826						273564
phenylalanine	108046560	137077424	134721456	120295224	117290480	129880800	248715280	103482008	122741296	113005760	140697824	386989664	343376160	246504464	123402296	115167248	77843880	153627984	126182400	180164768
phenylalanylalanine	152500	375799	130639	135208	110414	231321	729781	137528	118535	180555	305226	1290891	2294581	1255153	120181	92554	138003	161407	141145	406599
phenylalanylglycine	266243	803555	219677	196669	178358	305130	1179286	202871	192608	219266	487608	2340570	3376094	1618115	160574	262323	88766	174566	133716	610047
phenyllactate (PLA)	653626	11033369	1203355	533856	309639	402781	1326510	820515	510466	520634	607054	2370899	2558091	517345	348438	539653	445654	709877	568486	922958
phenylpyruvate		185195	175619	182491		126608	235160	534614	355876	170512	144736	323588	256037	222021	139296	556475	140162	180674	521317	158052
phosphate	48919420	13291445	46900764	43906224	15691327	59029436	18801134	78333904	50524096	52892592	62222344	35950912	40844652	58249872	83734680	136898592	71607944	200261280	304754016	9831174
phytosphingosine	2289790	6756645	3290096	3364684	1921399	1492831	4138963	3292614	1567631	2944208	6604038	3635224	8146647	4082510	1052181	1023496	2967849	1917570	4125480	3932483
picolinate	1548693	1953619	2224345	254217	1365221	814729	1285560	585119	781877	2177335	1126803	1276189	1863655	885865	660079	401738	1521461	833246	308829	1849439
pimelate (C7-DC)	664625	324268	625031	907435	354986	501446	638171	614297	556490	1095651	540045	419807	572891	741473	701154	713401	616989	502055	642180	528908
pipecolate	72377480	87724280	60578332	124887696	162757616	72597984	49100100	97808072	69641168	170081472	71140304	56147148	37561112	209781840	78485120	111255384	112083880	239967440	305674784	55687624
pristanate	848572	757816	686878	724469	609316	463801	260780		628765	521397	525351			708382	624716	589420	544202	385892	774408	748997
proline	210596128	122944544	198920432	291531776	110333280	136430576	245895088	257379280	183479088	318420448	192596336	274432096	219034576	299953088	226008480	203804016	164505344	297779136	329861920	206630976
prolylglycine		334921	241332		186074	150548	429503	159932	231221	146091	257640	306046	326596	295611	139803		119634	274855		296670
propionylcarnitine (C3)	114236	959735	156752	122111		178655	710544	272053	137249	650523	591336	705252	618455	1051895				706746	202472	794626
propionylglutamine	368696	609622	340475	519993	311037	234377	508618	400353	143159	580939	376887	425046	607207	927585	307827	280426	368588	449399	226669	690144
propionylglycine	326923	156976	248300	357344	280260	279249	361803	570683	501153	244598	545515	301073	544825	748971	209831	442999	167887	356787	304510	763996
protoporphyrin IX	20013428	11444581	8963840	15263844	10808339	13007125	12836680	10101796	12161892	9753489	17650376	11927212	12020868	17287770	8966226	15479319	17950572	13690973	21290600	8659987
pseudouridine	5964426	1370404	11440726	6819003	3836892	8584504	3306279	8179490	12417488	6527182	6673325	6261018	2055604	7555096	12024759	10841055	6504418	8355074	12244778	5181583
pterin	253676	29691	280724	66896	214103	289972		133138	195398	118095	94919	205740	84592	37478	121050	132906	92856	116734	175980	308613
putrescine	7970445	11686130	7361853	5660710	9109577	4202692	7385902	5000935	3277110	7964068	10548358	10168045	14250376	11384477	5026929	4177729	7982736	10192521	6730756	14669287
pyridoxal	1655146	1654585	3320782	2300739	1884918	1890142	3260641	2282797	2648813	2780990	3150226	3413072	3281727	3269136	2916464	3412744	2612980	3263285	2516745	3030684
pyridoxamine	2887639	1983575	6229237	3209414	2915764	3228636	4988639	4143193	4205611	4915674	5261891	6283334	7659522	5115580	4101094	3983668	4108091	4206219	3667422	6454377
pyridoxamine phosphate	146175		106299	129856	57310	145903	53069	176401	76146	141779	151709	90383	89314	176038	129199	165286	134831	355218	512586	36373
pyridoxate	42138368	41163648	49058556	56023128	38964892	54168212	52193140	48734888	51716196	50597656	50389304	41186204	45361736	45782712	49503744	59278260	44091848	52251144	56753436	47104648
pyrraline	48225	315099	68410		204361	160993	212222		43900	71477	146946	137742	370816	105097			82130		84313	159666
pyruvate	304664	411416	300978	304047	286685	302011	420405	190327	310067	359513	243100	235611	278115	335030	217883	277598	275271	362820	235100	312040
quinolinate	357888	367079	399738	458366	395947	495098	487294	361579	424450	470101	1227104	571237	614458	1006897	523266	504225	459514	352806	403748	925274
raffinose	2307044	3134592				2060983	2597764	934970	1188018	3049352	1281583	1112122	1909524	187618	1059086		1601347	1379256		4345603
ribitol	144369	181917	94945	186602	79531	105072	496714	133325	167931	142796	133670	109091	221847	241017	123379	206558	116886	148614	115794	190711
riboflavin (Vitamin B2)	488829	440095	810480	414322	357507	462901	596775	661875	764135	410787	603479	552936	682230	471315	580905	641154	359628	657929	679426	405949
ribonate	5894946	32962858	3315129	5249196	6594299	2682278	37191516	4065002	3856954	5878579	4666397	7865656	29063752	14762358	2493589	3833671	4846984	5377009	5193879	10193539
ribose	5400906	10279036	14050900	8052143	5209570	6609697	8995415	8464797	7474541	6454153	6934946	11295829	11960163	10216925	3704817	5167822	5516551	7179486	5969857	15055606
ribulonate/xylulonate/lyxonate*	3550454	8673573	2628963	2644322	2000157	5208249	28988492	1708637	4038636	3083170	2999788	3731019	12440276	6232393	2381105	1293637	1584163	2308107	1416347	1961093
ribulose/xylulose	1129571	6063452	1627496	1078093	1209671	1756677	7496731	1073021	1277004	1382587	1946422	2185027	3967327	2747776	865535	760824	760256	1240508	559810	1614031
S-1-pyrroline-5-carboxylate	612724	648016	739933	725345	600715	968867	838015	802659	1054536	680753	711300	1246750	1035167	1041772	702499	1034479	858988	995275	843178	797384
S-methylcysteine		86303					80034			94587	137933	157148	226999	157919	73004			94764	37194	107848
salicylate	1576317	2920062	1232188	1730181	2281448	2782869	3199960	956965	1644782	2299876	2323601	2763489	3354083	2839617	1486697	1436388	1222663	1545553	689064	3179362
sarcosine	6612545	2632384	2019149	3433163	2096756	1657085	2488254	3007494	2515794	2884807	3385855	4464698	1036899	2259174	7617120	3468816	969202	1492872	1514266	3640955
sebacate (C10-DC)	13246287	6213739	12987917	18103672	8142375	13527945	11525467	14564773	14974328	16060752	11053873	8138385	8130199	11716626	13005112	16962026	13274364	16709291	17773442	10762736
sedoheptulose	5309573	7057142	6868910	5332518	3428251	3292422	14263544	2520300	6760322	3818709	14464585	11494388	8111932	10921861	5031598	5465714	3112470	10266896	5143566	7172296
sedoheptulose-7-phosphate	6248535	783901	1927677	7861725	3799315	9216320	1398898	4903817	5897682	10051337	4210224	992256	567977	4809100	8960677	6175716	7077631	15689091	22379780	1382723
serine	27154706	25927286	32042360	30281508	19455512	27507010	61482080	30948964	31455598	28980300	28536054	79936368	48858700	64908692	31527536	28132664	20452044	40467824	31594876	39396756
serotonin	507942	458983	555829	572551	435333	624005	561279	530653	502071	657798	1196156	684070	699644	1340399	797146	672789	529898	799300	630269	1381215
shikimate							134765
sinapate	107178	1151243	102746	139117	135368	237995	4256087	123210	175051	195419	243478	417535	2009156	796498	78416	80482	85246	156562	98439	250519
solanidine	208363		228780	223133	185130	204842	141027	200777	175370	211027	324651	170755	133777	112668	257710	80018	241827	249794	184786	192642
soyasaponin I		2365401	133605	156521	178362	334788	7112562	151294	167270	135132	175768	205230	3240086	392299	108417	75296	68728	129288		336979
soyasaponin II		1054626				140596	3489808					81214	1468132	205955						188904
soyasaponin III		1252469					4229171						5906160	428789						109910
spermidine	1982070	3227413	1776651	1705999	2535171	1760137	5778004	1829599	1833547	2091585	1631714	3487216	2540714	2834889	1671871	3533417	1287231	2357839	8102979	8345144
sphingadienine	950262	1000713	1376261	1254807	689932	950682	705149	800634	921092	1104302	1135955	937755	1360765	1039871	980600	758542	1169171	1036226	1143066	1209217
sphinganine	4388438	1904681	6381521	6902268	3029435	4060237	3296259	4907387	4299980	6128312	3107766	3711126	3472013	7293105	8123064	5568322	7359205	5547595	8385076	4480014
sphingosine	3968195	5244712	4933989	5328426	2371983	2661947	3035097	3066203	1572609	4508864	5396988	4866525	5475556	5364666	3556628	2175688	4481791	2919164	4416629	4881961
stachydrine	396630	1844701	479941	217611	427458	779085	757106	211074	268442	365754	437243	831667	762276	565068	377589	293105	475791	349858	263655	1176496
stearate (18:0)	1785879808	1983049344	1719971840	1766955648	1070118720	2726563328	1053648768	2643315456	3812357888	1549035904	1657998336	1451278464	1092787328	1797460096	3267919104	5027114496	2603092992	3022503680	5619833344	1417193984
stearoyl ethanolamide	1109064	917498	1815424	1601296	754938	1052598	1088187	2972339	1498934	1835272	1684524	1162788	1145511	1070334	1594422	1197971	1601685	1569126	1066381	1219002
stearoyl sphingomyelin (d18:1/18:0)								734384	146985		507861	1001693		649154	1710380	167094		2341783	463698	533071
stearoylcarnitine (C18)	576219	940461	954189	447669	246764	546815	520874	864262	332102	754267	933053	758523	854145	976986	924512	462483	444569	744643	820582	446742
stigmastadienone	15733787	19691916	22008214	17777914	12102703	16271619	14141234	13972274	18935156	15120193	17402930	16495277	18754666	16483725	17179536	16945298	16913108	18961192	15299473	16943588
suberate (C8-DC)	3798309	1757904	3958012	6132378	2426761	3848031	3725156	3909331	4172022	5009431	3424507	2147984	2277001	3974995	4198318	4537821	3865043	4301743	5157488	3648067
succinate	166642880	474924352	88350016	204606144	39374400	43236640	421066112	247679872	151723360	229330992	86470352	53138116	359625088	87011840	111803496	174743936	113438720	155036032	345521888	47710088
succinimide	634990	940242	737531	563605	653271	786705	957441	727694	755394	709872	747843	1103366	979483	950893	627686	819682	500120	580305	991723	672450
succinylcarnitine (C4-DC)	487447	461824	492429	439210	282356	540210	791950	719035	613396	460282	504385	851638	1077435	745431	656394	402492	534316	675843	643799	643205
sulfate*	5384715	9575122	6467657	4788961	5201492	6894855	9481606	4931453	4470513	7201529	8207399	14230576	16291002	11189961	4559679	4877663	4512572	7855075	7554330	6209720
syringic acid	172841	991864	131667	175541	148519	161786	3973456	120681	107667	178543	159152	568862	1141059	893558	125587	108460	130817	173308	119714	449454
tartarate	566819	506128	624908	563006	406865	694126	540215	553883	763214	547467	527007	410311	559693	437260	468424	484693	366517	398590	233412	240075
tartronate (hydroxymalonate)	122344	342158	196653	98998	343897	330047	479995	172686		250105	244712	281974	416004	269166	169958	206615	137271	406792	152965	323266
taurine	5174798	19792992	43259488	2102380	11128781	6217226	29773578	5830274	3297983	12077149	23458588	44154640	42793044	45177344	6652219	1917970	2586601	11977008	5845975	29049082
tauro-alpha-muricholate		218790			67127	219876	519594	124349		25106	89166	1858541	410339	165445				58183		97351
tauro-beta-muricholate		460054	113480		258141	244657	1369239	155050		121764	220554		1262009	615774				130609		139710
taurochenodeoxycholate		3311530	723180	426262	1183050	2736429	1152740	1131895	442167	750774	692775	1091618	1268959	1739192	297444	120465	272310	1787806	225509	863992
taurochenodeoxycholic acid 3-sulfate		535959	130873	74778		344361	27701532			108405	208840	22549256	4120635	445217						460360
taurocholate	312443	1465430	408148	252844	536567	985807	1743585	840158	355034	579151	676613	1153577	2134268	938473	190763	181231	140451	669993	172797	550744
taurocholenate sulfate*	972381	6577053	882821	852556	1114469	1594623	12744185	428669	631045	1243978	1049846	16682576	11744560	3145509	872754	593665	648257	1053876	258558	3358800
taurohyodeoxycholic acid		1090789	281602	107615	192273	863105	781666	337297	135035	295992	391139	463731	901383	815266				336484		292739
taurolithocholate 3-sulfate	443552	6098196	1134794	1332113	2272795	4448645	31364230	957981	1151005	2475788	987638	25758194	8774975	4149252	1022934	860991	913525	1346286	598103	2212467
tauroursodeoxycholic acid sulfate (2)	80715	1351236	181021	159948	147617	715966	102602400	159446	178136	794562	198211	22979964	7561523	937811	116165	61090	183428	307553		239206
tetradecanedioate (C14-DC)	1477227	719938	1772917	1208022	611620	1429007	733273	1175548	1254439	1300225	1479171	1128767	977587	1332462	1093841	1005616	1189273	1070465	1776949	857934
thiamin (Vitamin B1)	2717571	2856021	3216342	2079447	1405148	2874033	3274917	5023394	2237780	2835235	2844108	3225551	5845877	3136350	2510096	1553619	2512546	3665556	5251634	3011263
thioproline	49059	129830	45322			37933	85598	39290	43446	90944	70135	137645	112420	215512	64546	112994		136489	82104	168716
threonate	52094284	150468208	150732608	66665368	45978216	81908392	162243792	61018016	81413512	68351480	78120120	77823712	125437760	115505624	48516708	25198632	46669972	63779852	28774836	48525800
threonine	45834960	68369320	59059344	45938768	36355360	47516768	74741392	47578408	49317260	49308616	62477520	104898472	107915752	86908456	41083304	38085532	34770772	55633384	49295344	74956680
threonylphenylalanine	121331	544429	189247	121606	166320	267658	1063455	123699	111297	160277	275356	2376057	2269615	965472	75799	179182	124920	104559	102859	554004
thymidine	5208794	17089680	5742503	6565779	6349818	13674283	22774096	3860354	7274968	6420771	8466578	28648050	35738068	17185992	5354672	10060207	4953300	5776553	9299923	18335880
thymidine 5'-monophosphate	839549	3575260	291365	461533	299120	970663	2223479	351903	493153	469214	349577	1705626	2306909	1165476	336451	367141	225784	1084475	540135	1042979
thymidine sulfate (2)	63176	1126154	879032	553385	47940	156335	4664301	176669	195568	260394	3472469	1984401	6776974	5083669	233296	181282	216478	546098	112934	5540422
thymine	4187565	3659916	8170815	5463246	3260894	6107255	4340433	7500605	7850803	4166613	3538301	10025123	7932278	7413650	7925608	9490176	3942442	6233896	9737107	7070374
trans-4-hydroxyproline	11051811	4240042	6589606	7980250	5351590	8529069	10893642	17592264	10037691	8165745	5034331	5834882	6532905	4685966	4973344	6395637	6373918	7969918	8374820	5732395
trans-urocanate	34068232	13262480	34130952	43560048	16500529	32603492	47286284	31403302	30151680	41306236	34673632	67185456	39421684	44087412	35074068	29710252	32781490	50527800	32126012	38731936
tricarballylate	1641887	660794	910782	1752794	672658	444982	1275613	1334809	1177676	2577914	1490838	696357	571977	1574213	1895923	1079040	2342608	3361914	1274143	818086
trigonelline (N'-methylnicotinate)	722394	1621957	1237075	568216	574634	613627	3581449	848187	720624	1207822	16968572	3564013	8858284	23985322	3271186	696604	758421	1104560	617517	26261808
trimethylamine N-oxide	328515	1910260	866383	230197	857596	465156	338451	235501	238114	472313	434664	1647226	2632741	603944	271508	151825	152528	319865	236853	2185165
tryptamine	32242740	25236524	28745724	29154988	38469268	32382746	41386144	22823562	30518290	28252088	15673350	21158188	18888718	29559744	37649272	24879898	15704529	32281526	28566196	27729962
tryptophan	11747913	30685260	8971640	8200951	5819214	24328750	27233048	4073147	5102208	20737030	23634300	67567984	54282848	37999908	4864527	6733519	9659547	4922098	6768005	35416040
tyramine	1265086	2707809	1638963	1121736	1057577	1439663	2944313	1157605	969824	1577094	3221206	3155460	14852264	4198579	1193870	1607443	986507	1074865	852374	2280876
tyrosine	33248378	42972264	55503756	38058820	42400132	34635548	88448288	33872380	38224164	28830256	40668272	102777552	75988968	95984488	35850888	44096264	27981080	48239220	42573196	43070604
tyrosol	1033312	1345687	852051	1010906	948920	1089203	1119365	756569	606874	1276077	4101128	1092573	2085074	2765809	963879	547733	773299	1097901	1244598	1877088
undecanedioate (C11-DC)	4449136	2370145	5045400	5920573	2978562	4471360	3584530	5397454	5741153	5621663	4297888	3124229	3151610	4303772	4359061	6654235	4742201	6584766	7803513	3973816
uracil	40657248	24276764	64567452	49425368	33114060	44149312	26814624	60287136	53294560	50760720	42091452	44290288	29188240	46213760	53976024	48261872	36566520	66344928	74948784	48615008
urate	956430	1077079	1416809	1085572	572393	1135496	1245638	3107302	1427731	1584830	877132	1310733	611434	1018371	1134415	2066180	872402	1635407	1337931	829215
uridine	17849844	7301562	6559453	17754776	12979979	21707056	21180616	2246497	20422444	25240840	26369564	21057712	4403716	12446383	9870212	9350166	16303280	16419341	15228616	11452944
uridine 3'-monophosphate (3'-UMP)			660668		772412	660450		44155	140678	1057580	133515	445755	168301	45702	176532	153681	815473	139353	103098	177351
uridine 5'-monophosphate (UMP)	809094	509719	825791	421769	707795	924499	574935	625396	468611	1365479	419784	800450	291129	278640	339813	362466	770471	1919308	633083	319103
uridine-2',3'-cyclic monophosphate	99562		287854		324179	519476	69758	170842	312455	603241	120684	184749	186039	80837	232058	614074	276616	260235	821266	278395
ursocholate	16402657	8230425	13068537	11085323	18264340	14658398	6289456	9244906	6253816	24644052	10423283	12751516	21314316	26062850	6879493	5781283	6054918	5573126	22784854	11237350
ursodeoxycholate	28929056	72866736	157878704	96449216	112801344	171960160	130446544	122126496	53860140	293603200	79923408	111339880	170112256	257588592	137324016	90113056	126042048	74521944	132015224	56556808
ursodeoxycholate sulfate (1)	271845	5104775	1180042	461361	1633420	987710					1320933	2053758	7249318	1456887	208179			598291		3423243
ursodeoxycholate sulfate (2)	3977488	87212360	27720268	3415531	6533610	9236590	260441632	1446955	283487	56495160	8640259	74294736	118040528	53444888	1491625	740953	5182965	9174560	573671	9172513
valerate (5:0)	188439168	164724320	166148496	222377248	220380944	246820944	162791424	92865480	165871600	245904192	201988320	222089424	210441888	269076064	162973568	173921024	125596296	151643920	111200400	290647872
valerylglycine	1200619	872726	1566361	1431386	989000	1348185	1452276	1417324	1714502	1390123	1336826	1456284	1596908	1742063	1268568	1370691	1066559	1478004	1236600	1334514
valine	51968808	39681796	55493136	63038952	35853088	47127844	109679680	48267520	66625296	64672456	51481488	174680752	126994448	100899456	73713448	54329288	39702784	66095292	54304880	76528952
valylglutamine	202576	648402	210724	239324	181937	333028	1108337	145161	225550	248596	459103	1829975	2434741	1173190	145591	221146	121819	150676	140286	554275
valylglycine	820861	889776	728966	584630	331673	782015	1744362	252903	610386	526084	1108163	3757570	3496654	2232994	589015	450591	609825	1062644	517496	2279665
valylleucine	2085427	4225917	1821990	2150203	1655558	2167603	6674230	1503639	2045786	2210042	2238189	11182873	13550497	5340086	1035852	1172290	1253182	1445541	1200066	3588736
xanthine	36349936	24032400	80225832	45542084	23140792	42319908	23643572	74620416	61189792	48651152	41475404	48165464	26478486	56938760	58766904	57333832	44422064	79319504	96757336	48104892
xanthosine	1239517	592336	327656	1007971	716338	1150320	923907	692110	1259640	1274646	1022698	569784	36356	544409	741944	852691	672642	1138389	981850	440992
xanthurenate	218683	199645	149101	106910	102349	91141	188202	250289	284683	407698	377316	324030	180742	580259	166729	89411	60271	126512	260560	605028
xylose	7705140	104653744	18506756	10038751	12961138	17041674	71846616	9293157	11451993	11256557	9752367	15866140	40351228	28222926	6652227	6204950	5460017	9404992	7246822	9735452

## Sheet: S8
ID	700052104	700052105	700052106	700052107	700052108	700052109	700052110	700052111	700052112	700052113	700052174	700052175	700052176	700052177	700052178	700052179	700052180	700052181	700052182	700052183
(12 or 13)-methylmyristate (a15:0 or i15:0)	1.6242	0.7368	1.4779	0.5739	0.4682	1.7815	0.2893	0.855	2.0092	0.9079	1.0687	0.9222	0.2043	0.2212	1.3791	1.2112	0.847	0.7376	0.6492	0.3655
(16 or 17)-methylstearate (a19:0 or i19:0)	1.4109	0.9473	0.8091	0.781	0.2313	1.502	0.2921	4.7926	2.8785	0.6658	0.7359	0.5218	0.2756	0.4548	1.4126	2.7229	0.9553	1.0639	2.26	0.5165
(3'-5')-adenylyladenosine*	0.5717	1.1934	0.8196	0.2271	0.4513	2.228	2.1529	1.0042	0.9433	0.4985	0.632	2.5555	1.3718	0.6426	0.2271	0.6258	0.2778	1.5836	1.0547	0.7641
(3'-5')-adenylylcytidine	0.4287	1.4966	0.6541	0.4024	0.409	1.7388	2.6071	0.6211	0.4804	0.4024	0.8996	2.9992	1.6471	0.4024	0.4024	0.4024	0.4024	1.6623	0.9506	0.6309
(3'-5')-adenylylguanosine*	0.3301	0.6002	0.9357	0.3301	0.3301	1.6323	1.2191	0.3301	0.3301	0.6463	0.3301	1.4653	0.9418	0.3301	0.3301	0.3301	0.3301	1.2012	0.6105	0.6122
(3'-5')-adenylyluridine	0.6532	2.4026	0.8478	0.3251	0.5003	2.2197	2.7959	0.9112	0.7533	0.5902	0.8111	2.8051	2.1113	1.0014	0.3251	0.4697	0.3251	2.0246	1.1253	0.8617
(3'-5')-cytidylyladenosine	0.434	0.7829	1.8623	0.2282	1.2541	2.8128	0.9309	1.0555	0.8933	1.4901	1.3007	2.4149	1.4634	0.9651	1.1877	0.5906	1.7926	1.7635	0.8348	1.8738
(3'-5')-cytidylylcytidine*	0.4805	0.7722	1.8717	0.3209	1.0144	1.9696	1.0686	0.6799	0.797	1.1575	1.3148	2.3091	1.1129	1.1316	0.6385	0.3209	0.8829	1.3876	0.4976	1.5376
(3'-5')-cytidylyluridine*	0.7316	1.0823	1.6154	0.3144	0.895	1.7701	1.0516	0.8716	0.6633	1.4209	1.1047	2.6725	1.2539	0.9495	0.6513	0.469	0.8352	1.5624	0.6719	1.5184
(3'-5')-guanylylcytidine	0.3149	1.7387	1	0.3149	0.3149	1.8165	2.6465	0.4784	0.4572	0.6301	0.8392	3.1606	1.6586	0.9424	0.3149	0.3149	0.3149	2.2207	0.7302	0.589
(3'-5')-guanylyluridine	0.2645	1.0745	0.6344	0.2645	0.2645	1.1721	1.0039	0.2645	0.2645	0.2645	0.2645	0.9643	0.4274	0.2645	0.2645	0.2645	0.2645	1.2451	0.5541	0.2645
(3'-5')-uridylyladenosine	0.5999	0.8057	1.2447	0.3079	0.3079	1.9309	1.5582	0.787	0.975	0.8097	1.002	2.4653	1.4547	1.101	0.6239	0.5176	0.3079	2.0132	1.0277	1.3489
(3'-5')-uridylylcytidine*	0.7402	0.835	1.2476	0.2897	0.9127	2.2148	1.7731	0.9757	0.7458	0.9042	1.0435	2.9863	1.0966	0.9161	0.7438	0.503	0.4775	1.7182	0.9385	1.2315
(3'-5')-uridylylguanosine	0.3294	0.5512	1.5217	0.3294	1.1688	1.9634	0.979	0.5025	0.6694	1.284	1.0632	2.956	1.2084	0.7367	0.7845	0.3294	0.8319	1.2507	1.037	1.6255
(3'-5')-uridylyluridine	0.8061	1.0514	1.0173	0.3678	0.6613	2.0351	1.6952	0.8403	0.7856	0.9499	1.0452	2.9587	1.4911	0.993	0.8001	0.4874	0.3933	1.7739	1.0538	0.9354
(N(1) + N(8))-acetylspermidine	1.3115	1.4576	1.8775	0.9428	0.6824	1.074	2.0867	1.7434	1.1616	1.2458	0.9993	2.375	1.9688	1.3101	0.9486	0.5598	0.7643	0.3785	0.4779	2.455
1,2-dilinoleoyl-galactosylglycerol (18:2/18:2)*	0.7854	1.5811	1.2176	0.5898	0.6817	1.1642	0.5809	0.8956	1.1416	1.1655	0.777	0.6106	0.8662	0.4256	0.4256	0.8874	0.4256	1.2953	1.0117	0.986
1,2-dilinoleoyl-GPC (18:2/18:2)	1.401	0.5104	0.4578	1.7253	1.0305	0.1873	1.0425	0.4399	0.157	2.3116	1.2825	0.3526	0.522	1.6355	2.0791	0.0674	0.5199	2.2046	1.5454	2.2361
1,2-dilinoleoyl-GPE (18:2/18:2)*	1.1436	0.1316	0.1316	1.6758	1.341	0.19	1.7704	0.2738	0.3741	0.8574	1.6056	0.4785	0.3596	1.9595	1.4238	0.6719	0.5955	2.3032	1.3117	2.6726
1,2-dioleoyl-GPE (18:1/18:1)	0.4636	0.5598	0.5573	0.3358	0.8154	0.5468	0.3981	0.58	0.4843	0.3895	1.4265	0.71	1.4961	1.5933	0.3743	1.5337	1.5876	3.3807	1.2919	1.0756
1,2-dipalmitoyl-GPC (16:0/16:0)	0.8438	0.675	1.2367	0.6365	0.8337	1.0584	0.783	1.3181	0.8068	1.5822	1.3226	1.3561	0.5052	1.6739	2.0834	0.6095	1.7585	2.8019	1.2126	2.2969
1,2-dipalmitoyl-GPE (16:0/16:0)*	0.8604	0.5982	0.6908	1.1217	1.14	0.6167	0.9259	0.7431	0.8332	0.9327	1.4858	1.0839	0.6728	0.9467	0.9497	1.2245	1.1246	2.0533	1.6874	0.9129
1,5-anhydroglucitol (1,5-AG)	1.1957	0.5531	1.299	1.0945	0.7087	0.5784	0.9475	0.4788	1.3107	0.824	0.9209	0.2538	0.6551	1.174	1.1924	0.9083	0.8395	1.231	1.1252	0.9866
1-(1-enyl-oleoyl)-GPE (P-18:1)*	1.3326	1.0958	1.7424	0.5616	1.2171	0.733	0.4706	1.1139	0.8897	1.4614	2.0402	1.1413	0.6738	0.6301	1.3036	0.4955	0.9311	1.2411	0.7914	2.1363
1-(1-enyl-palmitoyl)-2-arachidonoyl-GPC (P-16:0/20:4)*	0.2065	0.2065	0.2065	0.2065	0.2065	0.2065	0.2065	1.0198	0.2065	0.4036	0.6816	0.2065	0.2065	0.6867	2.0276	0.2065	0.2065	1.6329	0.2065	1.3303
1-(1-enyl-palmitoyl)-2-arachidonoyl-GPE (P-16:0/20:4)*	0.4691	0.3432	0.3248	1.2521	0.4357	0.6989	0.7288	1.4089	0.537	1.5451	1.8374	0.9347	0.23	3.1794	2.5952	0.4489	1.9876	3.6138	1.3331	3.34
1-(1-enyl-palmitoyl)-2-linoleoyl-GPE (P-16:0/18:2)*	1.0008	0.3659	0.3162	1.7062	0.4575	0.0914	1.1226	0.76	0.0443	1.1823	0.6947	0.3051	0.6255	1.1093	0.8391	0.1168	1.1785	1.9354	2.3906	1.5113
1-(1-enyl-palmitoyl)-GPE (P-16:0)*	1.3841	1.4322	1.3045	1.1866	0.9092	0.4456	0.5514	1.6628	0.5137	2.031	0.928	0.4252	0.5127	0.3622	0.9771	0.2158	0.9968	0.704	1.3774	1.2168
1-(1-enyl-stearoyl)-2-arachidonoyl-GPE (P-18:0/20:4)*	1.1666	0.2188	0.5215	0.6405	0.34	0.459	0.4664	1.1738	0.6034	1.3348	2.7024	1.0206	0.1612	3.3871	3.8801	0.7832	1.703	5.677	1.3048	3.924
1-(1-enyl-stearoyl)-2-linoleoyl-GPE (P-18:0/18:2)*	2.1887	0.063	0.063	1.5138	0.063	0.1155	1.0616	0.2418	0.063	1.2029	2.2688	0.063	0.2001	2.4822	1.3987	0.2984	1.0154	4.058	1.6375	2.2418
1-(1-enyl-stearoyl)-GPE (P-18:0)*	2.079	1.6273	1.5524	0.8825	0.6654	0.6288	0.5773	1.8564	1.0942	1.4616	1.9354	1.0013	0.5867	0.6702	1.9713	0.7685	0.9099	1.4288	1.1421	1.7209
1-arachidonoyl-GPC (20:4n6)*	1.9214	2.9852	0.3948	1.7713	0.4697	0.0953	1.002	1.3952	0.1073	2.7228	0.987	10.1456	0.998	0.6919	14.487	0.0953	0.4254	13.8642	3.6001	1.8757
1-linolenoylglycerol (18:3)	0.3262	1.3249	1.7641	0.517	0.2595	1.1903	0.2595	34.5228	4.1098	0.9142	5.1359	0.996	0.5249	2.0726	1.0901	2.6121	1.1081	0.9909	0.7385	0.5572
1-linoleoyl-2-arachidonoyl-GPC (18:2/20:4n6)*	1.6211	0.8215	0.5313	1.7184	0.7192	0.1564	1.0917	0.5062	0.1107	2.221	0.9679	0.6786	0.49	1.4078	1.6633	0.0515	0.4749	2.2811	1.6197	1.7407
1-linoleoyl-2-linolenoyl-GPC (18:2/18:3)*	1.3284	0.8487	0.331	1.6478	1.0887	0.2444	1.1071	0.4062	0.2271	1.6164	1.2484	0.2271	0.5044	1.8558	1.5491	0.2271	0.6237	1.5657	1.4847	2.3318
1-linoleoyl-GPC (18:2)	1.7064	1.4565	0.3672	1.7059	0.8027	0.0594	0.8645	1.119	0.0682	2.8051	1.2772	4.664	1.0931	0.6916	7.1693	0.0594	0.3477	7.3736	1.9468	2.364
1-linoleoyl-GPE (18:2)*	2.6568	2.6402	0.5825	2.8717	1.4604	0.226	1.5623	1.1184	0.2491	3.5003	1.8477	0.3012	2.0404	1.0641	1.0154	0.178	0.8879	0.9446	1.1751	3.6009
1-linoleoyl-GPG (18:2)*	2.2765	1.6258	0.3431	1.6926	0.8377	0.8825	0.8978	0.1201	0.688	1.6596	1.2404	0.3658	0.8855	1.8335	1.2644	0.3312	0.6805	0.5234	1.2978	1.6366
1-linoleoylglycerol (18:2)	0.3851	1.2647	1.8016	0.5368	0.2505	1.027	0.164	41.3381	4.967	1.0666	6.2329	1.2356	0.5197	1.0799	1.1737	3.6531	1.1702	1.0153	1.0745	0.6017
1-methyl-4-imidazoleacetate	1.0533	0.8554	2.9842	0.9021	0.3414	1.4741	0.8086	1.0187	0.7799	1.3971	1.1087	1.3002	1.1845	0.807	1.0955	0.7649	0.5828	0.581	0.9317	1.3344
1-methyl-5-imidazoleacetate	0.7998	0.621	1.7187	2.3898	0.8461	1.2184	0.7544	0.8911	0.9088	0.8358	1.2343	0.6694	1.0776	1.1862	1.007	1.3155	0.8783	0.8529	1.0954	0.8657
1-methyladenine	0.6067	0.4829	1.9767	0.7965	0.7589	0.8885	2.0812	1.5174	1.6911	0.9312	0.8765	1.0674	1.207	1.16	1.4882	1.4875	1.0023	1.4252	2.1213	0.9478
1-methylguanidine	0.9414	0.5751	1.0236	1.2457	0.8414	1.0145	0.8005	1.0123	1.1303	1.1835	0.7945	0.6308	0.6942	0.9605	1.4424	1.3788	0.9431	0.9779	1.393	0.9088
1-methylhistamine	0.977	1.614	2.475	0.4156	0.6466	1.2771	1.0151	0.3232	0.4712	1.016	1.6985	4.2738	2.6089	1.6091	1.3891	0.75	0.7091	0.948	0.4115	2.8027
1-myristoyl-2-palmitoyl-GPC (14:0/16:0)	0.629	0.4247	0.8926	1.5576	0.2507	1.1916	0.6508	1.0115	0.73	1.9541	1.0196	0.7581	0.4175	1.8254	1.2617	0.5862	1.6857	2.2177	1.9695	1.27
1-myristoylglycerol (14:0)	0.6977	0.7318	0.9578	0.6793	0.4543	1.3348	0.3136	14.8986	3.3913	0.9089	4.4732	1.6099	0.2415	0.7573	1.0603	3.5698	1.4044	0.7911	1.057	0.7743
1-oleoyl-2-docosahexaenoyl-GPC (18:1/22:6)*	2.0114	0.5261	0.3199	1.6301	0.7562	0.1154	1.0018	0.3762	0.1154	2.5123	1.6522	1.3792	0.1154	1.6404	1.3331	0.1154	0.1154	4.0291	1.8191	1.9776
1-oleoyl-2-linoleoyl-GPC (18:1/18:2)*	1.5395	0.5374	0.4975	1.5276	0.9821	0.2983	0.9762	0.7654	0.3189	2.3531	2.2753	0.9366	0.6488	2.5075	1.689	0.1802	0.7754	4.0481	1.6922	2.9216
1-oleoyl-2-linoleoyl-GPE (18:1/18:2)*	1.4178	0.3378	0.4257	1.5947	1.5088	0.358	1.6832	0.4777	0.4981	0.9264	2.0854	0.8352	0.6611	2.4923	1.347	0.989	1.2302	2.8805	1.3164	2.2544
1-oleoyl-GPC (18:1)	1.423	1.9753	0.7533	0.8768	1.299	0.3672	0.6211	1.0704	0.23	2.9134	2.6215	3.9352	0.9624	0.7515	5.04	0.0535	0.4886	5.6351	1.6162	2.7605
1-oleoyl-GPE (18:1)	1.2243	1.3874	0.8802	1.1471	1.4339	0.499	0.623	0.7339	0.5417	1.6218	1.9302	0.6246	1.0971	0.8253	0.5689	0.5663	0.9332	1.1464	1.0742	1.7252
1-oleoyl-GPG (18:1)*	1.0793	1.3162	0.6498	1.1753	0.5417	1.2365	0.4529	0.2866	1.0681	1.434	1.4372	0.4369	0.7064	1.1852	1.0812	0.6472	1.1048	1.1061	1.2868	1.1129
1-palmitoleoylglycerol (16:1)*	0.3246	0.9127	1.1228	0.194	0.194	0.6899	0.194	100.976	8.2686	0.8986	23.7453	1.9539	0.194	2.0338	0.7921	14.9984	1.8617	1.0201	0.2053	1.2325
1-palmitoyl-2-arachidonoyl-GPC (16:0/20:4n6)	0.9147	0.4727	0.6757	1.4347	0.3749	0.2696	1.0578	0.9126	0.3545	2.354	0.7283	2.0573	0.6098	1.6128	3.6162	0.2439	0.7968	4.6102	1.9864	1.1883
1-palmitoyl-2-arachidonoyl-GPE (16:0/20:4)*	0.6627	0.4892	0.2254	1.1929	0.4728	0.291	1.5568	0.6809	0.3296	1.2468	1.0599	0.7384	0.4591	1.7466	0.7905	0.5259	1.2875	2.1634	1.0462	1.7463
1-palmitoyl-2-docosahexaenoyl-GPC (16:0/22:6)	1.1048	0.4988	0.6798	2.0951	0.4076	0.111	1.0117	0.6504	0.215	3.3092	0.5218	2.9492	0.5085	1.3348	3.6827	0.141	0.4572	4.8191	2.3154	0.8889
1-palmitoyl-2-linoleoyl-galactosylglycerol (16:0/18:2)*	0.9157	0.6004	0.7106	1.2023	0.8816	1.1271	1.8531	0.9242	1.8346	1.1571	0.6847	0.9007	0.8999	0.2619	1.0138	0.739	0.4762	0.859	0.9818	1.3913
1-palmitoyl-2-linoleoyl-GPC (16:0/18:2)	0.8745	0.3403	0.5967	1.3913	0.4776	0.3341	0.8108	0.9302	0.4026	2.5269	1.0291	0.9499	0.6685	1.9078	3.2995	0.231	0.9413	3.6756	2.0408	1.4695
1-palmitoyl-2-linoleoyl-GPE (16:0/18:2)	1.0508	0.3524	0.4515	1.65	0.6499	0.3328	1.5011	0.6209	0.5524	1.5206	0.5446	0.4203	0.5512	1.4384	1.3878	0.635	0.7598	1.4742	1.5659	1.1945
1-palmitoyl-2-linoleoyl-GPI (16:0/18:2)	1.8293	0.7015	0.2034	1.2546	0.2034	0.2648	1.4042	0.5406	0.3728	1.0805	0.5774	0.2034	0.6345	1.2401	0.4805	0.2034	0.789	2.1548	1.6898	0.2034
1-palmitoyl-2-oleoyl-glycosyl-GPE (16:0/18:1)**	1.03	0.377	0.6526	0.5776	0.7881	0.3584	0.5019	0.1444	0.1044	1.2598	1.2688	0.4029	0.8111	1.6247	0.4909	0.3375	1.4969	3.5856	0.5807	0.8934
1-palmitoyl-2-oleoyl-GPC (16:0/18:1)	0.9995	0.5981	0.7662	0.7684	0.6152	0.7364	0.6343	1.2954	0.6941	1.8486	2.2764	1.3695	0.4712	3.0939	2.5846	0.5006	1.174	5.3277	1.3471	2.405
1-palmitoyl-2-oleoyl-GPE (16:0/18:1)	0.5964	0.4588	0.5672	0.6797	0.7293	0.4326	0.6118	0.5576	0.4907	0.7935	1.0422	0.5933	1.0416	1.531	0.5353	1.2474	1.3098	2.9949	1.4983	1.1342
1-palmitoyl-2-oleoyl-GPG (16:0/18:1)	0.5304	0.2784	0.7772	0.5316	0.7192	0.5549	0.4492	1.5706	0.583	0.6131	1.6486	0.8586	1.2053	1.4448	0.5328	1.5829	1.8403	2.9266	1.253	0.9602
1-palmitoyl-2-oleoyl-GPI (16:0/18:1)*	1.5165	0.4692	0.2788	1.3785	0.2788	0.2788	0.9009	0.2788	0.5507	1.5142	0.8112	0.2788	0.2788	1.8187	0.2788	0.2788	0.6103	3.4212	2.6834	0.2788
1-palmitoyl-2-palmitoleoyl-GPC (16:0/16:1)*	1.0208	0.5826	0.6382	0.7843	0.5984	0.688	0.4336	1.2805	0.7277	1.7245	2.5572	1.0482	0.4464	2.9194	2.0999	0.4717	1.3543	4.7995	1.0628	1.9786
1-palmitoyl-2-stearoyl-GPC (16:0/18:0)	1.3029	1.1674	1	0.5425	0.5011	0.5281	0.5835	1.5937	0.3108	0.9869	1.1548	3.5856	0.4327	1.6489	4.127	0.5072	0.4439	4.9203	1.6257	1.6911
1-palmitoyl-galactosylglycerol (16:0)*	1.0875	1.2312	0.9163	0.9599	0.6911	1.6677	0.5355	0.3303	2.1135	1.1663	1.8422	1.272	0.5064	1.5576	0.7963	1.5348	2.187	1.4518	1.1348	0.5991
1-palmitoyl-GPA (16:0)	2.2393	4.8738	0.6971	0.2178	0.2178	10.28	1.3729	0.2178	3.2026	0.5134	0.5761	0.2178	0.7555	0.5235	0.2178	0.2178	0.7377	0.2178	1.4161	0.8639
1-palmitoyl-GPC (16:0)	1.0072	1.5634	1.1324	0.8848	0.9268	0.4865	0.7161	1.1027	0.4174	3.0903	1.3643	10.9662	0.9928	0.5838	14.248	0.1553	0.8059	11.8067	4.0382	1.4679
1-palmitoyl-GPE (16:0)	1.4215	1.5124	1.3419	0.9526	1.1053	0.6441	0.5575	0.8583	0.8474	1.8439	1.0376	0.4921	0.9133	0.2939	0.6804	0.6759	0.7658	0.7329	1.0327	1.0888
1-palmitoyl-GPG (16:0)*	0.8864	2.3582	0.9687	0.6609	0.6088	1.8961	0.3901	0.551	1.7686	0.8097	2.0358	0.6309	0.4606	0.5214	0.8044	1.387	1.5359	0.9647	0.9771	0.8113
1-palmitoyl-GPI (16:0)	1.1868	3.5612	0.1906	0.1906	0.1906	0.7708	0.4096	0.1906	1.4444	0.1906	1.3892	0.1906	0.3629	0.1906	0.1906	0.1906	0.6994	0.4134	0.7156	0.1906
1-palmitoyl-GPS (16:0)*	0.9233	2.2458	1.0444	0.4655	0.7237	2.1962	0.3232	0.1723	2.5971	1.5943	1.4665	0.5824	0.2622	0.1723	0.7681	0.5118	0.6273	0.7859	0.7808	0.6412
1-palmitoylglycerol (16:0)	0.8224	1.1174	0.7918	0.1617	0.3783	1.1287	0.0666	5.9474	1.3128	1.0813	1.8472	0.3635	0.097	0.157	0.3796	3.7793	0.2643	2.4753	1.1788	1.0576
1-pentadecanoylglycerol (15:0)	1.0169	0.5842	0.8254	0.6729	0.3167	1.1707	0.3305	1.25	3.1302	0.8941	0.6288	0.5037	0.161	0.468	1.8814	2.4997	0.8498	1.2496	1.6078	0.4705
1-stearoyl-2-arachidonoyl-GPC (18:0/20:4)	1.7598	0.5614	0.526	1.2375	0.2828	0.2633	1.1312	1.1915	0.258	1.5347	0.8124	8.2735	0.5762	1.6944	12.891	0.222	0.5586	15.0962	4.1243	1.1317
1-stearoyl-2-arachidonoyl-GPE (18:0/20:4)	0.5166	0.1717	0.1338	1.6081	0.1338	0.5584	1.6271	0.8889	0.1338	1.4823	1.5768	0.967	0.475	4.9985	1.4054	0.2209	1.1423	4.1065	1.2439	2.5958
1-stearoyl-2-docosahexaenoyl-GPC (18:0/22:6)	2.8546	0.79	0.4829	1.9211	0.2756	0.146	1.0816	0.6479	0.1349	2.1396	0.6543	10.3458	0.2833	1.3744	14.1393	0.1179	0.2938	14.6486	4.1933	0.966
1-stearoyl-2-linoleoyl-GPC (18:0/18:2)*	1.6303	0.3649	0.4789	1.2968	0.3438	0.2615	0.8781	0.9587	0.2813	1.7486	1.0195	1.5226	0.4958	1.9011	3.6575	0.1696	0.5943	4.289	2.0014	1.3809
1-stearoyl-2-linoleoyl-GPE (18:0/18:2)*	2.6003	0.3784	0.3713	2.3171	0.5752	0.2996	1.7894	0.4395	0.3246	1.9295	0.9764	0.4876	0.6027	2.5962	1.8115	0.4562	0.7967	2.6622	2.4711	1.4979
1-stearoyl-2-oleoyl-GPC (18:0/18:1)	1.3285	0.6758	0.6003	0.8608	0.3935	0.61	0.5456	1.563	0.5144	1.8018	2.1358	1.889	0.4908	2.9336	3.3719	0.3329	0.7065	6.2106	1.7746	2.1
1-stearoyl-2-oleoyl-GPE (18:0/18:1)	1.4241	0.4589	0.5205	1.742	0.1261	0.5755	1.1382	0.6337	0.5404	1.7553	1.3139	0.8223	0.5852	2.7345	1.1884	0.7162	1.1326	3.3697	2.3901	1.5049
1-stearoyl-GPA (18:0)	2.9052	2.616	0.911	0.227	0.1983	11.8601	0.7339	0.2971	5.2945	0.2556	1.1815	0.5005	0.4305	0.7115	0.7817	0.7985	0.4972	0.5414	1.1691	0.561
1-stearoyl-GPC (18:0)	1.6761	1.4863	1.0706	0.7964	0.5687	0.4808	0.7565	1.5829	0.5428	1.4907	1.2927	17.7027	0.9567	0.7378	24.5107	0.2448	0.5926	20.6256	7.447	1.0597
1-stearoyl-GPE (18:0)	2.073	1.6509	1.1031	0.9515	0.6782	0.7808	0.7294	1.0844	0.7399	1.6274	1.1413	0.732	0.8577	0.4456	1.0592	0.3857	0.6341	0.8295	1.2952	1.1566
1-stearoyl-GPG (18:0)	1.7613	2.6209	1.2333	0.5169	0.3791	3.512	0.3781	0.7792	3.6056	0.841	1.2428	0.6234	0.2651	0.2872	1.3386	1.4116	0.8942	0.4308	0.7539	0.9846
1-stearoyl-GPI (18:0)	1	3.8964	0.3246	0.1884	0.1693	1.2267	0.4039	0.4773	2.8322	0.4459	2.1773	0.771	1.0721	1.0352	0.4485	0.1693	0.9225	1.6071	0.4977	0.3496
1-stearoyl-GPS (18:0)*	0.7843	2.2067	0.8493	0.3261	0.276	1.2428	0.4082	1.1821	2.0974	0.9954	2.8836	1.4333	0.9387	0.6448	1.9658	1.1603	0.893	1.9402	1.0094	0.7671
10-heptadecenoate (17:1n7)	0.8834	1.3513	1.2231	0.7511	0.4872	1.0645	0.3848	8.3282	1.8236	0.8925	1.6369	0.8459	0.5187	0.6808	0.9989	2.0776	0.9104	1.0302	1.0341	0.7688
10-hydroxystearate	0.9978	0.2165	1.2588	1.1286	0.4061	0.8262	0.4694	1.4969	2.7507	0.6756	0.941	0.9341	0.6621	1.0358	0.8452	1.2143	1.3751	1.2358	1.5613	0.5014
12,13-DiHOME	0.684	1.1057	0.9995	0.7636	0.6711	1.1827	0.698	0.917	0.9399	0.9654	1.0967	0.7796	1.0036	1.0005	0.9705	0.9927	1.0171	1.0314	0.9371	0.8562
12-dehydrocholate	0.0309	0.3342	4.5072	0.2402	1.5989	0.0309	2.0491	0.0309	0.0309	0.0309	0.2646	1.2444	2.3654	0.9052	0.0309	0.0309	0.0309	0.0309	0.0309	0.1156
12-ketolithocholate	0.5995	0.5693	1.3057	1.4193	1.2331	1.4587	0.8902	1.3776	0.7692	1.5273	0.5356	1.2602	0.8984	1.36	1.3373	1.6564	1.0083	0.7596	1.5371	0.4786
16-hydroxypalmitate	0.7873	0.5076	1.1294	0.8317	0.5974	1.5039	0.4663	1.0005	1.102	0.8195	1.5174	2.1616	1.8885	1.3192	0.9012	0.8212	3.1139	1.068	0.9727	0.6718
2'-deoxyadenosine	0.5827	1.1469	0.1325	0.1325	0.3315	0.5393	0.8176	1.6165	1.137	0.1325	0.2965	1.2662	1.0297	1.2673	2.1313	2.4157	1.3176	0.4729	1.0915	2.4937
2'-deoxyadenosine 5'-monophosphate	0.5356	5.4328	0.6261	0.2772	0.326	1.6557	3.4103	0.7466	0.6745	0.3638	0.3174	2.6276	2.871	1.8963	0.7176	1.0307	0.3444	2.4561	1.486	1.6824
2'-deoxycytidine	0.7118	3.2704	0.6642	1.0042	0.545	1.7643	4.2361	0.8571	1.4886	0.8178	0.9141	2.5563	5.8783	1.0642	1.1227	1.1455	0.6722	0.8749	0.6018	1.1223
2'-deoxycytidine 5'-monophosphate	0.6881	5.0529	0.7064	0.269	0.3419	1.8552	4.2338	0.6341	0.7274	0.3504	0.4462	3.1423	5.71	2.0234	0.7416	1.0101	0.3089	2.0349	1.5886	1.3101
2'-deoxyguanosine	0.6624	4.1702	0.9155	0.6471	0.6357	2.9249	5.8656	0.2928	1.0218	0.6981	0.8182	6.1402	7.1121	1.4208	0.5695	1.3148	0.5584	0.6913	1.1201	2.4194
2'-deoxyguanosine 5'-monophosphate (dGMP)	0.3334	1.4944	0.2589	0.2589	0.2589	1.2373	0.8231	0.2589	0.2589	0.2589	0.2589	0.6905	1.056	0.6462	0.2589	0.5619	0.2589	2.5172	1.4474	0.2589
2'-deoxyinosine	0.4976	1.6333	1.1979	0.5136	0.4002	1.5927	2.1224	0.8344	1.054	0.374	0.6638	3.6248	4.5095	2.2818	0.7889	1.6364	0.5311	0.8749	1.5112	2.5886
2'-deoxyuridine	0.522	0.784	0.9619	0.7371	0.4736	1.5596	1.8687	0.8139	1.3852	0.6161	0.8665	4.0322	3.1236	2.5606	1.0341	1.8921	0.7864	0.8909	1.7648	2.0929
2'-O-methylcytidine	1.0557	0.1489	1.4596	1.2892	0.543	1.0955	0.4595	1.2695	1.2818	1.0415	0.9819	0.5568	0.4045	0.6661	1.4279	1.0308	0.8875	1.1568	1.7276	0.5648
2'-O-methyluridine	0.9074	0.6623	1.6593	1.0961	0.3964	0.343	0.9023	1.6221	1.5813	1.4052	0.9808	0.9235	0.8101	1.3002	1.6016	1.5045	0.8189	1.1747	2.0798	0.7286
2,3-dihydroxy-2-methylbutyrate	0.9299	6.034	0.7395	0.6921	1.3987	0.8925	1.7963	0.5893	1.0176	0.8922	1.3529	1.7035	4.136	1.4423	0.6295	0.8158	0.7294	1.0208	0.5403	1.5034
2,3-dihydroxyisovalerate	1.6248	0.7457	0.961	1.4393	0.762	1.1398	2.7811	1.2854	1.3718	1.0361	1.1118	0.9187	0.3593	0.9776	0.8876	1.0007	0.8537	1.1612	0.4582	0.5266
2,3-dimethylsuccinate	0.8673	1.0641	1.1052	0.7778	1	1.0151	0.8371	0.5342	1.019	0.871	1.2454	0.7088	0.9002	1.244	1.7185	0.5113	0.6892	0.6357	0.4945	1.1619
2,4-dihydroxybutyrate	0.5072	1.0155	1.0577	0.8935	1.6264	0.7375	1.1513	0.9409	1.4011	1.354	0.9191	0.8744	1.2867	1.4459	1.2365	0.9326	0.8554	0.9471	0.6163	1.262
2,6-dihydroxybenzoic acid	0.8331	1.8276	0.5233	0.9069	1.0272	1.4259	2.0942	0.3364	0.7087	1.1011	0.9142	1.5166	2.0968	1.3306	0.667	0.4517	0.5277	0.6253	0.3208	1.3151
2,8-quinolinediol	1.0576	0.5895	0.9715	0.6915	0.6584	1.3135	1.3485	0.8592	1.1767	1.5603	1.3265	0.7795	0.8268	1.4473	0.9645	0.714	0.9743	0.9358	0.8403	1.5015
2,8-quinolinediol sulfate	0.094	0.094	0.094	0.094	0.094	0.094	3.0807	0.094	0.094	0.094	0.1455	0.4155	2.1183	3.2789	0.094	0.094	0.094	0.094	0.094	3.8692
2-(4-hydroxyphenyl)propionate	0.5781	6.0183	0.8938	0.7814	1.3953	1.3762	2.4527	0.1512	0.2613	1.2127	1.9955	2.3533	4.8404	1.7757	0.2368	0.2519	0.2194	0.4992	0.1029	2.7587
2-acetamidophenol sulfate	0.0464	0.0746	0.0464	0.0464	0.0464	0.0464	1.6457	0.0464	0.0464	0.0464	0.0554	0.3173	1.9823	1.7612	0.0464	0.0464	0.0464	0.0464	0.0464	3.0982
2-aminobutyrate	0.7002	1.3846	0.9024	0.6656	0.7776	0.749	0.9681	0.6113	0.7369	0.7638	0.9446	2.1035	2.3073	0.9772	1.2872	0.8988	0.609	0.8893	0.888	1.3797
2-aminoheptanoate	0.6461	1.6888	0.9453	1.0733	0.7785	1.9096	0.3844	0.4249	0.4153	1.405	1.1074	2.2482	3.334	1.3369	1.2405	0.5358	0.5415	0.6743	1.041	1.9892
2-aminophenol	0.7067	1.8767	0.7698	0.8111	1.2074	1.2126	1.886	0.6562	0.7744	1.0186	1.0122	1.3536	2.0196	1.8595	0.9363	0.8296	0.6675	0.9873	1.0211	1.7007
2-aminophenol sulfate	0.3222	0.3222	0.3222	0.3222	0.3222	0.3222	6.3434	0.3222	0.3222	0.3222	0.8355	3.2741	8.3935	40.8519	0.5341	0.3222	0.3222	0.3222	0.3222	57.9256
2-hydroxy-3-methylvalerate	1.3662	13.1301	1.3398	0.3314	0.5426	0.6274	3.0278	1.3471	0.7511	0.3314	0.649	2.7818	3.6003	1.0257	0.643	0.6605	0.3314	0.6572	0.4266	2.5796
2-hydroxy-4-(methylthio)butanoic acid	1.1237	6.9904	0.8482	0.268	0.268	0.3621	3.5833	1.0583	0.268	1.0655	0.3457	2.2317	2.0593	1.2243	0.268	0.572	0.268	0.268	0.268	2.937
2-hydroxyadipate	0.8896	1.1587	0.9284	1.1991	1.1134	0.7288	1.4472	0.5542	0.8169	1.3916	1.1085	1.0339	1.2845	0.7738	0.4673	0.6101	0.8379	0.7423	0.6503	0.8716
2-hydroxyarachidate*	0.775	0.6127	0.816	0.7744	0.3357	1.3164	0.217	0.6412	2.0617	0.6677	0.7257	0.5109	0.2214	0.6784	1.95	2.2599	1.4908	1.6169	2.4533	0.4563
2-hydroxybehenate	0.8696	0.56	0.8295	0.8371	0.3212	1.3361	0.2823	0.6301	2.3581	0.5778	0.6877	0.5809	0.2194	0.716	2.2863	2.7422	1.52	2.0018	2.9572	0.425
2-hydroxybutyrate/2-hydroxyisobutyrate	1.2521	13.3149	0.8896	0.9734	0.7987	0.8166	2.5201	0.6771	0.7807	1.1782	1.2586	2.7718	3.0843	1.5907	0.7864	0.8912	0.7247	1.0747	0.8609	2.1752
2-hydroxydecanoate	0.6979	1.3631	0.9889	1.1492	0.4059	1.2238	0.9296	0.839	1.3444	1.1462	1.0072	0.7927	1.1621	1.2294	1.1107	0.8776	0.9158	0.824	0.9665	0.9774
2-hydroxyglutarate	1.1658	0.8815	1.1018	1.0695	0.6957	1.1932	1.3293	1.48	1.3002	1.2635	0.763	0.7674	0.567	0.7758	0.8623	1.619	0.9209	1.2832	1.1076	0.6015
2-hydroxyheptanoate*	0.9981	4.3168	0.322	0.9243	1.1377	1.4079	3.1123	0.5392	0.7276	0.8985	1.0913	1.2907	1.4673	1.8242	0.6359	0.5595	0.8672	0.6869	0.4406	1.9112
2-hydroxyhippurate (salicylurate)	0.8383	0.5178	1.193	1.2083	0.5178	0.8694	1.7482	1.3685	0.6951	1.1571	1.1076	0.9286	1.0305	1.4413	0.984	0.9903	1.047	1.1622	1.0659	1.1077
2-hydroxylaurate	1.4075	1.0467	1.0985	1.1846	0.6256	0.9569	0.9107	1.1299	0.8933	0.842	0.9926	1.0074	1.1899	0.7461	1.0934	0.957	0.8362	0.7881	1.1371	0.8312
2-hydroxylignocerate*	0.7875	0.6361	0.9472	0.8549	0.3255	1.4317	0.3254	0.5747	2.7467	0.6369	0.6714	0.6285	0.2946	0.8067	2.4715	2.821	1.3582	2.5891	3.8155	0.3796
2-hydroxymyristate	1.0956	0.3627	0.9349	0.5868	0.3392	1.1466	0.2709	1.1569	1.9111	0.8241	0.2139	0.2139	0.2139	0.2717	1.2759	1.673	1.0153	0.6255	1.2382	0.2139
2-hydroxynervonate*	0.766	0.4987	0.8138	0.6762	0.2268	1.0795	0.2811	0.542	1.9841	0.5527	0.7655	0.3781	0.2397	0.6619	2.0224	1.7742	1.253	1.4544	2.3558	0.325
2-hydroxypalmitate	0.7497	0.6882	1.3224	0.5463	0.3337	2.5631	0.207	0.7087	2.3502	0.894	0.5289	0.6061	0.2979	0.5718	1.5947	1.8856	0.8297	0.8081	1.4314	0.3979
2-hydroxyquinoline	1.0332	0.7994	1.3617	1.1054	1.0675	1.8642	0.7131	1.1344	1.4086	0.7679	0.8394	1.1088	0.7061	0.6342	0.8692	1.5446	0.8978	1.2888	0.5941	1.0634
2-hydroxysebacate	0.7746	2.6852	0.4388	0.8403	1.2032	1.0103	2.7227	0.4183	0.7204	1.4467	1.1345	1.8873	2.576	2.203	0.5618	0.4787	0.5549	0.5547	0.5811	1.4563
2-hydroxystearate	0.6868	0.5909	1.1671	0.5677	0.282	1.7721	0.2221	0.4693	2.6929	0.7561	0.4761	0.4618	0.2737	0.6665	2.1746	2.2761	1.1315	1.3838	2.0226	0.4975
2-isopropylmalate	1.3938	2.3121	0.7196	1.6006	0.8191	2.0514	3.0772	2.7223	1.9606	0.9387	0.4587	0.6938	0.267	0.697	0.7242	1.872	0.9457	1.7425	1.1488	0.4093
2-keto-3-deoxy-gluconate	0.2614	0.3126	0.2895	2.2991	0.0839	0.1765	12.1018	1.2839	1.2487	1.6881	0.9997	0.0839	1.9037	2.4556	0.8861	1.9664	0.0839	2.3868	1.3591	0.9635
2-linoleoylglycerol (18:2)	0.2283	1.4592	1.5767	0.2283	0.2283	0.6257	0.2283	40.8734	4.1042	0.8023	5.3421	1.2347	0.5261	1.1368	1	3.0117	0.9441	1.1412	0.9599	0.5746
2-methylbutyrylglycine	0.5883	0.5883	0.7044	0.5883	0.5883	0.5883	0.5883	0.5883	0.5883	0.5883	0.5883	0.5883	0.5883	0.5883	0.5883	0.5883	0.5883	0.5883	0.5883	0.5883
2-methylcitrate/homocitrate	1.101	0.4854	0.6787	1.3851	0.3979	0.6801	1.2195	2.0921	1.4382	1.4391	0.625	0.6672	0.4642	0.7619	0.9978	1.4569	0.8419	1.3659	1.9769	0.5241
2-myristoylglycerol (14:0)	0.4072	0.3219	0.6539	0.2883	0.2075	0.9963	0.2075	3.3316	2.0099	0.6791	2.0359	0.7874	0.2075	0.9096	1.8217	5.4864	1.5331	1.5539	1.1128	0.2075
2-oxindole-3-acetate	1.2461	3.9597	0.7374	0.6763	1.4328	1.0863	3.2778	0.1542	0.688	1.0602	0.888	1.9098	2.9291	1.1296	0.3042	0.1628	0.2802	0.4145	0.0959	1.9442
2-oxoarginine*	0.6768	1.9397	0.7606	0.911	1.1861	0.836	6.0502	1.5416	1.0545	1.2905	1.1354	2.4407	3.2328	2.6392	0.5084	0.6648	0.4338	0.6891	1.0788	2.4625
2-palmitoleoylglycerol (16:1)*	0.3504	0.3504	0.3504	0.3504	0.3504	0.3504	0.3504	38.1697	2.9529	0.3504	8.2721	0.6923	0.3504	0.6552	0.3504	5.4541	0.6275	0.3504	0.3504	0.3558
2-palmitoyl-GPC (16:0)*	0.4297	1.3702	0.4929	0.298	0.298	0.298	0.298	0.317	0.3785	2.0613	1.6643	0.298	0.298	0.298	0.4818	0.298	1.0382	0.5074	0.298	0.7071
2-palmitoylglycerol (16:0)	0.5961	0.4288	0.9558	0.4963	0.2029	0.8519	0.2029	6.5967	1.8388	0.5712	1.9995	0.5104	0.2029	0.2029	1.3599	3.2916	1.106	1.3596	0.6475	0.2524
2-pyrrolidineacetic acid	1.1788	0.3207	0.9917	1.1579	0.3207	1.3239	0.8181	1.0294	1.001	1.1682	0.68	0.6961	0.564	0.3207	1.4622	1.3476	1.7541	0.3207	0.3207	0.999
2-stearoyl-GPE (18:0)*	1.1852	2.2715	1.0915	0.996	0.3887	0.9428	0.3031	0.6919	1.5395	1.5393	1.624	0.8208	0.5165	0.3684	1.7391	0.7155	1.2187	1.004	1.6537	0.632
2R,3R-dihydroxybutyrate	0.978	2.9089	0.8552	1.0684	1.4872	1.0114	0.769	0.9363	1.1525	0.7848	0.8892	1.1008	0.879	0.9891	0.7673	1.0071	0.7443	0.9731	0.7023	1.0459
2S,3R-dihydroxybutyrate	0.8134	1.4103	0.9182	0.766	0.8981	0.8256	1.1113	0.6504	0.9222	0.8115	0.9565	1.1691	1.0572	1.0771	0.7203	0.5232	0.8104	1.1107	0.5892	0.931
3,4-dihydroxybutyrate	0.9104	1.2097	1.0399	0.9453	1.1336	1.2283	1.5157	0.8457	1.1156	1.0202	0.9442	0.9942	1.319	1.0406	0.8905	0.7446	0.8529	0.6867	0.6676	1.2335
3,5-dihydroxyphenylpropionate	0.784	9.8942	0.8755	0.5363	0.804	1.0495	3.9738	0.2833	0.4748	1.9622	0.8595	5.0326	6.1395	3.6768	0.408	0.1697	0.2761	0.5975	0.24	2.8296
3-(2-hydroxyphenyl)propionate	0.6842	1.1496	0.7942	0.9997	1.2187	1.0446	0.6807	0.5884	0.698	1.0897	0.8809	0.8368	1.2405	0.8224	1.0325	0.7194	0.5526	0.6637	0.5631	1.2706
3-(3-hydroxyphenyl)propionate	0.8263	11.848	0.7458	0.3988	0.9321	1.5434	2.248	0.155	0.3049	2.4716	1.2174	2.1538	3.8854	2.9302	0.8607	0.2374	0.4001	0.7191	0.2148	4.3881
3-(4-hydroxyphenyl)lactate	1.201	2.5809	2.1734	1.1824	0.729	0.6425	2.2165	2.0046	1.0428	0.9862	0.8831	1.916	3.0853	1.3545	0.6367	1.3943	0.7253	1.3435	0.9932	0.8336
3-(4-hydroxyphenyl)propionate	0.5706	17.8195	0.7415	0.5456	0.685	0.9484	4.3453	0.4309	0.8271	2.4614	0.5956	2.554	5.4322	3.0266	1.047	0.4911	0.5051	0.8079	0.5379	4.9443
3-amino-2-piperidone	1.1564	1.6496	0.8295	0.9753	0.982	1.0202	1.0992	0.8736	0.9545	0.6329	0.6374	1.4718	2.5389	0.6782	1.3565	0.706	0.7009	0.5723	0.8346	2.0155
3-aminoisobutyrate	0.5434	1.3806	1.8118	0.8821	0.9937	0.8696	1.1739	0.3266	0.3682	0.6952	0.8103	1.6471	2.5024	1.0063	0.9703	0.4263	0.6452	0.4888	0.3266	2.0449
3-carboxyadipate	0.5628	0.0277	0.6929	1.15	0.2507	0.87	0.549	0.7758	1.1232	1.4415	0.6722	0.0277	0.6446	0.8004	1.0671	1.8051	1.3387	1.3174	2.447	0.1932
3-dehydrocholate	0.3467	1.429	3.8131	0.5087	0.6653	1.0551	0.9184	0.8677	0.2418	0.9913	0.5856	0.7542	1.6032	1.237	0.3794	0.6259	1.0557	0.1675	0.6129	0.2262
3-dehydrodeoxycholate	0.6915	0.8111	1.3388	1.642	1.3558	1.0016	0.6014	1.1574	0.5852	1.5296	0.647	1.3111	1.2109	1.4108	1.629	1.3484	0.9482	0.5832	1.8974	0.5768
3-dehydroshikimate	0.0941	0.0941	0.0941	0.0941	0.0941	0.0941	0.356	0.0941	0.1979	0.3389	0.0941	0.0941	0.0941	0.0941	0.3758	0.4026	0.2273	0.395	0.254	0.0941
3-deoxyoctulosonate	1.0113	0.6006	0.9166	0.8839	0.6137	1.0578	0.9306	0.8888	0.9822	1.0763	0.9833	0.5888	0.7532	0.8927	1.254	1.2913	0.9133	1.3429	1.1161	0.7816
3-formylindole	1.374	1.1867	0.8532	0.8869	0.6168	1.3101	0.9521	1.2691	1.0069	1.106	0.8458	0.9886	0.7111	0.8672	0.8543	0.9936	0.835	0.9424	1.0165	1.1042
3-hydroxy-2-ethylpropionate	1.2625	0.6824	2.106	0.5458	0.8402	1.2519	1.1291	1.0792	1.1589	1.4587	0.5947	0.3324	0.827	0.796	0.3324	0.8073	0.3324	0.5787	0.6647	0.7414
3-hydroxy-3-methylglutarate	0.7005	5.7627	0.7627	0.8211	0.899	1.2518	7.9	0.4535	0.6929	1.0114	1.0646	3.5659	5.095	3.8644	0.6957	0.5249	0.5187	1.1503	0.4753	1.648
3-hydroxyadipate*	1.296	1.2205	1.1504	0.2378	0.8197	0.835	3.2334	0.4975	0.3106	1.2152	2.4848	1.2773	1.5272	0.9731	0.6878	1.0642	0.7276	1.0365	0.5059	0.8732
3-hydroxybenzoate	1.1426	0.7871	1.2359	2.0334	0.4462	1.9323	1.2412	1.1106	1.1416	0.0677	1.332	0.4429	0.3398	1.3555	1.2991	1.4595	1.0466	0.3616	0.743	1.0203
3-hydroxybutyrate (BHBA)	3.7099	0.5651	0.8814	0.7539	0.5973	1.1687	1.8232	4.1865	2.4167	0.5593	0.6893	1.5483	0.2034	0.9028	1.0216	1.0732	1.035	1.0154	0.3796	0.2689
3-hydroxydecanoate	0.3705	2.522	1.0383	1.3432	0.956	0.6198	0.3705	0.5881	0.7798	0.7354	1.5613	1.2244	1.8966	0.9898	0.8385	0.8917	1.1399	0.6471	0.8868	1.4728
3-hydroxydodecanedioate*	0.6017	0.4609	0.3274	0.3274	0.6427	1.0161	1.1429	0.3274	0.3274	0.3274	0.8653	0.3683	2.052	1.1265	0.4167	0.3274	0.5763	0.3274	0.3274	0.3274
3-hydroxyhexanoate	1.0447	1.9172	0.663	0.9811	0.9403	1.5728	0.8421	1.3895	0.7071	1.2427	0.6259	1.0325	0.7477	1.1934	1.774	0.9879	0.7469	0.9738	0.7651	0.4193
3-hydroxyhippurate	0.6187	0.3372	1.0586	1.1163	0.4959	0.6082	5.4891	1.2811	1.2327	0.3372	0.9335	0.4298	0.948	13.8685	0.9782	0.4184	1.1741	1.3519	1.2547	4.961
3-hydroxylaurate	1.1666	2.1178	1.0955	0.9796	0.9837	0.8516	1.0972	1.0977	0.8897	1.1209	1.3389	1.2643	1.304	1.0511	0.8276	0.6935	0.5801	0.6863	0.5969	1.0248
3-hydroxymargaroylglycine	0.2459	1.6528	1.0726	0.623	0.2459	0.2459	0.2459	0.2459	1.3658	0.8229	1.3374	0.9942	0.2969	0.2973	1.5859	0.5639	0.8211	0.6321	0.3349	0.5687
3-hydroxymyristate	0.7048	1.3304	1.2302	0.9252	0.7861	1.0554	0.7042	0.814	0.7685	1.0098	1.4779	1.2333	1.067	1.0973	0.6915	1.0312	0.6065	1.5795	0.8083	0.7663
3-hydroxyoctanoate	0.4096	1.2776	0.4801	0.4096	0.7639	1.0127	1.189	0.4096	0.4096	0.4096	0.4096	0.8768	1.2675	0.4096	0.8613	0.4096	0.4096	0.9176	0.4096	0.4096
3-hydroxyoleate*	0.8955	0.5239	1.6457	1.0701	0.3945	1.002	0.399	0.884	2.8995	0.9016	0.6079	0.5232	0.4485	0.4899	1.7701	1.7939	0.9111	1.2358	2.4365	0.4304
3-hydroxyphenylacetate	0.9367	0.5777	0.9075	1.3516	0.7842	0.8971	0.8735	0.9746	1.0165	1.4505	0.8616	0.5556	0.5726	1.1719	0.8669	1.2008	0.8922	1.0258	1.1294	0.7208
3-hydroxysebacate	0.7504	2.5097	0.3426	0.794	1.364	1.1748	2.1736	0.4748	0.8208	1.5342	0.9861	1.8042	2.8079	1.8556	0.5732	0.4796	0.5026	0.6148	0.6238	1.1102
3-hydroxystearate	1.1672	0.378	1.3216	0.7195	0.1542	1.2317	0.1753	0.6006	2.5832	1.0113	0.3121	0.308	0.2122	0.6428	2.3364	4.6468	0.6863	2.1549	5.5159	0.3026
3-hydroxysuberate	1.0047	0.4524	1.1225	1.5116	0.5153	0.8669	0.9989	0.8674	0.9231	1.0938	0.993	0.6311	0.6606	1.2119	1.1583	1.3905	0.6351	1.0011	1.0405	0.9577
3-indoleglyoxylic acid	1.6083	1.4803	0.872	1.0138	0.5119	1.4909	1.2822	1.2348	1.0193	1.4188	0.9798	1.3574	1.5125	1.0989	0.732	1.0601	0.8695	0.7905	0.9436	1.2622
3-indoxyl sulfate	0.1791	0.1791	0.1791	0.1791	0.1791	0.1791	3.5135	0.1791	0.1791	0.1791	0.1987	1.0921	9.0238	23.4193	0.4177	0.1791	0.1791	0.1791	0.1791	18.0969
3-ketosphinganine	0.6584	1.5704	1.1146	0.9865	0.9056	1.0584	1.1129	0.4626	0.692	0.9777	0.8553	1.2434	0.9847	1.3912	0.8495	0.4729	0.6061	0.7858	0.7662	0.9937
3-methyl-2-oxovalerate	0.8293	0.7422	0.8123	1.0381	0.4804	0.5495	1.45	6.6624	3.1013	1.2655	0.6658	1.6181	0.9999	0.6582	1.089	8.4268	1.0866	4.0493	19.1872	1.3162
3-methyladipate	0.7852	0.5904	0.9053	1.0911	1.0328	0.7359	1.2465	1.0084	1.0591	1.8309	0.8191	0.7002	0.6789	1.4185	0.8793	1.0173	0.664	0.8655	0.7824	0.9854
3-methylglutarate/2-methylglutarate	0.9211	1.2239	1.6482	0.7203	0.8678	1.1112	0.7083	0.6276	0.6373	1.0926	1.2504	0.8295	1.3169	0.9024	3.5836	0.4956	0.6616	0.4649	0.6399	1.7021
3-methylhistidine	0.6773	0.9793	0.7848	1.0087	1.2925	1.1054	1.0715	0.631	0.8951	0.9754	1.2027	1.5543	1.7801	1.4768	1.0726	0.8247	0.7514	1.0377	0.8041	1.7132
3-phenylpropionate (hydrocinnamate)	0.9494	0.9964	1.2585	0.841	0.8892	1.2427	0.88	0.5283	0.7081	1.0113	1.0609	1.0268	1.3767	1.1661	0.8894	0.6291	0.6388	0.6687	0.6528	1.3765
3-phosphoglycerate	1.159	0.2613	0.3738	1.1283	0.5976	2.3496	0.2908	0.7122	1.2471	1.5742	0.5134	0.2229	0.2229	0.4368	1.502	3.3292	1.2865	2.2066	3.944	0.2229
3-sulfo-L-alanine	1.215	0.8376	1.0525	1.358	1.0102	1.1499	1.3976	0.8494	1.0572	0.8493	1.3811	1.1833	1.0658	1.5146	0.6546	0.6165	0.6103	0.9286	0.4222	0.9614
3-ureidoisobutyrate	0.5691	1.0835	1.39	1.5833	1.0285	0.6963	0.8555	0.4797	0.7221	1.4162	1.1079	1.1437	1.0922	0.8615	0.6625	0.4892	0.8681	0.8519	0.4906	0.7842
3-ureidopropionate	1.3489	0.2149	1.5421	1.5806	0.4649	0.4594	0.49	1.5636	0.8516	1.6205	1.6165	0.6763	0.3534	1.7202	1.2318	0.3961	0.68	1.4028	0.9591	0.8302
3b-hydroxy-5-cholenoic acid	1.0366	1.2079	1.3212	0.7244	0.6012	1.3742	0.6223	0.8993	0.5694	0.9691	0.5762	1.0557	1.0421	1.4932	1.4061	0.41	1.2289	0.5919	0.6989	1.0222
3beta-hydroxy-5-cholestenoate	0.4381	1.7202	1.7201	0.7068	0.4352	1.9336	0.3135	0.7835	0.3871	0.6125	1.1027	0.9869	1.6855	0.9429	1.3031	0.7928	1.6154	0.8081	1.1701	0.6684
3beta-Hydroxy-7-oxo-5-cholestenoic acid	0.2847	1.1768	2.5671	0.7221	0.9755	1.4813	1.6149	2.623	0.9641	1.2427	0.8297	0.9243	2.0475	1.083	0.4169	0.8239	0.9917	0.9248	0.3751	0.2673
4-acetamidobenzoate	1.0912	0.8849	1.0613	1.2227	0.6149	1.4711	1.0878	1.1445	1.4962	1.0519	1.9256	1.2723	1.336	1.5131	0.5201	0.9066	0.9801	0.7357	0.4105	2.2986
4-acetamidobutanoate	0.8587	1.2338	0.5484	0.8778	1.8655	0.6565	1.1654	0.8961	0.716	2.2392	1.3488	0.9856	1.017	0.7154	0.8946	1.3437	1.0643	0.7937	0.4384	0.998
4-cholesten-3-one	1.3552	0.6366	1.3119	0.8857	0.5032	0.8617	0.7673	1.1163	1.177	1.0317	0.8994	0.8541	0.9906	0.8604	1.2355	1.0829	0.7851	0.9226	0.9169	0.7792
4-ethylphenylsulfate	0.5879	0.9892	0.2737	0.2358	0.2358	0.2708	20.4823	0.2358	0.2358	0.2358	2.6944	3.2268	14.4123	39.5776	0.2358	0.2358	0.2358	0.2358	0.2358	17.3603
4-guanidinobutanoate	0.9462	1.3806	0.6616	0.9433	0.786	0.8904	2.2401	1.9119	1.0654	1.3207	0.9977	1.2317	1.9924	1.5746	0.7405	0.9002	0.9189	1.9894	0.7791	1.5078
4-hydroxybenzoate	0.2128	4.1757	0.9219	0.2128	0.2128	1.132	3.7109	0.5932	0.2128	1.2645	1.1715	1.1297	2.2932	2.0321	0.2128	0.5962	0.7538	0.2966	0.2128	1.6792
4-hydroxybutyrate (GHB)	1.0381	3.4647	1.4274	0.4319	0.7946	1.9963	0.6191	0.3966	1.754	0.812	4.0873	5.9215	3.5131	0.4347	0.6608	0.4334	0.5147	0.4097	0.3966	0.9611
4-hydroxyphenylacetate	0.9811	0.9561	1.0389	1.3681	0.9869	0.8377	1.7058	1.4281	1.0015	1.2807	0.7501	0.9708	0.8183	1.3056	0.9324	1.2756	0.8135	1.3347	1.3498	0.5127
4-hydroxyphenylacetylglycine	0.6577	0.4198	0.4198	0.4198	0.4198	0.4198	1.0799	0.6219	0.4198	0.4198	0.4198	0.4198	0.4198	2.6317	1.1789	1.0677	0.4198	0.6005	0.4198	1.0481
4-hydroxyphenylpyruvate	0.7141	0.5208	1.0479	1.3732	0.6258	0.7838	1.1952	3.4672	3.0405	1.0059	0.8813	2.5212	1.8621	1.2063	0.6238	2.4281	1.1529	1.4088	3.1811	1.0601
4-imidazoleacetate	1.3792	1.0911	0.9641	0.8032	0.6063	0.7312	0.8193	1.1584	1.1822	1.1263	1.1994	1.2593	0.9223	0.9241	0.9175	0.8031	0.5293	1.3187	0.6842	1.6419
4-methyl-2-oxopentanoate	0.8262	0.6847	0.9678	1.2138	0.5204	0.5709	1.3076	4.7388	2.3684	1.1505	0.69	2.3247	1.0513	1.0135	0.9386	4.9416	0.8419	2.0561	11.4867	1.7462
4-quinolinecarboxylic acid	1.0007	0.8071	0.9301	1.1303	0.8072	1.142	0.8738	0.9776	1.0514	1.1709	0.7856	0.6689	0.7569	0.8725	0.9051	1.1026	0.8568	1.002	1.1157	0.812
5,6-dihydrouridine	0.8258	0.2427	1.2969	1.2472	0.4503	0.6894	0.5042	1.2297	1.6385	0.9	0.7165	0.7499	0.3139	0.8418	1.1307	1.4731	0.8038	1.7235	2.3001	0.4248
5-(2-Hydroxyethyl)-4-methylthiazole	0.5427	0.3402	0.9944	1.0644	0.3802	1.0597	1.303	0.6507	0.8659	1.0092	0.4442	1.266	1.7603	1.8738	1.0321	1.0354	0.6415	1.0957	1.1937	0.9827
5-(galactosylhydroxy)-L-lysine	0.8898	3.8509	0.9	0.6955	1.9375	1.0295	5.9324	0.5054	0.347	2.1256	1.9617	1.8366	4.4689	3.207	0.426	0.196	0.4813	0.5232	0.2917	2.2107
5-aminovalerate	0.8367	2.3957	1.025	0.8195	0.7984	1.0036	1.126	0.8081	0.9499	1.1787	1.1116	1.7931	1.4748	1.1612	0.8007	0.7867	0.9084	0.7838	0.8834	1.0999
5-hydroxyhexanoate	0.6135	0.497	1.0285	1.4302	0.6666	1.4163	0.8599	1.2107	0.5217	1.4262	0.9718	0.8357	0.7915	1.2147	1.4151	1.4182	0.9478	0.9083	1.1401	1.1266
5-hydroxylysine	0.6691	2.903	0.8632	0.8045	0.9886	1.0262	2.4191	0.7286	0.7285	1.012	1.2105	1.8982	2.546	1.4213	0.5513	0.6079	0.6833	0.8896	0.6513	1.5401
5-methylcytidine	1.0179	0.3001	0.4182	0.9795	0.5919	1.0845	0.7079	0.3001	1.0056	1.2154	0.9454	0.3001	0.3001	0.5748	1.3032	1.3071	1.0227	0.9062	1.1657	0.3001
5-methylcytosine	0.2468	5.2224	2.2591	0.421	0.5029	0.7229	1.9591	1.5279	0.4524	0.3422	1.3775	2.5146	4.1489	1.8539	0.8163	0.5519	0.4636	0.9293	0.6657	4.4344
5-methylthioadenosine (MTA)	1.1233	1.8717	0.8227	0.621	1.2988	1.2513	0.5784	0.1913	0.1167	1.4369	1.9077	1.2466	3.7036	0.9842	0.074	0.074	0.4594	0.074	0.074	2.0592
5-methyluridine (ribothymidine)	1.311	0.429	0.3445	1.7216	0.7765	1.3871	1.2795	0.092	1.6735	2.268	1.5129	0.9841	0.0991	0.9816	1.0159	0.7767	1.0261	1.1285	1.5341	0.7099
5-oxoproline	0.9931	2.6434	1.0702	1.0488	0.5157	0.7068	4.0049	1.7029	1.3965	0.9599	0.944	1.3796	2.6899	2.1009	0.6707	1.4988	0.8625	1.3451	1.5517	1.0265
6-beta-hydroxylithocholate	0.5392	0.529	1.2519	0.8932	1.0467	1.2209	0.6302	1.0993	0.6968	1.3119	0.9202	0.674	0.9761	1.7416	1.2993	0.9621	1.0011	0.6119	2.0288	0.937
6-oxolithocholate	0.891	0.2805	1.351	1.4609	0.6293	1.3299	0.6217	1.5227	1.7303	0.9261	0.5605	0.6965	0.3732	0.8661	1.0143	2.0738	1.267	0.844	1.7108	0.6228
6-oxopiperidine-2-carboxylate	1.3139	0.3544	2.0262	1.3923	0.6658	0.7346	0.5207	1.2446	1.5973	1.053	0.6719	0.8985	0.4788	0.5672	1.1849	0.9919	1.1808	0.9449	0.8758	0.5463
7,12-diketolithocholate	0.9039	2.52	4.5594	0.6099	1.2236	0.6034	2.499	1.2908	0.3621	0.961	0.2449	4.0325	1.6329	1.4258	0.7801	0.7539	0.4636	0.5134	0.7662	0.1276
7-ketodeoxycholate	0.6887	0.9144	7.347	1.3273	3.7135	1.2975	2.0308	0.5385	0.2161	1.5418	1.2196	3.0771	5.2591	4.3757	0.4942	0.388	0.4101	0.2151	0.8155	0.9728
7-ketolithocholate	0.0781	0.0781	2.5789	0.0781	0.9748	0.4029	0.0781	0.0781	0.0781	0.0781	0.0781	0.9033	1.0593	0.2788	0.0781	0.0781	0.0781	0.0781	0.0781	0.1853
7-methylguanine	0.6511	0.4867	1.3738	1.045	0.4156	0.6595	1.0205	1.3297	1.3465	0.9197	0.6477	0.5946	0.5897	0.834	1.2847	1.4193	0.6954	1.7055	2.2955	0.7613
8-hydroxyoctanoate	1.1932	1.0874	1.0126	1.3689	0.8948	1.2241	0.7934	1.2205	1.4543	1.2746	1.1717	0.879	1.0796	0.9942	1.0108	1.1199	0.781	0.8764	0.8851	0.9211
9,10-DiHOME	0.6855	1.1471	0.9737	0.7077	0.7678	1.3135	0.7172	1.1633	1.0616	0.9287	0.8981	1.03	0.899	1.0518	0.9906	0.8764	0.9917	0.7809	1.0682	0.9526
acetylcarnitine (C2)	0.5192	3.5641	0.6188	0.2367	0.58	0.4043	2.2961	1.1407	0.6299	2.9618	3.678	2.7939	1.5443	3.3954	0.8941	0.5435	0.2841	2.0523	1.4082	2.9885
acetylphosphate	0.9832	0.1599	0.1599	1.0209	0.4294	1.2364	0.3281	0.3801	0.8357	1.2376	0.717	0.2071	0.2556	0.6405	1.0213	0.9166	1.1957	3.4165	4.0413	0.1599
adenine	0.4477	0.269	0.7672	0.3198	0.9565	0.5638	0.225	4.4967	1.7559	0.3749	0.372	0.5815	1.0039	0.3367	1.3439	1.6093	0.9423	1.2833	0.8811	2.2954
adenosine	0.6661	0.3108	0.3823	0.5142	1.4636	1.0262	0.333	0.7316	1.2381	0.8481	1.0087	0.9997	0.5132	0.622	1.6976	1.0953	1.438	1.9281	1.2065	2.1231
adenosine 2'-monophosphate (2'-AMP)	0.4822	0.1799	0.833	0.3743	1.6079	4.0048	0.3272	0.8639	0.4382	4.1333	1.4705	0.8325	0.1799	0.1799	0.4623	0.5078	1.0767	2.4918	0.5258	1.3926
adenosine 3'-monophosphate (3'-AMP)	0.0882	0.0882	2.3589	0.0882	3.4412	3.2101	0.0882	0.3076	0.8592	3.1585	0.3679	2.0322	1.1365	0.0882	0.0882	1.0314	2.4791	0.6388	0.9116	0.6247
adenosine 5'-monophosphate (AMP)	1.1673	1.0597	1.1727	0.7649	1.1614	1.5224	0.7771	1.1537	0.6822	1.6576	0.7928	0.9142	0.5661	0.6209	0.3387	0.5941	0.8705	2.811	1.244	0.6009
adenosine-2',3'-cyclic monophosphate	0.3931	0.1032	1.4183	0.1032	1.3843	2.4187	0.3478	0.3672	1.5791	1.893	0.441	0.9191	0.7846	0.1032	0.6946	6.1319	1.4617	0.9526	10.8827	1
adipate (C6-DC)	1.0792	0.7468	1.1795	1.0054	0.7408	0.8595	0.9854	0.7261	0.8611	1.6025	1.2912	0.723	0.7315	1.0815	0.8213	0.938	1.0074	0.8921	0.7876	1.3995
adrenate (22:4n6)	0.7807	1.4258	1.2042	0.6979	0.1547	0.8106	0.5699	2.1342	1.0066	0.6857	1.3627	1.0053	0.2759	0.6312	1.005	1.3044	1.5945	1.3241	1.2145	1.1062
agmatine	0.5785	0.5785	0.5785	0.706	0.5785	0.5785	9.581	0.7331	0.7203	1.6586	5.4194	5.8315	135.206	0.5785	0.5855	0.5785	0.5785	0.5785	0.7861	0.6422
alanine	0.9126	1.0616	1.0634	1.0229	0.636	0.8241	1.5506	0.9399	0.9436	1.0941	0.8977	2.2549	1.8029	1.5985	1.072	0.8415	0.6178	0.9929	0.9763	1.1213
alanylleucine	1.0067	3.2915	0.7902	0.6713	0.717	1.3952	7.3074	0.7617	0.7896	0.8747	1.7466	13.6597	15.5481	7.8375	0.5084	0.7537	0.571	0.5662	0.4953	3.0148
allantoic acid	0.1738	0.1738	0.1738	0.1738	0.1738	0.1738	1.4422	0.1738	0.1738	0.1738	0.1738	0.1738	0.1738	1.685	0.1738	0.1738	0.1738	0.1738	0.1738	0.5801
allantoin	1.1188	0.8689	0.704	0.9529	0.7985	0.7684	17.0311	0.7854	0.8148	1.2097	2.6766	1.0634	4.4466	15.6228	1.6567	0.6061	0.8752	1.5794	0.5215	19.6256
alpha-hydroxyisocaproate	1.356	12.7544	2.2847	0.4915	0.4677	0.4447	3.5036	1.599	0.7323	1.0856	0.7691	2.5743	3.661	0.7863	0.5183	0.5103	0.2203	0.4543	0.4813	2.2241
alpha-hydroxyisovalerate	1.5274	7.3731	0.9563	0.9631	0.7342	0.8013	2.6425	0.9082	0.7838	1.6253	1.0712	1.9786	1.8166	1.0896	0.8349	0.7061	0.596	0.8617	0.7604	2.1592
alpha-ketoglutarate	1.0903	0.6145	1.1244	1.4667	0.7519	0.6695	1.0878	1.6287	1.413	1.4941	1.0735	1.4291	0.9819	1.2	0.8688	1.1622	1.1882	0.8859	1.4513	1.0581
alpha-muricholate	0.6143	1.2336	4.8259	1.1494	3.6933	1.2139	0.7289	0.3494	0.1261	1.4372	0.7658	3.719	3.333	5.0367	0.6928	0.3066	0.3621	0.2105	0.6597	0.8662
alpha-tocopherol	0.8598	0.905	1.3699	0.9211	0.7165	1.0445	0.7585	1.5319	1.3699	0.9607	0.8255	0.7495	1.0934	0.8354	1.2704	1.0149	0.9904	1.0924	1.0585	0.8749
alpha-tocotrienol	0.733	0.8629	1.5613	0.8467	0.5862	1.0291	0.7642	1.8569	1.4679	1.0264	0.8794	0.7316	1.0762	0.843	1.1889	1.3119	0.8776	1.0647	1.2158	0.8325
anserine	0.9095	1.0963	0.8127	0.9925	1.0739	1.0054	1.2228	0.667	0.877	1.0731	1.0427	1.2504	1.3247	1.0024	0.991	0.8163	0.899	0.8927	0.8014	2.4918
anthranilate	0.7822	1.2102	0.9201	0.7568	0.9392	1.3476	1.113	0.693	1.1023	0.8683	1.0451	0.9714	1.1237	1.2923	1.1453	0.8483	0.5753	0.6474	0.744	1.6724
apigenin	0.2546	3.7271	0.2546	0.4827	0.3172	1.6994	6.8216	1.0052	0.6512	1.1554	1.0339	0.9741	3.8873	2.3768	0.4692	0.2546	0.3219	1.2759	0.4796	0.3558
arabinose	0.7532	5.9495	1.0049	0.9218	1.0411	1.5146	10.509	0.7032	0.8806	1.1704	1.1935	1.5587	3.636	2.5746	0.4329	0.1928	0.4086	0.7609	0.2973	1.0891
arabitol/xylitol	1.2078	6.416	1.079	0.727	0.6471	0.6829	11.0513	1.0684	1.4071	1.3495	1.1657	0.6555	2.5123	2.9153	0.6242	0.5981	0.8323	1.8335	0.9417	0.9088
arabonate/xylonate	0.9166	3.601	1.2387	0.6203	0.9815	1.2769	4.1524	0.5036	0.6465	0.9927	1.059	1.4772	3.7437	1.6809	0.6824	0.3448	0.58	0.8537	0.6083	1.1847
arachidate (20:0)	0.7403	1.0085	0.7752	0.7547	0.5017	1.3706	0.4424	1.2721	1.8426	0.6265	0.6961	0.6169	0.4677	0.7654	1.9589	2.7996	1.2621	1.3971	2.7246	0.6253
arachidonate (20:4n6)	0.8812	2.0231	1.0469	0.7625	0.4442	0.8899	0.4235	2.2013	1.015	1.0615	1.7315	1.3499	0.9188	0.8598	1.2947	0.6996	0.9378	1.0682	1.1504	1.026
arachidoylcarnitine (C20)*	0.5277	0.5277	1.6028	0.5277	0.5277	0.5381	0.7875	1.0035	0.5277	0.9025	0.7913	0.7475	1.0605	1.2914	1.1369	0.5277	0.6282	0.5277	1.5381	0.5277
argininate*	0.9393	1.8888	1.0113	0.6224	0.4606	0.591	2.7455	0.8409	0.7096	0.414	1.2679	0.9879	3.3775	3.0426	1.1088	1.3337	1.0141	1.2737	1.1784	2.2606
arginine	0.8104	3.1707	0.6726	2.1523	2.0124	0.6831	11.3677	1.1127	0.9125	2.0575	1.9884	5.1228	5.8404	11.1369	0.588	0.4167	0.7463	1.2703	0.5346	4.2648
ascorbic acid 3-sulfate*	0.5263	0.5263	0.5263	0.5263	0.5263	0.5263	1	0.5263	0.5263	0.5263	0.5263	0.5263	1.0842	12.9628	0.5263	0.5263	0.5263	0.8527	0.5263	10.5239
asparagine	0.8435	1.0414	0.9529	1.0023	0.9032	0.9048	3.1968	0.8717	1.0647	0.8984	0.9977	2.2813	3.1621	2.0202	0.9151	1.0035	0.8258	1.0225	0.8884	1.0516
aspartate	0.745	0.6745	0.9812	1.215	0.3885	0.7218	1.9457	1.1078	0.8235	1.0209	1.0327	2.638	2.1869	1.853	0.7997	0.9377	0.7054	1.0957	1.1091	0.7829
azelate (C9-DC)	1.1449	0.3578	1.3585	1.0579	0.4527	0.8825	0.5747	0.8535	0.8125	1.4728	0.7952	0.6162	0.6151	0.5693	0.7953	0.9832	0.7131	0.8586	1.0858	0.5531
behenoylcarnitine (C22)*	0.5225	0.5225	1.8751	0.5225	0.5225	0.5225	0.6956	1.0284	0.5225	0.7832	0.5225	0.5225	1.0994	0.7564	0.9869	0.5225	0.5225	0.5225	1.2245	0.5225
benzoate	0.8699	1.045	0.8165	0.9504	0.8652	1.163	1.1856	0.7986	0.8541	1.6205	3.1583	1.2609	2.2756	7.3892	3.6042	1.7867	0.6228	0.5825	0.4582	11.4306
beta-alanine	0.9023	0.7087	1.9622	0.6948	0.9137	1.1445	0.7658	1.0566	0.7399	0.7972	1.2098	1.0135	1.336	1.1291	1.048	0.8106	0.785	0.8683	0.9885	1.3205
beta-guanidinopropanoate	1.0046	0.5448	1.2789	1.1244	0.5815	0.8744	0.6457	0.9278	0.9657	1.2895	0.8901	0.5431	0.463	1.0037	1.3508	1.213	0.8266	0.9472	1.1627	0.7913
beta-hydroxyisovalerate	1.0057	1.0693	0.7469	0.9971	0.8449	0.7329	1.1707	1.2084	1.0609	2.1735	1.1766	0.8734	1.1313	0.957	0.9638	0.8964	0.9856	0.9375	0.7676	0.8797
beta-muricholate	1.0192	1.0504	1.9635	0.9098	1.7957	1.3713	0.7104	0.579	0.1531	1.4521	0.9402	1.4571	2.9326	2.6272	0.5952	0.3268	0.4063	0.1782	1.0744	0.9127
beta-sitosterol	1.1926	1.4078	1.2084	0.9278	0.8691	0.6114	1.1271	0.9033	0.6368	1.3321	1.3435	1.1877	1.2401	1.3058	0.96	0.4692	1.2208	1.1419	0.895	1.6103
betaine	0.8225	1.1314	0.7688	0.4799	0.5304	0.5773	1.9643	1.7607	0.836	1.0724	1.7179	2.107	2.6272	3.4065	1.857	0.4636	0.3809	1.3395	0.8258	3.6744
bilirubin (Z,Z)	0.2574	1.732	2.0212	0.3206	0.4756	0.6052	5.6887	0.3211	0.0859	0.6071	0.8393	1.4952	7.0788	2.2994	0.9492	0.3206	1.0061	0.5624	0.2831	1.3514
branched chain 14:0 dicarboxylic acid**	1.0141	0.5963	1.0333	1.1666	0.7463	1.157	0.8593	1.0436	1.2181	1.0182	0.9509	0.795	0.8756	0.9645	0.835	1.0279	0.8344	1.0352	1.0505	0.8378
butyrate (4:0)	1.1059	1.1191	0.8231	1.2244	1.3283	1.5318	1.0267	0.4044	0.903	1.4899	1.1324	1.0917	1.3611	1.2813	0.7299	0.785	0.6045	0.6604	0.4654	1.6271
butyrylcarnitine (C4)	0.1531	1.6002	0.1531	0.1531	0.1531	0.1531	0.6832	0.1531	0.1531	1.2563	1.0237	0.6994	0.4167	2.664	0.1531	0.1531	0.1531	1.3107	0.1739	1.4201
butyrylglycine	1.9756	0.7686	1.303	1.5664	0.9972	1.5093	1.568	1.9168	2.53	1.4339	2.0604	1.3626	2.4038	2.8887	0.9517	1.0637	0.8001	0.9306	1.4256	2.9108
cadaverine	0.3115	0.4814	1.8725	0.8845	1.1362	0.9484	0.6192	1.0987	0.9994	0.5574	0.0861	2.2325	1.7098	1.384	2.4641	0.4951	1.1387	0.2425	1.1679	1.4899
campesterol	1.0009	1.2393	1.0624	0.8641	0.7518	0.5421	1.0511	0.7217	0.5527	1.2724	1.5118	1.4129	1.1089	1.1506	0.9103	0.4732	1.0661	1.0555	1.0456	1.3073
caproate (6:0)	0.5863	0.8794	0.8103	1.2673	1.0575	1.9425	0.5943	0.5095	0.5668	1.333	1.1733	1.3468	1.4213	1.4956	0.9952	1.0616	0.6542	0.6725	0.6596	1.4274
caprylate (8:0)	0.5015	0.5444	1.1692	1.0653	0.8952	1.5232	0.654	1.0764	0.9196	1.5628	1.1102	1.3144	1.248	0.9492	1.1299	1.4656	1.7057	0.9205	1.0985	1.3958
carboxyethyl-GABA	0.5581	0.8892	0.6234	0.6469	0.6626	2.0633	0.7894	0.4666	0.8289	1.335	0.7299	1.597	0.8573	1.4233	1.9913	1.0745	1.0297	0.9386	0.9377	1.3137
carnitine	0.8073	1.3047	0.8493	0.2999	0.5393	0.4413	2.4034	1.1199	0.9858	1.047	1.8274	2.6925	1.4762	1.792	1.2793	1.0567	0.4302	1.3718	0.8424	1.8423
carotene diol (1)	1.0459	1.0233	1.1905	1.2313	0.7845	0.9121	1.1137	1.1439	1.2525	0.9696	0.9991	0.8586	0.9104	0.8278	1.1152	1.0498	1.1121	0.9032	1.0409	1.1267
carotene diol (2)	1.0741	1.0822	1.0215	1.1395	0.606	0.6688	1.2533	0.793	1.3237	0.9279	0.8195	0.7464	0.8819	0.8607	1.1801	1.0851	1.0239	0.9314	1.0412	0.9816
carotene diol (3)	1.242	0.6342	0.9836	1.585	0.9101	0.6982	1.0989	0.8878	1.2337	0.7449	0.6235	0.5745	0.5941	0.7161	1.5743	1.0764	1.1066	1.2366	1.0833	1.0769
catechol sulfate	0.3895	0.5039	0.3895	0.3895	0.3895	0.3895	10.2421	0.3895	0.3895	0.3895	1.0276	5.1314	23.5698	25.2606	0.3895	0.3895	0.3895	0.3895	0.3895	38.2108
chenodeoxycholate	0.1912	0.7118	2.9757	0.5561	1.4728	1.5772	1.2247	0.7768	0.2605	1.7733	0.7895	1.2574	3.0716	1.4386	0.9465	0.5588	0.5391	0.39	0.5502	0.6332
chenodeoxycholic acid sulfate (2)	0.1397	3.7654	2.6455	0.2993	1.5215	0.9438	4.2083	0.0455	0.0133	1.3072	0.9042	7.8454	3.6432	3.1062	0.17	0.0331	0.4066	0.3515	0.0316	1.8464
chiro-inositol	0.6219	4.7682	0.2779	1.4537	0.5267	1.1904	10.505	0.2779	0.2779	1.2198	0.2779	0.2779	5.5775	5.0405	0.2779	0.2779	0.59	0.6641	0.2779	1.2885
cholate	0.2738	2.6202	14.2424	0.9737	3.8899	0.7091	4.1136	0.1952	0.1446	0.761	1.0332	3.9199	14.2325	5.7642	0.4192	0.1637	0.271	0.3306	0.3513	1.0676
cholate sulfate	0.214	3.2406	2.258	0.0929	1.199	0.1841	2.633	0.0076	0.0076	0.4299	0.9949	6.0645	6.8301	2.7288	0.0076	0.0076	0.1686	0.4033	0.0076	2.0929
cholesterol	1.2158	1.2675	0.941	0.8296	0.6657	0.4763	1.0565	0.9524	0.5407	1.2674	1.0892	1.4457	1.0505	1.0499	1.0862	0.4444	0.8555	1.1131	0.9493	1.3715
choline	1.1132	0.922	1.1969	1.0368	0.9092	0.7188	0.8263	1.5794	0.7969	1.1841	1.4103	0.954	1.1166	1.4606	1.3917	0.5458	0.8684	1.4771	1.5872	1.4409
choline phosphate	0.7787	0.9629	0.3879	0.7322	0.5561	0.4403	0.9287	2.0377	0.4335	1.0994	1.135	0.5756	0.9219	2.9062	1.0123	0.4498	0.9178	5.8027	3.2295	0.8579
chrysoeriol (3'-O-methylluteolin)	0.3101	5.092	0.3101	0.3101	0.3101	0.7618	13.2218	0.8448	0.3101	0.7688	0.9005	1.3017	7.7161	3.5358	0.3426	0.4301	0.3101	2.0857	0.3101	0.3101
citrate	0.8948	0.7227	0.7184	0.8902	1.0493	1.0968	2.0337	1.6565	1.2108	1.3001	0.9113	0.8717	1.43	0.9386	0.711	0.9888	0.7461	1.1777	2.2249	0.6465
citrulline	0.9598	0.5444	1.007	0.8431	0.5917	1.0014	0.8311	0.9497	0.9341	0.7605	1.0277	2.604	1.7105	1.5335	1.0421	1.0184	0.9202	1.16	1.208	1.4385
coprostanol	1.6408	0.19	1.0826	0.501	0.19	0.5883	1.1102	1.6816	1.2742	1.2156	0.19	0.19	0.19	0.625	1.3739	1.0291	0.19	0.19	0.8437	0.19
coumestrol	0.8442	1.3932	0.7821	0.6763	0.489	0.7518	0.3583	1.149	0.6154	1.023	1.4785	0.7242	1.1843	1.8228	0.7816	1.0736	0.8542	0.8226	0.6059	1.3381
creatine	1.1764	1.5796	0.8365	0.3449	0.7259	0.6657	0.8464	1.5819	1.1953	1.1913	2.2304	1.277	0.6342	2.4018	1.9626	0.9892	0.5105	1.9392	0.9555	2.3445
creatinine	0.9671	10.0759	0.5069	0.545	2.0104	3.2185	15.2071	0.6454	0.6637	0.8249	3.2782	4.4983	20.9586	16.6428	2.7891	0.5474	0.4608	0.6871	0.6119	18.3581
cystathionine	0.476	2.6053	0.476	0.476	0.824	1.0378	4.6784	0.476	0.476	0.8923	0.6527	2.0975	3.8948	1.8513	0.476	0.476	0.6385	0.8443	0.9276	0.8213
cysteine	0.7146	1.4649	0.85	0.8726	1.003	0.9314	2.7951	0.8564	0.8535	1.0613	1.3441	1.3733	1.929	1.4386	0.8335	0.7313	0.8877	1.1816	1.1728	1.0529
cysteine s-sulfate	1.0308	1.3472	1.0018	1.1344	0.7974	0.705	1.8685	0.8439	0.7378	1.3641	1.0173	1.443	1.3194	1.4024	0.8624	0.5692	0.7761	1.5501	0.8716	0.8348
cysteinylglycine	0.1674	1.4357	0.1674	0.1674	0.1674	0.6554	2.2255	0.2972	0.4178	0.324	0.6381	1.2053	1.8583	1.3219	0.3757	0.3638	0.3233	0.7124	0.5033	0.915
cytidine	0.8018	1.1393	1.403	0.4305	0.8912	2.9877	2.3152	0.5304	2.0354	0.7961	0.967	2.6867	0.858	0.5492	0.7637	1.2732	0.9319	1.8002	0.5396	1.1539
cytidine 2' or 3'-monophosphate (2' or 3'-CMP)	0.4173	0.1314	2.7018	0.2228	3.3244	3.379	0.4015	0.784	0.9906	5.0176	0.7132	2.0603	0.9237	0.5259	1.0638	0.8605	3.8017	1.0837	0.5817	1.4706
cytidine 2',3'-cyclic monophosphate	0.3816	0.3816	0.8471	0.3816	1.1292	1.4973	0.3816	0.3816	1.0319	2.1426	0.3816	0.3816	0.3816	0.3816	0.6837	2.181	1.8312	0.3816	3.3022	0.8218
cytidine 5'-monophosphate (5'-CMP)	0.8979	1.2152	0.8061	0.7206	0.4752	1.0242	0.7939	1.1949	0.8718	0.9015	1.1286	0.893	0.7435	0.8477	0.45	0.9441	0.9349	2.746	1.356	0.6683
cytosine	0.3967	1.2719	5.2955	0.385	0.3415	1.2716	0.7366	2.7082	1.0267	0.3078	0.5537	3.2012	5.2209	0.8803	0.4185	0.8858	0.6524	1.0207	0.3889	1.3201
daidzein	1.3867	10.2445	1.3366	0.4682	0.7404	2.0201	10.131	0.3339	0.4425	1.5713	1.6791	1.6072	5.8745	2.8106	0.3847	0.5091	0.4683	0.7597	0.1995	2.3361
dehydrolithocholate	0.682	0.3781	1.4239	1.3058	0.843	1.0702	0.7598	2.0742	1.6659	0.9442	0.6048	1.3774	0.4984	0.6156	1.3023	1.2388	1.3779	1.4201	1.4155	0.4102
dehydrophytosphingosine*	0.7034	1.7941	1.0024	1.0415	1.2446	0.9296	0.9976	0.6696	0.6103	0.9951	1.3711	0.6383	2.376	0.9117	0.7846	0.1918	0.579	0.6641	0.7333	1.2855
delta-tocopherol	0.25	0.7548	1.4384	1.0056	0.6092	1.0629	0.7047	1.2224	1.5671	1.2475	0.7014	0.3805	1.4105	0.8188	1.3115	1.2121	0.7201	0.8077	1.1052	0.8117
deoxycarnitine	1.0735	2.4674	0.9697	0.6282	0.4083	0.9765	0.7315	1.1549	0.6129	0.7557	1.1313	2.2908	2.1101	1.7679	1.6425	0.8916	0.5061	0.6171	0.4629	1.5034
deoxycholate	0.4675	1.0749	1.468	1.4206	1.7371	0.9315	0.5075	0.764	0.3667	1.8242	0.7872	1.6131	2.4712	2.7918	2.1317	0.808	0.901	0.491	2.1474	0.7902
deoxycholic acid (12 or 24)-sulfate*	0.3785	1.9851	1.575	0.4483	0.7052	1.5324	3.8197	0.0495	0.0571	1.4416	1.0177	5.0507	0.0495	2.3283	0.3312	0.1467	0.7511	0.2794	0.0495	1.0318
deoxycholic acid 3-sulfate	0.2207	4.4145	1.7165	0.2906	1.5884	0.0132	0.0132	0.0132	0.0132	0.0132	0.9976	6.1999	6.4366	3.1306	0.2466	0.0132	0.1796	0.3574	0.0481	1.024
deoxymugineic acid	0.2671	8.8649	0.2671	0.5201	0.2671	0.5198	9.1388	0.2671	0.2671	0.2671	0.2949	2.4748	6.6137	2.235	0.2706	0.2671	0.2671	0.9794	0.8856	1.6685
diacetylchitobiose	1.8628	2.6927	1.0097	1.0977	0.4442	1.207	2.5066	0.4442	0.4442	1.2249	0.4442	1.6969	2.1951	2.7209	0.6767	0.4442	0.4442	0.4442	0.4442	1.3386
diacetylspermidine*	1.1543	0.3887	1.1964	1.4454	0.2723	0.7557	1.0934	1.5338	2.5354	1.2491	1.3492	1.2049	0.5432	0.4814	1.2445	0.8534	1.3239	0.6272	0.6947	1.1771
diaminopimelate	1.111	0.621	1.1911	1.1069	1.5932	0.8985	1.0122	0.9561	1.0292	1.3854	1.0223	2.1855	1.1462	1.1586	0.8555	0.9462	0.7897	1.1127	1.5031	1.0329
digalactosylglycerol*	1.0776	1.054	0.2853	2.0378	2.4478	2.6543	1.1222	0.177	0.4235	2.734	0.9141	0.177	1.2255	0.4782	1.6589	0.4731	0.2868	0.6532	0.177	2.1758
dihomo-linoleate (20:2n6)	0.6308	0.8547	1.1969	0.7348	0.2538	1.0089	0.1702	2.304	1.3501	0.8741	1.2552	0.9711	0.3467	0.5751	1.5566	1.5905	1.7576	1.0701	1.4719	0.6641
dihomo-linolenate (20:3n3 or n6)	0.6999	1.799	1.4314	0.6978	0.4035	1.0421	0.1511	2.8077	1.0051	0.743	2.5638	1.9452	0.6339	0.7954	1.4408	1.0344	1.4943	1.0281	0.7953	0.9327
dihydroferulate	0.7044	2.6893	1.0073	1.2253	0.5678	0.5785	5.6876	2.0424	2.2368	1.1833	0.893	0.9671	1.6828	1.6809	0.4163	1.1633	0.4106	1.0663	1.0314	0.5988
dihydrokaempferol	0.3219	1.4707	1.7944	0.299	0.7408	1.2848	0.676	0.8534	1.4253	0.7893	0.3542	0.5864	0.9483	0.299	1.1915	1.0457	0.5927	0.6504	0.9965	1.0444
dimethylarginine (SDMA + ADMA)	1.1549	1.2355	0.9516	0.9924	0.8499	1.059	1.2934	1.1467	0.7441	1.1056	0.9369	1.321	1.3026	1.1352	0.7612	0.4791	0.7235	0.972	1.0076	1.2266
dimethylglycine	5.0675	5.3056	4.0167	1.8155	2.9158	0.7033	4.0904	1.7052	3.0848	0.757	10.2389	2.9719	0.9401	0.57	0.5978	1.4794	0.3314	0.6139	2.5023	0.2368
dimethylmalonic acid	0.888	0.2558	0.9448	1.2184	0.7409	1.0522	0.6748	0.9876	1.0786	1.1034	0.8407	0.6909	0.7543	0.9847	0.969	1.1547	1.1438	0.9301	1.1188	0.7025
docosadienoate (22:2n6)	1.0188	0.3655	0.9239	0.6611	0.0727	1.4382	0.1728	1.0765	2.063	0.678	0.3647	0.2431	0.1348	0.4959	2.3539	3.4737	0.9892	1.1098	3.4372	0.349
docosadioate (C22-DC)	1.058	0.3592	1.1872	0.8336	0.4451	1.0586	0.3669	1.5951	1.078	0.7559	0.928	1.1634	0.5611	0.6919	1.4438	1.4325	0.9111	1.1043	2.3348	0.5075
docosahexaenoate (DHA; 22:6n3)	0.7103	2.2846	1.3825	0.8043	0.41	0.8844	0.3161	2.3367	1.1863	0.9948	1.4552	1.0147	0.9757	0.6545	1.096	1.0078	0.8008	1.1217	1.2006	0.7326
docosapentaenoate (n3 DPA; 22:5n3)	0.5993	2.6816	1.3572	0.6921	0.2339	1.0232	0.1767	2.8796	0.9018	0.7348	2.2854	1.6447	0.5093	0.7268	1.4285	1.1404	1.0025	1.1933	1.0741	0.5191
docosatrienoate (22:3n3)	0.9553	0.4463	1.0496	0.8832	0.1642	0.9588	0.1752	1.1168	1.5962	1.0035	0.663	0.4447	0.1586	0.562	1.7155	2.2476	1.3816	1.3298	2.2219	0.4787
dodecanedioate (C12-DC)	0.962	0.3053	1.1117	1.3201	0.5287	0.8752	0.7521	1.3786	1.2381	1.2567	0.8292	0.5511	0.5403	0.8694	0.9372	1.3014	1.1095	1.4869	1.6309	0.7208
dodecenedioate (C12:1-DC)*	0.7709	0.6135	0.9256	1.2794	0.8168	0.9708	0.6705	1.6088	0.9051	1.5977	1.1876	0.9191	0.8202	1.2485	1.215	1.2946	1.3694	1.4326	1.0785	0.8396
eicosanedioate (C20-DC)	1.7488	0.1656	1.3075	0.9616	0.1286	1.0786	0.6487	2.0577	1.3494	1.0746	0.373	0.3737	0.552	0.86	1.716	1.3383	0.9097	0.8329	3.0227	0.3898
eicosanoylsphingosine (d20:1)*	0.6549	0.4657	1.0679	1.0711	0.4152	0.6941	1.0073	1.8308	0.8013	0.9784	0.4899	0.6124	0.7147	0.9927	0.8103	0.8365	1.503	0.9487	1.1926	0.7247
eicosapentaenoate (EPA; 20:5n3)	0.8428	2.1348	1.5192	1.1277	0.6608	0.8163	0.4743	2.1317	1.4097	1.0267	1.3045	0.8398	1.3404	0.6533	0.9252	0.8101	0.8077	1.1269	1.0764	1.0172
eicosenoate (20:1)	0.7794	0.9573	1.0655	0.6872	0.2247	1.053	0.2242	2.2217	1.799	0.9708	0.738	0.4632	0.368	0.4958	1.4874	1.9279	1.1934	1.2402	2.1349	0.3818
enterodiol	1.1006	4.1019	0.5393	0.6432	0.702	0.6765	1.6842	0.1472	0.4813	1.7599	0.8913	1.9454	7.4633	1.2552	0.1062	0.1062	0.1582	0.9193	0.1875	1.4785
enterolactone	1.2357	1.3065	0.8293	0.8285	0.6513	1.0754	0.6049	0.6498	0.6953	1.2784	1.5794	0.6997	0.9042	1.9675	0.7288	1.0613	1.0047	0.9131	0.8074	0.6859
equol	1.2843	2.0056	0.4438	0.8601	0.613	0.8036	0.5941	0.4026	0.3584	1.2795	2.9525	0.4805	1.0361	3.6546	0.7009	0.9166	1.4529	0.9837	0.701	0.6785
equol sulfate	0.7015	2.3147	0.2822	0.3622	0.5566	0.5148	30.2319	0.2822	0.2822	0.7838	5.1985	4.7019	27.5664	75.4473	0.6913	0.2822	0.2822	0.535	0.2822	17.6592
ergothioneine	0.3397	1.1539	2.1138	0.4045	0.3397	0.4653	0.7549	1.4475	0.5061	0.6334	0.9689	2.1769	5.7401	1.4202	0.3397	0.719	0.5124	0.3397	0.3397	1.7213
erucate (22:1n9)	0.6962	1.0854	1.1219	0.7472	0.2315	1.3636	0.2077	1.4417	2.139	0.9286	0.7264	0.5013	0.4272	0.5484	1.6209	2.3026	1.1137	1.455	2.4998	0.3391
erythronate*	0.8434	1.1135	1.8452	0.9073	0.7126	0.9092	1.2994	1.1525	1.1899	0.7529	0.9718	1.0463	1.1706	1.0103	0.7119	0.5348	0.7987	0.8858	0.6101	0.893
ethylmalonate	1.0084	1.0048	0.7875	1.0704	0.9568	1.1688	1.0882	0.9806	1.1814	1.9642	1.5235	0.8928	1.2514	1.4395	1.4487	0.7271	0.6606	0.5903	0.5958	2.3103
ferulate	0.6024	3.3809	1.321	0.834	1.0902	1.4759	3.1375	0.9512	0.9818	1.1756	0.9703	1.6807	3.494	1.3365	0.6113	0.4324	0.53	0.7708	0.404	1.0765
feruloylputrescine	0.8169	0.9492	0.9064	1.1106	1.0959	1.0046	2.4917	0.705	1.0519	0.8772	1.0537	3.3658	3.2419	2.2857	0.911	1	0.4184	1.3203	0.8736	1.5756
flavin adenine dinucleotide (FAD)	1.466	0.1824	0.6607	0.9659	0.1824	0.8915	0.3016	1.532	1.2402	0.672	0.6221	0.3356	0.3885	0.3508	0.9812	1.3751	0.9542	1.93	2.3747	0.1824
flavin mononucleotide (FMN)	0.9545	0.1413	1.002	0.8672	0.3489	1.2004	0.4084	1.1412	1	1.1119	1.0474	0.5728	0.6345	0.5724	1.4104	2.0837	0.9823	1.9053	3.4868	0.2195
formiminoglutamate	1.2572	0.1241	1.5812	1.0559	0.3143	1.2662	1.4152	1.499	1.7601	0.5097	0.7528	1.0614	0.5441	0.7469	1.805	1.7277	1.5702	1.557	1.8844	0.8374
fructose	0.9092	2.3914	1.0042	0.8246	0.8544	1.0482	12.2971	0.5925	0.9958	0.8172	1.7176	1.9106	5.3484	3.1867	0.8067	0.6441	0.6488	1.1287	0.789	1.3303
fructosyllysine	0.9547	1.6683	1.1205	0.6559	0.8201	0.9257	4.6508	0.6278	0.3187	1.1838	1.2187	2.6021	4.1744	1.8885	0.6749	0.2656	0.524	0.8585	0.6437	2.5795
fucose	0.3129	6.0574	0.9751	0.4392	0.2268	0.6128	8.6285	0.8303	0.2723	1.2527	1.6741	3.1319	3.9067	4.0924	0.393	0.103	0.0926	0.7785	0.4502	1.9233
fucosterol	1.8126	1.5379	1.3228	1.2784	0.5734	0.3668	1.1181	0.9467	0.4508	1.0939	1.7187	1.1709	0.9017	1.7437	1.0165	0.4655	1.2409	1.1412	0.8982	1.8288
fumarate	0.81	1.0062	0.9046	0.7774	0.6251	0.5172	0.9961	1.063	1.1288	0.8132	1.0191	1.2607	1.1148	1.105	0.8522	1.4625	0.9398	2.6566	1.625	0.6711
galactonate	1.3067	13.3752	0.9699	1.1029	0.6502	0.4391	82.4991	1.1629	0.7148	1.4804	0.6496	1.4709	34.402	10.2057	0.7722	0.2715	0.8266	0.8947	0.616	1.2375
gamma-aminobutyrate (GABA)	0.8245	0.8432	1.6071	0.6901	0.9176	1.0902	0.9168	1.4514	0.9825	1.237	1.0017	0.9309	2.1425	1.1989	0.8065	0.7729	1.1256	1.1186	0.8387	2.3802
gamma-CEHC	0.9659	1.2806	1.0517	1.0552	0.6969	1.0807	1.5713	0.4541	0.38	0.9022	1.5778	1.954	1.6948	2.2215	0.6819	0.5669	0.5405	0.55	0.4186	1.3353
gamma-glutamyl-alpha-lysine	1.2251	0.6523	0.9426	0.6123	0.789	0.4873	2.369	1.4454	1.0045	1.0665	1.3028	2.8993	2.4101	2.3318	0.7271	1.0293	0.5872	2.8817	2.7113	1.3908
gamma-glutamyl-epsilon-lysine	1.1895	0.742	0.4059	0.4059	0.4059	1.0152	4.3524	1.5428	0.5324	0.7886	0.5146	3.5791	5.8706	2.5089	0.5327	0.4059	0.4498	0.4059	0.9204	0.5977
gamma-glutamylglutamine	0.3783	1.1385	0.3783	0.3783	0.3783	0.3783	0.6077	0.5708	0.3802	0.3783	0.8144	1.9679	3.3953	3.1989	0.3783	0.3783	0.3783	1.4276	1.55	0.7383
gamma-glutamylglycine	0.3094	0.3094	0.3094	0.3094	0.3094	0.3094	0.7368	1.9818	0.8503	0.3094	0.67	0.5031	0.3094	1.111	0.3094	0.3094	0.3094	3.9826	2.5956	0.3094
gamma-glutamylisoleucine*	0.814	0.7011	1.0794	0.6316	0.5096	0.6308	1.4379	1.6999	1.4567	0.8452	1.0117	1.8757	1.5859	1.6151	0.8046	1.3802	0.5325	2.6269	1.3351	1.411
gamma-glutamylleucine	0.7794	1.0057	0.9303	0.7146	0.5819	0.7408	4.8985	1.0919	1.2196	0.7869	0.7138	5.2672	3.8742	3.1061	0.9873	0.9126	0.5229	1.6712	1.1774	1.357
gamma-glutamylphenylalanine	0.877	0.4766	0.8796	0.7191	1	0.4262	1.6627	1.0892	1.1403	0.9514	1.0358	1.8717	1.8278	2.1254	0.8311	0.969	0.3883	2.1506	1.6639	1.1138
gamma-glutamylserine	0.4524	0.2756	0.6881	0.8783	0.5226	0.4198	1.2474	1.2649	0.973	0.2756	0.5625	0.6483	0.5552	2.004	0.651	0.9184	0.2756	3.4349	2.2949	0.5362
gamma-glutamylthreonine	1.0447	0.6707	0.9998	0.6967	0.6873	0.5387	1.2721	1.62	1.4062	1.0646	1.3108	1.2813	1.6955	1.8571	0.5549	0.971	0.6764	2.9446	2.2212	1.012
gamma-glutamyltyrosine	0.508	0.508	0.508	0.558	0.6264	0.508	0.9579	1.1485	0.875	0.5429	0.5965	2.2033	2.1041	1.6684	0.508	1.2302	0.8403	2.7076	1.8152	0.508
gamma-glutamylvaline	0.5904	0.1269	0.8019	0.1269	0.5132	0.1269	2.7742	2.7455	1.2828	0.8088	0.6631	0.1269	2.9943	3.268	2.0948	0.7891	0.5542	3.3114	2.0307	1.773
gamma-tocopherol/beta-tocopherol	0.8294	0.8299	1.4455	0.9917	0.6468	1.0794	0.827	1.3119	1.3381	1.0937	0.7187	0.6717	1.1059	0.7363	1.1575	1.1629	0.8496	1.0034	1.1331	0.8462
gamma-tocotrienol	0.6884	0.8493	1.4381	0.8833	0.6549	1.1197	0.7361	1.5806	1.5776	1.1152	0.7339	0.6771	1.1527	0.8663	1.2367	1.3385	0.8791	1.0934	1.3835	0.8354
genistein	0.471	8.6358	1.1142	0.5455	0.395	1.043	20.8599	0.724	0.4289	2.4579	2.1551	1.0399	8.7974	3.6287	0.5114	0.3549	0.3094	1.4137	0.2809	1.5699
gentisate	0.7334	1.2546	0.2218	0.6129	1.1816	0.9849	3.1921	0.3889	0.6959	1.1399	0.8253	1.8774	2.7893	1.5528	0.4954	0.2218	0.4217	0.6343	0.3133	2.0683
gluconate	1.0825	1.2883	0.9695	1.0076	0.4112	0.7146	31.6899	0.7529	0.7569	1.3331	0.8018	1.092	3.0071	1.347	0.612	0.7452	0.671	1.7515	0.6799	0.5576
glucosamine-6-phosphate	0.5476	0.2381	0.4493	0.7698	0.7524	1.6867	0.6106	0.8617	0.9302	1.249	0.6151	0.4457	0.7774	1.1651	1.1286	1.4074	0.996	4.1197	6.0594	0.1762
glucose	0.9897	3.2015	0.9626	0.6597	0.9031	1.354	1.9171	0.4094	0.4123	1.2744	1.1528	1.4847	2.1563	1.474	0.7462	0.3288	0.5416	1.0648	0.667	1.9385
glucuronate	4.5419	2.8441	0.9902	0.9516	7.7879	1.755	5.0228	0.5282	0.6984	1.0477	1.184	1.1001	1.8682	1.2156	0.5452	0.3942	0.3877	1.0585	4.9041	0.6877
glutamate	0.8626	0.448	0.9831	1.0166	0.5613	0.7656	0.893	1.3205	1.0782	1.1372	1.0521	1.367	1.1371	1.2082	0.8234	1.2973	0.9413	1.532	1.5323	0.6758
glutamate, gamma-methyl ester	0.9734	0.7485	1.5249	0.6109	0.6335	1.2072	0.8703	2.3007	1.3971	0.7236	1.0209	1.249	1.3755	0.8633	0.8633	1.1058	0.7542	1.0711	2.2346	0.9421
glutamine	0.3818	2.9811	0.6661	0.3439	0.7545	0.7159	1.4593	0.605	0.6304	0.7279	1.2615	4.5158	5.3174	3.3763	0.5072	0.4219	0.1667	0.8017	0.9605	1.3411
glutaminylleucine	0.9243	0.3972	0.3972	0.5328	0.3972	0.7519	1.4393	0.3972	0.3972	0.3972	0.6276	2.9334	3.0235	3.4969	0.3972	0.3972	0.3972	0.3972	0.3972	0.3972
glutarate (C5-DC)	1.0786	0.9247	1.1097	1.1653	0.9269	1.6396	1.0073	0.6216	1.0233	1.3753	1.4778	1.1559	1.285	0.6949	0.4372	0.3637	0.8925	0.781	0.6301	1.5104
glycerate	0.8356	1.0951	1.3482	0.8025	0.6593	0.967	1.4764	1.0139	1.0368	0.9224	1.0149	1.1995	1.047	1.1489	0.6913	0.8054	0.6866	1.0878	0.7215	0.7554
glycerol	1.2916	0.8636	1.3183	0.8795	0.7778	1.0631	0.6691	13.216	1.7257	1.3574	1.7386	1.1135	0.5886	0.8527	0.9648	1.9547	0.7802	1.1969	1.177	1.2516
glycerol 3-phosphate	1.9295	1.614	0.8474	0.6335	0.5578	0.9453	1.0726	1.356	1.7616	1.3906	1.2232	0.6587	1.1133	0.2471	0.9122	3.4921	0.8233	0.655	1.0481	0.8319
glycerophosphoethanolamine	1.7172	2.1214	1.2351	0.9299	0.9429	0.5291	0.5802	1.4713	0.7953	1.6768	1.595	0.6716	0.9956	0.5227	1.0427	0.5387	0.9995	0.9213	1.0663	1.5335
glycerophosphoglycerol	2.8895	4.945	0.8548	0.9552	0.9949	1.3801	2.0273	0.7863	1.0388	1.8354	1.8449	0.8887	1.926	0.5015	0.6221	0.5091	0.729	0.3775	0.571	1.7241
glycerophosphoinositol*	2.1535	5.0033	0.4994	0.3809	0.3809	0.3809	3.178	1.3878	0.8513	0.3809	2.1581	0.9723	2.7307	0.7231	0.3809	0.3809	0.4231	0.3809	0.74	0.3809
glycerophosphorylcholine (GPC)	2.0492	2.352	0.7614	1.4452	0.6624	0.471	1.1214	1.6426	0.5689	3.1538	2.0127	0.6259	2.4529	1.1674	1.0959	0.2799	0.7676	0.9638	1.1105	1.9851
glycerophosphoserine*	1.4492	2.7505	1.1236	0.398	0.6468	0.763	0.9184	1.2163	1.0411	1.2236	1.5118	1.0854	1.6156	0.4654	0.5799	0.5687	0.4109	0.673	0.6036	1.3631
glycine	0.9487	0.5697	0.9221	1.0032	0.5612	0.8461	1.4927	1.2443	1.0095	1.2015	0.8886	1.4892	1.0657	1.3212	0.8296	0.8335	0.638	1.2709	1.2608	1.129
glycitein	0.3943	36.9202	0.1099	0.0595	0.2381	0.8373	21.191	0.0595	0.0595	4.1664	3.7094	0.8642	10.6402	8.0225	0.1758	0.0595	0.0595	1.822	0.0595	3.7183
glyco-beta-muricholate**	0.2409	0.6597	0.2409	0.2409	0.2409	0.2409	2.9307	0.2409	0.2409	0.2409	0.2409	0.2409	0.2409	0.2409	0.2409	0.2409	0.2409	0.2409	0.2409	0.2409
glycocholate	0.798	2.1152	0.8434	0.3846	0.5905	1.0483	4.7164	0.5873	0.2633	0.9085	0.2633	1.2935	2.5203	0.2633	0.2633	0.2633	0.2633	0.2633	0.5413	0.9002
glycocholate sulfate	0.1583	0.1583	0.3914	0.1583	0.1583	0.1583	11.4158	0.1583	0.1583	0.1583	0.1583	0.1583	2.8374	0.1583	0.1583	0.1583	0.1583	0.1583	0.1583	0.2602
glycodeoxycholate 3-sulfate	0.1613	0.1613	0.2515	0.1613	0.1613	0.1613	5.2182	0.1613	0.1613	0.1613	0.1613	2.4664	4.2746	0.1613	0.1613	0.1613	0.1613	0.1613	0.1613	0.72
glycolithocholate sulfate*	0.1783	0.9567	0.4148	0.1783	0.1783	0.7124	5.6104	0.1783	0.1783	0.482	0.1783	3.9219	1.8492	0.7568	0.1783	0.1783	0.1783	0.1783	0.1783	0.5444
glycylisoleucine	1.2569	0.7901	1.0086	0.9771	0.3281	1.0703	4.8741	0.6459	0.9909	1.1855	0.9477	7.7609	3.9687	3.2712	0.9109	0.4972	0.5394	1.0964	0.7476	0.8658
glycylleucine	0.9614	2.312	1.0634	0.7949	0.7231	1.1097	5.812	0.6101	0.7779	1.0243	1.0081	8.855	5.6601	4.1052	0.9116	0.5508	0.5277	0.8934	0.5933	2.1403
glycylvaline	0.9424	1.5379	0.9634	0.9573	0.582	0.9361	4.9489	0.6747	0.7413	1.0549	0.9413	6.9304	4.1383	3.2785	1.0312	0.5936	0.4651	0.8794	0.6685	1.8288
glyphosate	0.023	0.023	0.023	0.023	0.023	0.023	0.023	0.023	0.023	0.023	0.023	0.023	0.023	0.023	0.023	0.0262	0.023	0.0259	0.1113	0.023
guanidinoacetate	1.0354	1.9429	0.7303	0.4211	0.8077	0.5551	1.0561	1.0269	1.019	0.7516	2.4965	2.076	1.2136	2.8113	1.4768	0.6794	0.5767	1.2237	0.8167	2.1331
guanine	0.949	1.6021	1.5598	1.0938	1.3718	2.2486	1.9393	0.5258	0.8195	1.6189	0.9658	2.5301	2.4712	0.5011	0.386	0.547	0.6725	0.6063	0.5094	1.2511
guanosine	2.1756	0.968	0.2602	2.0327	1.8493	2.8966	2.4532	0.1082	0.6689	4.2411	2.7282	1.4563	0.1293	0.6435	0.6998	0.3222	0.9793	1.3063	0.8013	1.0882
guanosine 2'-monophosphate (2'-GMP)*	0.3853	0.3853	0.3853	0.3853	0.3853	0.3853	0.3853	0.3853	0.3853	0.3853	0.3853	0.3853	0.3853	0.3853	0.3853	0.3853	0.3853	3.0057	0.3853	0.3853
guanosine 5'- monophosphate (5'-GMP)	1	0.301	0.301	0.3179	0.301	0.301	0.301	0.8925	0.301	1.4941	0.301	0.301	0.301	0.301	0.301	0.301	0.301	7.4371	4.4114	0.301
guanosine-2',3'-cyclic monophosphate	0.7446	0.4991	1.0656	0.2529	0.9791	2.0884	0.7179	0.4572	1.4544	1.163	0.6312	0.9272	0.9865	0.7745	0.4938	2.9064	0.9459	1.5371	4.8976	0.7405
heneicosapentaenoate (21:5n3)	0.5981	2.3121	1.7516	0.8257	0.5792	1.1206	0.3331	2.7726	1.2558	1.1582	1.4399	0.9286	1.2505	0.6202	1.2212	1.13	0.9569	1.272	1.1176	0.7512
heptadecanedioate (C17-DC)	1.1246	0.2345	1.334	0.7711	0.2598	0.8463	0.3048	1.5115	0.7696	0.6673	1.019	0.9134	0.5174	1.0031	1.0365	1.1925	0.9561	1.1392	1.8119	0.9295
heptadecasphingosine (d17:1)	0.3506	1.5037	0.3506	0.3506	0.5883	0.3506	0.9863	0.3506	0.3506	0.3506	0.3506	1.2027	0.7131	1.1939	0.5554	0.3506	0.3506	0.4269	0.4215	1.1024
heptanoate (7:0)	0.4192	0.5854	0.8267	1.0082	0.7411	1.5719	0.4161	0.5078	0.3708	1.1417	0.9282	1.2964	1.0293	1.6804	1.5124	1.314	0.9475	0.9691	0.8751	1.2947
hexadecadienoate (16:2n6)	0.7525	1.6724	1.492	0.7901	0.7922	0.9708	0.5873	8.9333	1.7484	1.0528	1.9396	1.1971	1.6939	0.7453	0.9957	1.2443	0.9927	0.7817	0.6994	1.2351
hexadecanedioate (C16-DC)	0.8941	0.3179	1.1775	0.7124	0.3937	1.0009	0.4187	1.3465	0.7861	0.7134	1.8176	2.0602	1.3842	1.699	0.9479	0.8036	2.4865	1.3606	1.2609	0.9029
hexadecasphinganine (d16:0)*	1.0961	1.4555	1.4738	1.4424	0.7587	0.702	0.8218	0.8627	0.5364	0.7263	0.9885	1.0115	0.6897	1.1372	1.5229	1.0548	1.1697	0.5077	1.0816	0.2837
hexadecatrienoate (16:3n3)	0.6474	1.9171	1.431	0.833	0.9558	0.8382	0.6177	9.0465	1.3275	1.0416	2.7217	1.3694	2.0561	0.7209	0.8442	1.1825	0.7055	0.6665	0.3873	1.7951
hexadecenedioate (C16:1-DC)*	1.5234	1.4444	0.7749	0.9986	0.6496	1.1747	0.7101	0.6113	0.3673	0.4532	3.1914	1.0792	1.8522	1.0014	0.2796	0.2648	0.7131	0.3731	0.2598	1.2669
hexanoyltaurine	0.2696	3.1316	4.5059	0.2311	1.2318	1.1344	3.9154	0.2736	0.0787	1.9127	3.1115	10.7077	13.9918	7.7895	0.6649	0.0787	0.0787	0.6744	0.3132	3.1448
hippurate	0.1999	0.0833	0.0833	0.4319	0.0833	0.1985	34.3611	0.4762	1.3516	2.527	2.7334	4.4506	8.3087	154.392	7.0975	0.3218	1.4279	0.0833	0.0833	91.6417
histamine	0.1323	7.3663	6.0438	0.1323	0.1323	0.9433	0.4191	0.7096	0.2558	0.7828	1.8616	11.0757	3.5832	0.9859	1.4097	0.3063	0.1323	2.0692	0.2203	5.9505
histidine	0.5532	1.7861	0.8089	0.6331	0.5854	0.4176	1.8688	0.7187	0.9518	0.6713	1.0106	3.279	2.0637	2.5938	0.4612	0.6801	0.6381	1.0967	1.5271	1.1536
homoarginine	0.149	0.718	1	1.0161	1.0472	1.1864	0.149	0.2568	0.149	0.2888	1.3349	0.5964	0.149	3.0904	2.0781	1.6501	1.0324	1.0173	0.8978	1.3433
homocitrulline	0.8996	0.9485	1.026	0.7026	1.6124	1.1032	0.8812	1.1456	0.8439	1.0185	2.4217	0.7877	1.0827	1.324	1.1593	1.8206	1.062	1.0434	1.0206	1.8988
homoserine	0.9688	1.5845	1.1995	0.5254	0.7536	0.5773	0.7989	1.041	0.9281	0.7043	1.3753	1.1495	1.8327	0.9016	0.6671	0.4288	0.692	0.9925	1.1345	0.9845
hydroxy-N6,N6,N6-trimethyllysine*	0.7229	0.4456	0.7502	1.035	0.863	1.3637	1.0561	0.925	0.8108	0.8612	0.4759	1.1695	0.7275	1.2982	1.4379	1.4563	0.8557	0.6597	1.0206	1.173
hydroxy-undecanedioate (OH-C11:0-DC)*	0.9746	0.6789	0.8611	1.256	0.7342	1.0408	1.2632	1.1838	1.1203	1.2654	0.6811	0.5775	0.627	0.7624	0.9828	1.2144	0.9758	1.2347	1.0261	0.6548
hydroxymethylpyrimidine	0.7759	0.2958	1.5452	0.8579	0.4696	1.1546	1.1021	0.813	1.5634	0.4048	0.5928	1.3309	0.5087	1.1694	1.9436	2.7716	0.9593	1.0274	0.8582	1.3388
hydroxystearate sulfate	1.2576	0.0808	5.4712	0.0808	15.6749	4.3696	0.8245	0.199	0.6815	9.0672	4.058	3.4644	3.0827	0.6034	1.1136	1.9459	2.1545	0.5176	0.9345	5.154
hyocholate	0.4725	0.8804	3.2923	1.4409	2.0285	1.3575	0.8744	0.843	0.6714	1.5727	0.5886	3.634	2.7726	2.9802	0.8185	0.9514	0.5985	0.37	0.7665	0.8528
hyodeoxycholate	0.6232	0.6153	1.4349	1.0112	0.8302	1.101	0.5679	1.028	0.7289	1.2587	0.9455	0.875	0.98	1.7283	1.4783	0.9411	1.0047	0.5934	1.92	0.9332
hypoxanthine	0.9695	0.6896	1.2047	0.9166	0.7628	0.9887	0.6929	1.1289	1.0561	0.9135	0.9133	0.9492	0.9206	0.9269	1.0101	0.9435	0.9468	1.2438	1.3484	1.1139
imidazole lactate	0.8435	0.4544	0.9553	0.8952	0.3111	0.6345	0.8546	1.1719	1.3323	0.9693	0.6648	1.0798	1.0051	0.7136	0.9936	1.453	1.1027	2.0747	1.4194	0.756
imidazole propionate	1.765	3.2766	0.9482	0.7539	0.8943	0.5473	2.2321	1.1301	0.8384	1.1552	1.3761	2.6763	5.0089	2.8887	0.3742	0.4365	0.4012	0.5199	0.9736	1.9278
indole	0.2613	0.2613	0.6587	0.2613	0.5428	1.4657	0.2613	0.886	0.534	1.0182	1.2292	1.9102	1.5187	1.2635	0.7165	0.6659	0.2613	0.2613	0.4123	0.2613
indole-3-carboxylate	1.2933	0.6073	1.1332	1.2059	0.7898	0.9947	0.9746	1.5123	1.3731	1.6559	1.178	0.6615	0.819	0.927	1.166	0.8086	1.3648	1.4444	2.1078	0.8982
indoleacetate	1.2714	9.0914	0.3161	0.2673	0.4142	0.6369	1.948	0.408	0.4523	2.3889	0.8625	0.3721	1.7094	3.1485	1.0317	0.2736	0.1886	0.7374	0.4399	4.3236
indoleacetylglycine	0.0797	0.0797	0.0797	0.0797	0.0797	0.0797	1.6872	0.0797	0.0797	0.0797	0.591	0.5464	0.1171	14.1114	0.0797	0.0797	0.0797	0.0797	0.0797	5.0208
indolelactate	1.4912	17.9342	0.5612	1.4355	0.3197	0.5355	2.2859	1.0858	0.4878	1.7787	0.7994	2.8363	3.0853	0.8781	0.375	0.3202	0.6241	1.1672	1.2164	1.8344
indolepropionate	0.652	1.1711	1.2802	0.84	0.6414	1.0166	0.807	0.59	0.4782	0.8584	1.4512	1.5286	2.1397	1.3697	0.5654	0.6841	0.7397	0.7074	0.7766	1.6475
indolin-2-one	1.7916	0.3999	1.2084	1.4939	0.5781	2.1209	1.2045	1.6184	0.8636	1.0889	1.1524	0.7071	0.8389	1.1232	3.8843	1.4706	0.6916	0.4348	1.7722	0.7138
inosine	1.9843	0.5982	0.1664	1.7888	1.2182	1.8352	1.4567	0.0745	0.6079	2.4509	2.7292	0.7424	0.0518	1.0862	0.8347	0.5736	1.2473	1.2922	1.4717	0.9897
isobutyrylglycine	0.9162	0.5244	1.5134	1.1581	0.9232	1.0744	0.9169	1.0617	1.2235	0.9345	0.8271	0.4468	0.8656	0.9514	1.0745	0.9827	0.946	1.3535	0.8739	0.7501
isocaproate (i6:0)	0.8369	0.9041	0.9082	0.741	0.9769	1.0723	1.0644	0.5989	0.8571	1.0418	0.8473	1.033	1.5037	1.1598	0.8207	0.881	0.6985	0.6433	0.5241	1.2814
isohyodeoxycholate	0.7356	0.5322	1.4022	0.8771	0.9363	1.0066	0.5446	1.144	0.7506	1.412	1.0059	0.6548	0.9411	1.6869	1.526	0.8828	1.0011	0.6061	2.3775	1.0858
isoleucine	0.9381	0.7263	1.0629	0.8997	0.6093	0.9094	1.6133	0.7777	1.1537	0.8999	0.8349	2.1752	1.7891	1.4248	1.0073	0.8886	0.5926	1.0955	0.8676	1.0887
isoleucylglycine	0.7217	0.8856	0.7914	0.6299	0.606	0.9653	1.6614	0.8445	1.0747	0.5409	0.9644	3.1727	2.2523	2.2759	0.6557	1.502	0.3992	0.7746	0.9458	1.0223
isopimaric acid	0.2105	0.2105	0.2105	0.2105	0.2105	1.6093	0.6478	0.2105	0.2105	2.4274	0.471	0.9517	1.8003	0.2105	0.2105	1.0483	0.3795	0.2105	0.2105	0.2105
isoursodeoxycholate sulfate (1)	0.1795	2.7591	0.7481	0.1795	0.9805	0.1795	1.0778	0.1795	0.1795	0.1795	0.6125	2.6329	2.5228	1.4844	0.1795	0.1795	0.1795	0.1795	0.1795	0.8824
isovalerate (i5:0)	1.0915	0.8382	0.9151	1.223	0.9903	1.1682	0.8775	0.6441	0.9572	1.2806	0.9409	1.0319	0.9289	1.2258	0.7956	1.0137	0.6759	0.7519	0.7014	1.3157
isovalerylglycine	0.9312	0.5277	1.2489	1.1008	0.525	1.0246	1.2076	0.9703	1.4453	0.9461	0.8117	1.11	1.1134	1.0378	0.9994	1.0006	0.7932	1.1038	0.9574	0.9193
kynurenate	0.6014	1.5868	0.535	0.3765	1.0301	1.2288	1.3945	1.4461	1.9268	1.515	4.1744	4.056	1.8763	3.0479	1.5314	0.9626	0.7342	0.3071	0.4175	3.2177
kynurenine	0.5538	0.6526	0.39	0.2872	0.4555	0.512	0.4652	3.3862	3.9729	0.6892	1.5841	19.5495	0.8748	1.4007	6.4365	1.4086	1.2345	0.4392	1.4283	5.633
L-urobilin	0.928	0.7123	1.0505	1.0811	0.6191	0.925	0.9992	0.7584	0.7719	1.0304	1.1918	0.7225	0.396	1.0448	1.0906	1.1202	0.9282	0.9678	1.412	1.0665
lactate	0.5215	22.943	2.5445	0.2608	0.2533	0.3981	5.7017	1.9028	0.8149	0.3487	0.9618	3.0332	4.2295	2.6349	1.6616	1.932	0.478	2.2087	0.6166	0.9569
lactobacillic acid	0.8358	0.7915	1.1844	0.739	0.1958	1.17	0.2899	0.781	1.8484	0.9666	1.0028	0.7225	0.2975	1.0277	1.5203	2.074	1.3436	1.0009	2.1134	0.5611
lactobionate	1.4376	3.7607	0.5255	1.6112	0.6512	0.7851	25.4464	0.6348	0.7198	1.8609	0.5457	0.7135	5.4925	2.0727	1.5302	0.2765	1.1123	1.7484	0.5498	0.9657
lactosyl-N-palmitoyl-sphingosine (d18:1/16:0)	0.4814	0.4814	0.9405	0.4814	0.4814	0.4814	0.4814	0.4814	0.4814	0.4814	0.7351	0.6447	0.6701	0.4814	0.4814	0.4814	0.4814	0.4814	0.4814	1.4611
leucine	0.8786	0.7192	1.1211	0.9776	0.6548	0.8486	1.822	0.7954	1.078	0.8744	0.9886	2.8449	1.9863	1.9912	1.0852	0.8935	0.6752	1.1821	0.9599	1.2636
leucylalanine	1.184	2.5408	0.5918	0.8634	0.6445	1.2548	3.9313	0.6347	0.5923	0.8306	1.9233	6.4932	8.2847	5.6799	0.61	0.789	0.4652	0.4436	0.5701	1.8126
leucylglutamine*	0.6555	2.4797	0.6272	0.7393	0.3398	1.2723	5.5486	0.6098	0.4547	0.7984	1.6315	8.1475	14.7257	7.0661	0.5955	0.3398	0.6256	0.7337	0.7339	2.1378
leucylglycine	1.044	2.03	0.6177	0.6374	0.7056	1.0627	2.8032	0.5479	0.6313	0.6846	1.3372	4.3615	5.8648	3.3518	0.5002	0.6701	0.4183	0.5577	0.4728	1.8419
levulinate (4-oxovalerate)	0.765	0.7787	1.6271	1.0453	0.8038	0.7721	0.6921	0.7256	0.9434	1.0928	0.7935	0.5226	1.0514	1.1289	0.9413	1.0194	0.9167	1.0627	1.1396	1.5004
linoleate (18:2n6)	0.7624	1.5533	1.3032	0.8655	0.6253	1.073	0.5223	2.2757	1.287	0.9706	1.0787	0.866	0.8988	0.7247	1.1463	1.1862	0.946	1.0186	1.1257	0.7663
linolenate [alpha or gamma; (18:3n3 or 6)]	0.6602	1.7406	1.4755	0.896	0.6432	1.0393	0.56	3.5903	1.328	0.9979	1.1768	0.8922	1.2648	0.6599	1.0299	1.1318	0.8846	0.9337	0.9309	0.8851
linolenoylcarnitine (C18:3)*	0.5694	0.5136	1.0507	2.7262	1.6915	1.2483	0.7653	1.2625	0.5991	1.3572	0.3609	1.3801	0.8673	1.4308	1.331	1.6059	0.9377	0.7956	1.6494	0.4046
linoleoyl ethanolamide	0.3193	1.4722	0.9536	0.5485	0.3519	1.3807	0.272	0.6342	1.5403	0.9762	1.0219	0.812	0.6167	0.4884	1.3255	1.2765	1.0561	1.2336	1.0316	0.5331
linoleoyl-linolenoyl-glycerol (18:2/18:3) [2]*	0.3954	0.9452	3.3025	0.3954	0.3954	0.3954	0.3954	22.2317	0.8777	0.3954	2.3789	0.3954	1.6439	0.3954	0.3954	0.6929	0.3954	1.203	0.3954	0.473
linoleoyl-linoleoyl-glycerol (18:2/18:2) [1]*	0.338	0.4539	3.1212	1.6104	0.338	0.4047	0.338	16.7672	0.338	0.338	1.9696	0.338	1.423	0.338	0.338	0.338	0.338	1.0338	0.338	0.338
linoleoyl-linoleoyl-glycerol (18:2/18:2) [2]*	0.4738	0.9891	3.129	0.4738	0.4738	0.4738	0.4738	25.6552	0.4738	0.4738	1.7921	0.6474	1.0109	0.4738	0.4738	0.4738	0.4738	0.5666	0.4738	0.4738
linoleoylcarnitine (C18:2)*	0.2438	3.1329	0.518	0.4276	0.2665	0.2438	2.1296	0.7626	0.2438	1.3928	1.3164	1.6836	2.9559	1.3226	0.337	0.2438	0.2438	0.3891	0.3755	0.7174
linoleoylcholine*	0.3635	2.5435	0.8225	1.2875	1.2113	1.6444	1.4268	1.0442	1.2502	1.3714	1.497	0.7192	1.8205	0.5709	0.7905	0.5975	0.8296	0.7916	0.3408	2.4229
lithocholate	0.3339	0.9578	1.3771	0.8976	1.091	1.1126	0.6871	1.059	0.8455	1.1243	0.6021	1.5619	1.4454	1.1241	1.3696	0.5475	1.0339	0.8773	1.4127	0.7214
lithocholate sulfate (1)	0.1467	2.3412	1.5909	0.5539	2.9363	1.8529	5.1732	0.4048	0.2097	1.8014	0.0787	4.8018	2.6621	2.0124	0.3686	0.2507	0.795	0.6285	0.1095	0.7074
lithocholic acid sulfate (2)	0.1795	2.1909	1.837	0.518	2.4448	2.2191	2.6928	0.2464	0.1368	1.3684	0.1308	4.0274	2.1888	2.1856	0.3855	0.2458	0.407	0.4476	0.1076	1.02
lysine	0.9762	0.7748	1.1113	0.8636	0.7881	0.7919	1.6706	0.978	0.8145	0.9475	1.2422	2.3369	2.0753	1.8422	0.7138	0.8123	0.7037	0.9628	1.0134	1.6132
lysylleucine	1.0895	3.0723	0.6832	0.8773	0.4853	1.8473	3.0045	0.3794	0.2822	1.0044	1.33	7.5406	11.8045	4.4886	0.4315	0.4104	0.4778	0.3014	0.3864	2.4896
malate	0.7384	0.7855	0.9741	0.7871	0.7285	0.6875	1.0437	1.079	1.0859	0.8123	1.1839	1.078	1.2912	1.0956	0.8028	1.1604	0.911	1.6052	1.394	0.6399
malonate	0.8188	1.4109	0.9646	0.9572	0.7269	0.9194	3.8908	1.0567	1.2143	0.9941	1.0287	1.1541	2.102	1.378	1.0525	1.1752	1.103	1.1161	1.3696	0.8976
malonylcarnitine	0.8717	0.8245	0.7748	0.3436	0.2676	0.2676	1.4191	0.2676	0.2676	0.6974	3.181	1.3406	2.0346	3.1741	0.911	0.2676	0.2676	0.2676	0.2676	1.4512
maltose	1.9958	0.8086	0.4045	2.495	2.6267	3.4248	1.0361	0.8315	1.0354	2.8102	0.8317	0.4024	0.9459	0.5918	2.4587	0.5491	1.2592	0.9156	0.7596	1.4769
maltotetraose	1.4651	5.411	0.4446	1.354	1.031	0.9891	4.6904	0.2643	0.1699	2.5494	1.1785	0.8603	1.6161	2.0201	0.9784	0.2046	0.425	0.5	0.4521	3.6261
maltotriose	1.6713	1.2989	0.8336	2.454	2.5113	2.4743	0.9688	0.415	0.5693	2.7032	0.8561	0.2273	0.7731	0.8713	1.4212	0.2758	1.2839	0.9481	0.9181	1.0691
mannitol/sorbitol	1.0255	14.4731	0.9669	0.5751	0.7957	0.9109	68.9656	0.5642	0.9673	0.7253	1.4345	1.6198	2.5393	4.0452	0.4432	0.5592	0.5409	1.0085	0.4084	1.4983
mannonate*	2.0471	4.1293	0.9928	2.2412	0.9249	0.3072	15.1426	0.7653	0.2473	3.3785	0.5104	0.5421	6.9251	0.9582	1.4644	0.1917	0.2028	2.4656	1.2278	1.2086
mannose	0.7326	1.4303	1.095	0.89	0.8013	0.9707	1.7941	0.4386	0.6879	0.717	1.6854	1.5082	1.4078	1.5119	0.9279	0.6288	0.4454	1.2302	0.9614	1.0382
margarate (17:0)	0.713	1.0269	0.7466	0.576	0.3178	1.1043	0.2694	1.9799	1.9161	0.5325	0.6056	0.465	0.2756	0.5475	1.5439	2.0189	1.1442	1.2656	1.944	0.5741
margaroylcarnitine (C17)*	0.3623	1.0101	0.6979	0.3623	0.3623	0.3623	0.3623	1.0399	0.3623	0.3623	0.5194	0.9211	0.8375	0.3623	0.7552	0.3623	0.3623	0.5759	0.3623	0.3623
methionine	0.8311	1.007	0.9666	0.921	0.7423	0.9836	1.993	0.9751	1.0618	0.9447	0.914	3.163	2.2956	1.8873	0.9863	1.127	0.7654	1.0893	1.1973	1.5004
methionine sulfoxide	0.9872	0.8876	1.1485	0.9786	0.7114	1.1119	1.7072	0.7808	1.1391	0.7625	1.0201	2.7951	2.1438	1.9098	0.8862	0.6992	0.7426	0.9735	0.6655	1.1145
methylmalonate (MMA)	0.6489	1.0531	0.6873	0.7109	1.0388	0.8559	1.2575	0.9424	1.0036	1.355	0.7902	1.0932	0.8388	1.507	0.9432	0.5798	1.0515	0.9964	0.8814	2.3818
methylphosphate	0.7004	0.5257	0.9646	0.8435	0.4893	1.2844	0.7688	0.8144	0.6465	0.7001	1.3405	0.6368	1.9668	1.0501	0.6794	0.9554	0.6527	3.9393	3.5285	0.3062
methylsuccinate	1.0113	0.47	0.9325	0.9708	0.6989	0.858	0.7522	0.7461	1.1005	0.7899	1.2641	0.6958	0.9115	1.0041	0.7014	0.8334	0.8743	1.1147	1.1335	0.9735
mevalonate	0.8175	6.6925	0.9754	0.9069	0.4659	0.8999	1.5803	0.4949	1.0577	0.5985	1.31	1.4536	1.8811	1.2731	0.7291	0.7314	0.852	0.7916	0.5951	2.0723
mevalonolactone	0.4878	5.0857	0.7971	0.646	0.4878	1.3518	2.2859	0.4878	1.4104	0.4878	1.0232	0.9694	1.8581	0.4878	0.7907	0.4878	0.4878	0.4878	1.2961	1.1445
myo-inositol	0.8375	1.3675	1.4278	1.2655	0.4722	0.9916	2.4743	0.8649	0.6812	1.3764	1.4035	0.695	1.2323	1.5582	1.2789	0.4597	0.6813	1.5382	1.3302	1.5649
myristate (14:0)	1.0899	0.8685	1.1291	0.8207	0.4256	1.248	0.3321	4.5354	1.6511	0.7657	1.5429	1.0776	0.3936	0.5333	0.9862	2.1151	1.4057	0.9803	1.1879	0.4288
myristoleate (14:1n5)	0.7552	0.9659	1.3035	0.6596	0.6148	0.7272	0.3906	18.5931	1.9872	0.9569	2.8551	1.1429	0.6845	0.7964	0.5951	3.4086	0.9167	0.708	0.4896	1.1846
N,N,N-trimethyl-5-aminovalerate	0.3444	0.9873	0.5229	0.5732	0.9526	1.4591	0.8044	0.4518	0.7398	0.6696	0.6308	0.7905	1.4038	2.0014	1.276	2.0373	1.1412	1.0812	1.0746	0.8411
N,N,N-trimethyl-alanylproline betaine (TMAP)	1.2284	15.4324	0.6555	0.7301	0.4162	0.8717	30.4284	0.9663	0.4362	2.0731	1.339	3.8218	14.3631	11.8444	0.8305	0.2404	0.3096	1.3471	0.6619	4.9494
N,N-dimethyl-5-aminovalerate	0.6947	1.7428	0.8929	0.7485	1.1018	1.2756	1.1455	0.2173	0.5702	1.0719	0.6125	1.2359	1.4423	0.6222	0.7651	0.3043	0.5261	0.5341	0.3371	1.1938
N,N-dimethylalanine	3.1302	6.732	0.2481	0.7928	1.261	1.5394	1.264	0.1383	0.5802	0.9874	1.6687	2.5342	3.1709	1.0978	0.3557	0.1492	0.2093	0.6391	0.1538	3.0543
N,N-dimethylvaline	0.9587	0.6152	0.9714	1.1742	0.7837	1.1092	0.9352	0.9008	1.0011	1.1364	0.8149	0.5529	0.6364	0.8691	1.1079	1.1064	0.953	1.0626	1.269	0.8553
N-(2-hydroxypalmitoyl)-sphingosine (d18:1/16:0(2OH))	1.0885	0.7799	1.264	1.0932	0.4551	0.9139	0.7592	0.7937	0.5249	0.8919	0.9471	1.0643	0.9667	1.1219	1.0886	0.7708	0.6791	0.7073	0.8634	0.9228
N-acetyl-1-methylhistidine*	0.2423	2.7761	0.1001	1.6594	0.1001	0.2446	1.0073	0.3287	0.1922	1.0159	4.6001	1	2.7319	13.7957	2.1513	2.2572	2.5554	0.1906	0.6843	17.5171
N-acetyl-3-methylhistidine*	0.0511	1.3127	0.0511	0.9909	0.0511	0.5135	2.2154	0.5206	0.7343	1.3609	7.6015	2.7928	4.104	13.402	2.221	1.2469	0.5376	0.0511	0.6355	14.1452
N-acetyl-beta-alanine	0.7295	1.312	1.4462	1.0023	0.5285	0.8606	0.7416	0.2962	0.2962	0.9144	1.8253	1.4416	2.3051	1.5418	1.5908	0.3563	0.6646	0.708	0.4227	2.2871
N-acetyl-cadaverine	0.6359	2.8351	4.1261	0.8834	1.906	1.0542	1.0201	0.8432	0.7572	0.583	1.1899	4.9343	1.7073	0.7042	1.4864	0.7645	0.6885	0.3564	0.5925	1.801
N-acetyl-isoputreanine	0.3986	1.8846	0.7164	0.5395	0.9114	1.2887	1.5	0.1879	0.2625	1.0241	2.8871	1.7249	2.1928	4.0007	1.6621	0.6202	0.3335	0.54	0.2056	5.1313
N-acetylalanine	0.6106	1.0352	2.1286	0.6488	1.0094	1.0267	1.717	0.5868	0.6316	1.7508	1.1435	2.2533	1.7996	1.917	1.7205	0.8982	1.4715	0.7754	0.7103	4.3548
N-acetylarginine	1.3806	0.5907	1.2369	0.9039	0.5665	0.7888	1.0952	1.3356	1.0862	0.6579	1.033	1.2706	1.0917	1.584	1.0348	1.4992	1.1656	1.4069	1.2451	1.1852
N-acetylasparagine	0.8912	0.4818	0.9578	0.9924	0.4593	0.9214	0.6999	0.9818	0.9941	1.0573	0.8228	0.8984	1.1437	0.8381	0.5645	1.1228	0.5659	1.151	1.1359	0.9612
N-acetylaspartate (NAA)	1.3257	0.5851	1.6646	0.97	0.584	0.8436	0.9113	0.8875	0.6521	1.106	1.0255	1.7448	1.5107	1.3062	0.7403	0.6599	1.2352	0.889	0.5971	0.8567
N-acetylcitrulline	0.6064	0.8738	1.5746	0.7437	0.4186	1.0893	0.7158	1.3023	0.9687	0.7831	1.0202	1.607	2.4636	0.8843	0.5866	0.6877	0.9771	0.6903	0.6558	1.5439
N-acetylglucosamine 6-sulfate	0.757	10.6536	0.8679	0.4772	0.5167	0.6438	6.8053	0.4793	0.0929	0.8371	1.1782	6.0919	8.6588	5.2663	0.6225	0.0929	0.2771	0.6146	0.2852	2.5335
N-acetylglucosamine/N-acetylgalactosamine	0.688	1.3666	1.4403	0.7772	0.5529	0.8346	2.0412	0.5964	0.5469	1.0008	1.1199	2.4431	2.6613	2.2712	0.8471	0.3762	0.5546	0.8362	0.5073	1.5482
N-acetylglucosaminylasparagine	0.5034	5.9211	0.7981	0.2113	0.2113	0.6744	12.5563	0.2113	0.2113	0.2113	0.9988	4.99	7.774	3.5061	0.2113	0.2113	0.2113	0.2113	0.2113	1.1897
N-acetylglutamate	1.638	0.4519	1.4134	1.3951	0.5826	1.0371	0.8487	2.3866	1.2996	1.2731	0.9399	0.7821	0.5611	0.7823	1.0686	1.2229	1.3353	1.078	1.5082	0.7075
N-acetylglutamine	1.1003	0.8416	0.8799	1.2786	0.6044	1.0235	0.6064	1.4123	1.1592	1.3407	1.1728	0.9952	1.1377	1.0918	1.2162	1.2262	1.0695	1.222	1.0371	1.4837
N-acetylglycine	1.1016	0.5661	1.2122	1.4448	0.5654	0.7049	1.3639	2.6822	1.5891	1.0888	1.1442	1.1907	1.1453	2.0265	0.8642	1.2598	0.7601	1.0308	1.1542	2.2548
N-acetylhistamine	0.4003	7.1335	5.9265	0.0998	0.2191	0.7041	0.4936	0.6878	0.0998	0.9303	3.7743	15.4265	4.7827	0.7139	1.3162	0.0998	0.0998	0.426	0.0998	10.6263
N-acetylhistidine	1.1787	1.0727	1.3161	0.8768	1.9049	0.7353	1.1159	1.3483	0.9126	1.0154	1.0952	1.2185	1.1574	1.3949	0.9755	1.0226	0.9493	1.3221	6.5276	1.3078
N-acetylhomocitrulline	0.1964	1.5069	0.1964	0.3397	0.2329	0.1964	2.5675	0.2808	0.1964	1.2779	7.1206	3.6542	6.2148	14.1676	1.2028	0.6924	0.3397	0.8512	0.1964	22.2153
N-acetylisoleucine	0.9285	0.8612	0.979	1.2988	0.6291	0.2213	1.94	1.5194	1.4403	0.6706	0.2213	1.4117	3.0605	1.4227	1	1.2839	0.5814	0.2213	1.015	1.2978
N-acetylleucine	0.7289	0.8411	1.0436	1.0448	0.6917	0.663	1.4301	1.2471	1.0976	1.0304	1.0902	2.1884	2.5242	1.7883	1.1146	1.498	0.6881	0.9994	1.0943	1.1347
N-acetylmethionine	0.943	1.4008	0.9214	1.3318	0.6564	0.5529	2.9436	1.2381	0.8231	1.6516	0.9389	2.2723	2.7763	2.141	0.9886	1.0007	0.4465	1.5105	2.0843	2.278
N-acetylmethionine sulfoxide	1.4009	0.9875	0.8754	1.675	0.9734	0.6395	1.2019	1.1393	0.7734	1.2953	1.144	1.1813	1.1138	1.5211	1.0482	0.791	0.7021	1.1562	0.8372	1.4371
N-acetylmuramate	0.7187	0.7319	1.5378	0.9373	0.6718	1.0085	0.7598	1.1722	1.7661	0.5748	0.701	1.4528	0.9349	0.7514	0.8781	1.1019	1.0841	1.0767	1.2983	1.0927
N-acetylneuraminate	0.5632	2.7699	0.8929	0.5984	0.5272	0.759	21.996	1.047	0.6717	0.9142	1.712	3.3083	9.6015	9.106	0.9752	0.7651	0.6019	1.7343	0.7392	2.1056
N-acetylphenylalanine	0.6854	1.5759	1.3106	1.1424	1.2481	0.7438	1.6467	0.9506	1.0005	0.9433	1.1872	2.029	4.1617	1.5844	0.9162	1.3006	0.6979	0.8332	0.9572	1.7471
N-acetylproline	0.9945	1.6455	0.4909	0.7601	0.5158	0.9048	2.3155	0.8185	1.0151	1.9522	0.8242	1.5602	2.4139	1.0724	0.6895	0.5901	0.7748	1.1659	0.8835	1.0058
N-acetylputrescine	1.1986	0.6887	0.951	0.7429	0.5762	0.5815	0.7082	1.8444	1.1102	0.8651	0.8437	0.592	0.6091	0.4725	0.6225	1.5901	0.8847	1.6501	1.259	0.7573
N-acetylserine	0.9844	1.6338	2.1065	0.8135	0.4843	0.7208	1.4922	1.5227	0.7719	0.9593	0.8585	1.1471	3.0277	1.5858	0.5883	0.8489	0.7044	1.0576	0.6445	1.237
N-acetyltaurine	0.7106	2.4424	4.7981	0.1327	1.5852	0.438	2.6243	0.6141	0.3443	1.0646	2.7852	5.4906	8.1454	11.1582	0.7084	0.1181	0.4203	0.6641	0.3929	8.4341
N-acetylthreonine	1.0126	1.1692	1.6257	1.0948	0.5303	0.6294	1.2907	1.6699	1.0663	0.9921	0.8133	1.3822	1.95	1.3486	0.7192	0.9826	0.778	0.9093	0.8064	1.2249
N-acetyltyrosine	0.6944	0.7265	1.1273	1.1597	0.9789	0.4699	1.0227	1.786	1.1347	0.9812	1.394	1.1711	2.1435	1.1399	1.0044	1.9777	1.3307	2.1043	1.6779	0.8867
N-acetylvaline	0.5539	1.2387	1.1746	0.7262	1.2406	0.602	1.8388	0.8932	0.7818	0.8859	0.8784	1.7662	3.7734	1.4288	0.8707	0.8666	0.3847	0.8012	0.7325	1.6768
N-alpha-acetylornithine	1.0752	1.1943	1.8477	0.5155	0.6747	1.4761	0.9944	1.1271	0.7075	0.733	0.7008	1.2463	1.9767	1.1209	1.0117	0.4834	0.6517	0.4539	0.7743	1.1009
N-butyryl-isoleucine	0.6996	0.8812	0.984	0.8072	1.0659	1.0452	2.2285	0.7492	2.0402	0.8369	0.807	1.3954	4.8207	1.684	0.6055	1.4668	0.3893	0.7219	1.3522	1.0747
N-butyryl-leucine	0.8228	0.738	1.1162	1.2096	0.9662	0.8135	1.5688	1	2.0546	1.364	1.4624	1.4968	5.1441	2.4044	0.7446	1.7632	0.637	0.6763	2.0466	1.1082
N-carbamoylaspartate	0.6376	0.2012	0.4607	0.7549	0.2012	0.5855	1.7578	0.3701	0.4152	1.4547	0.8429	1.475	0.8125	1.652	0.9753	0.9823	0.8495	1.8088	1.8362	0.4714
N-carbamoylputrescine	0.4856	0.8327	0.6959	0.7572	0.4629	0.6938	5.4079	0.8062	0.6077	2.6462	2.7474	5.2381	16.4492	1.0247	0.9527	1.1219	0.8731	1.8296	0.6779	0.577
N-carboxymethylalanine	0.6913	1.0581	1.1209	0.7789	0.8551	1.2333	1.3398	0.8287	1.2123	0.9813	0.9877	2.1433	1.6726	1.2602	0.8143	0.6634	0.5734	1.1675	1.1678	1.3558
N-delta-acetylornithine	1.7384	1.1599	2.2754	1.0582	0.6122	1.1511	0.817	2.8677	1.9774	0.7667	0.9897	0.9657	1.4199	1.0989	0.8092	1.4359	0.7857	0.9769	1.802	0.9622
N-formylanthranilic acid	1.4376	1.0566	0.9117	0.8826	0.9744	1.3014	0.6417	0.5073	0.5829	1.1758	1.6835	1.0055	1.2113	2.3276	1.1455	0.6831	0.7274	0.4597	0.5757	2.598
N-formylmethionine	0.7209	0.808	1.0465	0.9487	0.5595	1.0072	1.3789	1.1807	1.2144	0.9492	0.7151	1.8989	1.7019	1.183	0.8567	1.2284	0.6315	1.2196	1.1148	1.0399
N-formylphenylalanine	0.7087	0.6094	1.2381	1.0074	0.7154	1.011	1.0041	0.8224	1.2249	0.7863	1.0615	1.3116	1.4352	1.0252	0.9008	0.9301	0.722	1.1264	0.8016	0.7081
N-glycolylneuraminate	0.4979	3.1091	1.253	0.6054	0.3921	0.8122	3.9111	0.8475	0.4203	0.5855	1.7685	4.1082	6.4225	4.9781	0.5834	0.4713	0.2927	0.9127	0.7401	1.076
N-linoleoylglycine	0.3018	2.5847	1.1221	0.5933	0.4634	1.7976	0.497	0.2849	0.9894	1.0811	1.2683	0.689	1.5069	0.2849	0.9425	0.9222	0.2849	0.5716	0.2849	0.5764
N-methyl-GABA	0.6708	1.657	1.1708	0.5522	1.8139	1.536	0.7008	0.5098	1.3155	1.0637	1.7348	1.3835	1.594	1.0979	1.3329	0.7712	0.6275	0.8496	0.1902	1.157
N-methylalanine	0.6793	0.6575	0.8274	0.555	1.3145	1.2293	0.7933	0.8135	1.043	0.7908	1.4151	1.1873	1.022	0.7785	0.9558	0.7658	1.6907	1.1102	0.6039	1.3308
N-methylhydroxyproline**	0.2225	2.0712	0.9233	0.4701	0.2225	0.2225	2.458	0.5367	0.6259	1.0965	1.4095	1.3681	4.5611	3.8914	1.1273	0.3816	0.5059	0.2225	0.2225	4.6697
N-methylleucine	0.8911	0.3397	1.392	0.6909	0.3397	0.8762	0.3397	1.0013	1.0096	1.275	0.7331	0.3397	0.3397	0.3397	1.2469	1.5092	0.8297	0.9081	1.627	0.3397
N-methylpipecolate	0.6828	0.7011	1.0963	1.0775	0.8941	1.2843	1.0656	1.2845	0.9795	1.3876	0.7147	0.3375	0.6748	0.832	1.0861	1.219	0.9335	1.0959	1.3329	0.9238
N-methylproline	0.779	1.7894	0.7213	0.6791	0.9884	0.9984	1.1238	0.3953	0.5427	1.2587	1.7319	1.6123	1.8269	1.0434	0.7248	0.5005	0.6112	0.5804	0.4975	1.8697
N-methyltryptophan	1	0.5298	1.2118	0.9163	1.4604	1.2946	0.9624	1.0311	1.267	0.8147	0.9714	0.2469	0.5319	0.9611	1.1133	0.9627	0.6958	1.0375	0.6934	0.9233
N-monomethylarginine	1.2382	1.1877	1.0603	0.928	0.8519	1.1133	0.7029	1.2639	0.6911	1.1204	1.0548	0.8825	1.1483	1.6589	0.9769	0.326	0.5056	1.2655	1.2786	1.1047
N-palmitoyl-phytosphingosine (t18:0/16:0)	0.8083	0.6583	1.1483	1.1542	0.6843	0.8446	0.6286	0.9966	0.9119	0.8316	0.88	1.0038	0.619	0.8102	1.2736	0.7898	1.6331	0.8958	1.4359	1.4576
N-palmitoyl-sphingadienine (d18:2/16:0)*	1.4728	1.1531	0.9982	1.1849	0.378	0.7665	1.0215	1.2871	0.784	1.1323	1.188	1.2795	0.9693	1.4033	1.5843	0.8835	0.7536	1.0862	0.7519	1.0563
N-palmitoyl-sphinganine (d18:0/16:0)	0.3251	0.3736	1.037	1.2096	0.3188	2.342	0.4654	1.2402	1.0176	0.9168	0.6581	0.8911	0.4849	1.4998	2.1099	1.1777	1.9172	1.2626	1.4194	1.4157
N-palmitoyl-sphingosine (d18:1/16:0)	0.6845	1.6723	1.2699	1.0766	0.4966	0.9492	0.9795	1.099	0.6206	0.9301	1.2748	1.5498	1.1686	1.2319	1.1291	0.7219	1.0614	1.2717	0.7951	1.5966
N-palmitoylglycine	0.9796	1.0335	0.3655	0.3655	0.557	2.3856	0.3655	0.3655	0.3655	1.5416	0.3655	0.3655	0.6372	0.3655	1.6625	2.0044	0.3655	0.7737	1.2148	0.4688
N-stearoyl-phytosphingosine (t18:0/18:0)*	0.9791	0.8381	1.569	1.0815	0.7381	0.3087	0.3828	0.843	0.3734	0.9997	1.0715	1.0289	1.1449	1.0265	2.1672	0.2779	1.4476	1.228	1.6138	2.0538
N-stearoyl-sphinganine (d18:0/18:0)*	0.9074	0.3631	1.6297	1.3384	1.2244	0.5594	0.3993	1.085	0.651	1.8319	0.5818	0.7763	1.1463	0.9307	3.7912	0.4851	1.7377	1.7135	2.6432	1.5114
N-stearoyl-sphingosine (d18:1/18:0)*	1.6499	0.8686	1.7641	1.2787	0.5484	0.5243	0.6633	1.1779	0.707	1.1114	0.7444	0.9595	0.6083	0.8806	1.5094	0.6823	0.8813	1.4562	2.0182	1.5428
N1,N12-diacetylspermine	0.257	2.0782	1.5089	0.257	0.257	0.4994	1.4896	1.6668	0.8406	0.7128	1.0081	3.4193	3.5214	0.81	0.257	0.257	0.9279	0.257	0.257	2.3803
N1-methyladenosine	1.0074	0.2435	0.1576	1.2681	0.4825	2.0577	1.3462	0.1833	0.6291	2.6054	2.7095	0.1576	0.2423	1.9282	0.385	0.1576	1.227	1.0128	1.9413	1.0542
N2,N5-diacetylornithine	0.693	0.5841	1.1337	0.9099	0.4671	1.027	0.7235	1.6811	1.9211	0.6549	0.5794	0.9607	0.5541	2.1112	1.183	1.4705	0.7241	1.3244	1.2504	1.3463
N2,N6-diacetyllysine	2.3088	1.2692	1.3239	1.2421	0.7063	0.9758	0.881	1.223	1.7643	0.8636	1.7269	1.3797	1.0557	2.8577	1.7573	1.9937	1.35	0.6948	2.2806	3.2282
N2-acetyllysine	1.7345	0.6005	1.5803	1.1327	0.5226	0.8279	1.0237	1.2205	1.1168	0.8017	1.2931	1.2052	0.8767	1.4001	0.9919	1.1484	1.3469	0.9807	1.0686	1.4159
N6,N6,N6-trimethyllysine	1.3441	1.5321	1.1381	0.7129	0.7177	1.0394	2.4495	1.2704	0.8419	0.9555	0.8012	1.8222	2.3949	1.3288	0.6111	0.5598	0.6881	0.7294	1.0018	1.6369
N6,N6-dimethyllysine	1.0256	1.6415	1.1898	1.0888	0.8652	0.8241	0.373	1.3683	0.5969	1.0388	1.2146	2.3609	2.0711	0.373	0.6025	0.5327	0.6147	1.01	1.4169	2.125
N6-acetyllysine	1.9772	0.5312	1.4087	0.8542	0.453	0.9547	0.8383	2.0166	1.6333	1.0996	1.1115	1.2939	0.7351	1.4033	1.3157	1.6107	1.6527	1.1998	1.697	1.1079
N6-carbamoylthreonyladenosine	0.9031	0.4815	0.5172	1.5337	0.4815	0.6198	1.8618	0.6783	1.4887	0.4815	0.9095	0.4815	0.4815	0.9835	1.0915	0.9976	0.4815	1.5671	2.5607	0.4815
N6-carboxymethyllysine	0.8007	1.2567	1.1569	0.8203	0.9523	0.9946	2.3185	0.9073	1.0068	0.9017	1.0097	1.5212	1.9031	1.4855	0.6696	0.8422	0.649	1.2113	1.0054	1.0614
N6-methyladenosine	1.2654	0.3244	0.5528	1.2279	0.5494	1.8862	0.3255	0.3244	0.9468	1.4633	1.2805	1.2614	0.3244	0.938	1.4929	1.1657	1.0824	1.0935	2.2147	0.9738
N6-methyllysine	0.5995	0.8524	1.1388	1.3369	0.9162	0.7874	0.8338	1.0776	0.6922	1.0178	1.1709	1.2369	1.0715	0.9595	0.7577	0.6623	0.9995	1.1312	1.2962	1.1232
naringenin	0.3598	1.7082	0.3598	0.3598	0.3598	0.3598	2.421	0.3768	0.3598	0.3598	0.3598	0.3598	1.9224	0.3598	0.3598	0.3598	0.3598	0.6515	0.3598	0.3598
nervonate (24:1n9)*	0.67	0.8424	0.7514	0.7523	0.2809	1.0245	0.2156	1.2108	2.1598	0.6746	0.584	0.4377	0.2559	0.5449	1.7197	2.432	1.2092	1.4535	2.2807	0.3642
nervonoylcarnitine (C24:1)*	0.4064	0.8435	2.1971	0.4064	0.4064	0.4064	0.4064	0.6434	0.4064	0.465	0.6003	0.6356	1.1595	0.4064	0.5478	0.4064	0.4064	0.4064	1.0619	0.4064
nicotianamine	1.4064	7.3946	0.8755	0.8231	2.1726	1.5201	7.8548	0.6896	0.4813	0.8398	2.3692	2.1577	5.5031	2.4582	0.8025	0.1563	0.6493	1.3915	1.0701	2.4064
nicotinamide	0.5624	0.6266	0.8663	0.8213	0.7565	1.5433	0.8892	0.6574	0.7452	0.7048	0.9756	0.8549	1.533	0.93	0.5558	1.3324	0.8898	0.5702	0.5544	1.0625
nicotinamide ribonucleotide (NMN)	0.2719	0.2719	0.2719	0.2719	0.2719	0.2719	1.2682	0.2719	0.2719	0.2719	0.2719	0.2719	0.2719	0.2719	0.2719	0.2719	0.2719	0.2719	0.2719	0.2719
nicotinamide riboside	0.4991	0.39	1.0634	0.6696	0.6391	0.8507	0.5474	1.1791	1.0522	0.5294	1.0577	0.891	0.9586	1.0404	0.8173	1.0852	0.9208	1.4111	0.9538	1.0218
nicotinate	0.9685	0.7577	1.0502	0.863	0.7489	0.9955	0.8702	1.1543	0.9479	0.8996	1.0367	0.7694	0.9225	0.8498	0.8312	1.0116	0.943	1.2505	1.055	1.0437
nicotinate ribonucleoside	1.5829	0.1702	0.059	1.486	1.297	1.4638	1.6704	0.0525	0.9008	1.6943	2.2968	0.5287	0.5438	1.4947	0.6098	0.3848	1.4272	1.4852	1.0682	0.5656
nicotinic acid mononucleotide (NaMN)	2.1801	0.3064	0.034	0.4864	1.2208	0.5481	2.8856	0.0944	0.0602	2.5515	0.2732	0.2762	2.6225	0.034	0.034	0.2715	1.0345	2.4317	0.6549	0.034
nonadecanoate (19:0)	0.6723	1.3292	0.6063	0.6275	0.3621	1.1441	0.3057	2.7188	2.0298	0.4803	0.8011	0.6362	0.3547	0.733	1.6724	2.4833	1.3477	1.5424	2.0911	0.6493
norvaline	1.1569	1.4963	1.2353	0.6826	0.9665	0.9545	1.193	0.5181	0.6879	1.169	1.1268	2.2766	3.3874	1.0443	1.0232	0.479	0.6012	0.8671	0.753	1.3536
octadecanedioate (C18-DC)	1.2288	0.3109	1.3293	0.8406	0.0831	0.8926	0.7267	1.7742	1.1066	0.996	0.322	0.539	0.6429	0.8191	1.2839	1.4469	0.8944	0.966	2.1159	0.6197
octadecenedioate (C18:1-DC)*	0.8544	0.8459	0.9298	0.8174	1.1544	0.7067	0.3844	1.279	0.7331	0.4745	3.5064	1.2371	1.5341	0.688	0.724	0.4327	1.2373	1.3707	0.2043	1.1635
octadecenedioylcarnitine (C18:1-DC)*	0.8297	6.1135	0.2536	0.2475	0.2475	0.2475	6.0742	0.2475	0.2475	0.3119	1.3687	1.2157	2.4915	0.8782	0.2475	0.2475	0.2475	0.2475	0.2475	0.2475
oleoyl ethanolamide	0.4211	1.407	1.1832	0.9775	0.9312	0.9373	0.8569	1.5864	0.9524	1.2294	1.1186	1.1217	1.5659	0.7861	0.882	0.6222	1.0154	1.0379	0.484	1.1655
oleoylcarnitine (C18:1)	0.7007	1.8053	1.1466	0.7776	0.564	0.6127	0.8075	1.5348	0.4471	1.5593	1.5187	1.2408	1.3626	1.5329	1.1317	0.5427	0.4216	0.9981	1.1278	0.7196
oleoylcholine	0.3794	1.905	1.1158	1.2195	0.9117	1.3224	1.165	1.1478	1.0548	1.2871	1.3117	0.7259	1.6763	0.642	0.8493	0.608	0.8839	0.7229	0.4919	1.8876
ornithine	0.7934	1.9428	1.2561	0.5644	0.8044	0.9996	1.1273	0.813	0.4988	0.8174	0.9455	2.0246	4.1256	2.086	0.7753	0.4665	0.4986	0.4343	0.8085	2.0728
orotate	0.5953	1.9511	1.4865	0.6931	0.6499	0.7516	1.7919	0.5138	0.5609	0.9386	1.3511	1.2879	1.5707	1.427	0.9568	0.6144	1.1268	0.7203	0.8477	1.1721
orotidine	0.1279	0.9967	0.1279	0.1279	0.1279	0.1279	5.1248	0.1279	0.1279	0.1279	0.1457	0.9257	1.9675	2.5055	0.1279	0.1279	0.1279	0.1279	0.1279	2.7525
oxalate (ethanedioate)	0.8031	0.7234	0.9008	0.9188	1.0168	1.0494	0.9509	0.7796	1.0493	1.0733	0.9765	0.867	0.9891	1.1144	1.0378	1.2245	0.8588	1.4145	1.4095	0.9009
p-cresol sulfate	1.699	0.4293	1	0.7298	0.2073	0.9324	11.6313	0.4893	0.3543	0.9529	1.6817	5.5086	11.9086	33.2826	1.5221	0.3742	0.6332	0.3094	0.7118	21.8239
p-hydroxybenzaldehyde	1.0804	0.7709	1.1835	0.8468	0.8678	1.165	1.0078	1.7188	1.2452	0.9527	1.5828	1.2381	0.9518	0.6614	0.9768	1.919	0.9771	1.0901	1.6274	1.4278
p-toluic acid	0.677	0.7951	0.8359	0.8059	0.7569	1.0214	0.817	1.1532	1.3906	0.9513	1.336	1.0116	1.2399	1.2675	0.9604	1.4212	1.336	0.9005	1.0646	0.972
palmitoleate (16:1n7)	0.9311	1.2318	1.3585	0.7586	0.5767	0.8798	0.3147	14.7807	2.2844	1.0001	2.8512	1.1164	0.6236	0.7109	0.8046	3.5014	0.9999	1.0397	0.8111	0.8089
palmitoleoylcarnitine (C16:1)*	0.5922	4.1477	0.8673	0.6305	0.2589	0.3324	2.342	0.7695	0.2409	1.1225	1.7125	3.6952	2.8212	1.488	0.4797	0.2409	0.2409	0.7879	0.3759	1.1609
palmitoyl dihydrosphingomyelin (d18:0/16:0)*	0.2135	0.4117	0.3443	0.2135	0.2135	0.2135	0.2135	0.9346	0.2135	0.3206	1.0654	0.7202	0.4307	1.2463	1.1034	0.2135	0.2135	2.2963	0.2135	1.393
palmitoyl ethanolamide	0.461	1.0608	0.9936	0.9617	0.9124	1.2473	0.9566	1.3163	0.8103	1.1318	0.8544	0.9486	1.1888	0.7673	0.9727	0.5799	0.8389	1.0227	0.5681	0.9969
palmitoyl sphingomyelin (d18:1/16:0)	0.8796	1.4655	0.957	0.7312	0.4812	0.5103	0.9686	1.8531	0.6846	1.0088	2.2623	2.2703	1.1083	3.3925	3.0025	0.6476	0.662	4.1351	1.1214	1.9471
palmitoylcarnitine (C16)	0.9979	1.3451	1.2394	0.8695	0.4038	0.5754	0.9729	1.6477	0.3673	1.3756	1.2878	1.4763	1.2302	1.3646	1.5219	0.4633	0.6064	1.3663	1.123	0.6394
palmitoylcholine	0.5109	2.0881	1.1477	0.8982	1.0101	1.2022	0.9597	1.1999	1.0551	1.2703	1.3216	0.8684	1.4579	0.6869	1.0065	0.6546	0.8488	0.7368	0.6063	1.7767
pantetheine	1.3084	0.2148	1.2563	1.1289	0.5353	0.6011	1.0028	1.331	1.1942	0.9972	1.5243	0.625	0.9811	1.015	0.9061	0.9855	0.8555	1.1611	2.5743	0.8438
pantethine	1.4532	0.1786	1.3064	1.0331	0.4551	0.3268	0.7941	1.9784	1.5138	0.9857	1.1547	0.3022	0.8073	0.9254	0.7216	0.495	0.6024	1.0747	0.6087	0.8562
pantothenate	0.7822	0.3816	1.3886	0.8274	0.6482	0.7623	0.576	1.0302	1.5293	0.5818	1.2933	1.4015	0.8765	0.9677	1.2808	1.2465	1.0096	1.2401	1.4873	1.0336
pentadecanoate (15:0)	0.9252	0.8634	0.7582	0.7613	0.2901	1.0137	0.134	1.3917	1.8139	0.5192	0.5662	0.4808	0.1588	0.4197	1.5104	2.2257	1.5169	1.3544	2.3309	0.3939
pentose acid*	0.3617	2.7884	0.3617	0.5238	0.4435	0.6365	23.82	0.3617	0.3617	0.3617	0.3617	1.1496	12.0286	3.7553	0.3617	0.3617	0.3617	0.6866	0.3617	1.0644
phenethylamine	1.9123	1.2669	1.2886	1.8997	0.671	0.2192	0.8396	1.929	0.4352	2.2809	0.7299	3.3398	2.1779	1.3428	2.1033	0.1606	0.3454	0.8177	2.7698	0.9955
phenol sulfate	0.3101	0.3101	0.3101	0.3101	0.3101	0.3101	5.0119	0.3101	0.3101	0.3101	0.4971	6.2492	7.8711	9.0142	0.3101	0.3101	0.3101	0.3101	0.3101	10.8699
phenylacetate	2.2081	1.1053	1.6456	0.7911	0.3541	1.7453	0.6528	0.7369	0.2877	1.1437	0.4055	0.9707	0.6862	0.838	1.3704	0.4898	0.9806	0.3555	1.4287	1.3268
phenylacetylglutamine	0.5259	1	0.9445	0.5199	0.5199	1.2028	1.7992	0.789	0.6108	0.5199	0.5199	1.0156	1.4765	2.4469	1.0601	1.209	0.5199	0.7118	0.781	2.4662
phenylacetylglycine	0.3994	0.3994	0.3994	0.3994	0.3994	0.3994	0.3994	0.3994	0.3994	0.3994	0.3994	0.5884	0.3994	0.9306	0.3994	0.3994	0.3994	0.3994	0.3994	0.3994
phenylacetyltaurine	0.3794	1.2257	1.7662	0.3794	0.3794	0.4665	1.2066	0.3794	0.3794	0.3794	0.7877	1.5568	2.1037	2.9957	0.3794	0.3794	0.3794	0.3794	0.3794	2.8374
phenylalanine	0.7943	1.0077	0.9904	0.8844	0.8623	0.9548	1.8285	0.7608	0.9024	0.8308	1.0344	2.845	2.5244	1.8122	0.9072	0.8467	0.5723	1.1294	0.9277	1.3245
phenylalanylalanine	0.842	2.0748	0.7213	0.7465	0.6096	1.2772	4.0292	0.7593	0.6545	0.9969	1.6852	7.1272	12.6687	6.9299	0.6635	0.511	0.7619	0.8912	0.7793	2.2449
phenylalanylglycine	0.7527	2.2718	0.6211	0.556	0.5042	0.8626	3.334	0.5735	0.5445	0.6199	1.3785	6.6172	9.5447	4.5747	0.454	0.7416	0.251	0.4935	0.378	1.7247
phenyllactate (PLA)	1.0015	16.9057	1.8438	0.818	0.4744	0.6172	2.0325	1.2572	0.7822	0.7977	0.9301	3.6328	3.9196	0.7927	0.5339	0.8269	0.6828	1.0877	0.8711	1.4142
phenylpyruvate	0.4013	1.0979	1.0411	1.0818	0.4013	0.7505	1.3941	3.1693	2.1097	1.0108	0.858	1.9183	1.5178	1.3162	0.8258	3.2989	0.8309	1.0711	3.0904	0.937
phosphate	0.8288	0.2252	0.7946	0.7439	0.2659	1.0001	0.3185	1.3272	0.856	0.8962	1.0542	0.6091	0.692	0.9869	1.4187	2.3195	1.2132	3.393	5.1634	0.1666
phytosphingosine	0.6287	1.8551	0.9033	0.9238	0.5275	0.4099	1.1364	0.904	0.4304	0.8084	1.8132	0.9981	2.2367	1.1209	0.2889	0.281	0.8149	0.5265	1.1327	1.0797
picolinate	1.5024	1.8952	2.1579	0.2466	1.3244	0.7904	1.2471	0.5676	0.7585	2.1123	1.0931	1.2381	1.808	0.8594	0.6404	0.3897	1.476	0.8083	0.2996	1.7942
pimelate (C7-DC)	1.1345	0.5535	1.0669	1.549	0.606	0.856	1.0894	1.0486	0.9499	1.8703	0.9219	0.7166	0.9779	1.2657	1.1969	1.2178	1.0532	0.857	1.0962	0.9028
pipecolate	0.8658	1.0494	0.7247	1.494	1.947	0.8685	0.5874	1.1701	0.8331	2.0347	0.851	0.6717	0.4493	2.5096	0.9389	1.3309	1.3408	2.8707	3.6567	0.6662
pristanate	1.4278	1.2751	1.1557	1.219	1.0252	0.7804	0.4388	0.3221	1.0579	0.8773	0.8839	0.3221	0.3221	1.1919	1.0511	0.9917	0.9157	0.6493	1.303	1.2602
proline	0.9914	0.5788	0.9364	1.3724	0.5194	0.6422	1.1575	1.2116	0.8637	1.4989	0.9066	1.2919	1.0311	1.412	1.0639	0.9594	0.7744	1.4018	1.5528	0.9727
prolylglycine	0.3027	1.144	0.8243	0.3027	0.6356	0.5142	1.4671	0.5463	0.7898	0.499	0.88	1.0454	1.1156	1.0097	0.4775	0.3027	0.4086	0.9388	0.3027	1.0133
propionylcarnitine (C3)	0.3385	2.8438	0.4645	0.3618	0.3385	0.5294	2.1054	0.8061	0.4067	1.9276	1.7522	2.0897	1.8326	3.1169	0.3385	0.3385	0.3385	2.0942	0.5999	2.3546
propionylglutamine	0.7713	1.2753	0.7123	1.0878	0.6507	0.4903	1.064	0.8375	0.2995	1.2153	0.7885	0.8892	1.2703	1.9405	0.644	0.5867	0.7711	0.9402	0.4742	1.4438
propionylglycine	1.1666	0.5602	0.8861	1.2752	1.0001	0.9965	1.2911	2.0365	1.7884	0.8728	1.9467	1.0744	1.9442	2.6727	0.7488	1.5808	0.5991	1.2732	1.0866	2.7263
protoporphyrin IX	1.5071	0.8618	0.675	1.1494	0.8139	0.9795	0.9667	0.7607	0.9159	0.7345	1.3292	0.8982	0.9052	1.3019	0.6752	1.1657	1.3518	1.031	1.6033	0.6521
pseudouridine	0.8468	0.1946	1.6243	0.9681	0.5447	1.2188	0.4694	1.1613	1.763	0.9267	0.9474	0.8889	0.2918	1.0726	1.7072	1.5391	0.9235	1.1862	1.7384	0.7356
pterin	2.0767	0.2431	2.2982	0.5477	1.7528	2.3739	0.2431	1.0899	1.5996	0.9668	0.7771	1.6843	0.6925	0.3068	0.991	1.088	0.7602	0.9557	1.4407	2.5265
putrescine	0.88	1.2903	0.8128	0.625	1.0058	0.464	0.8155	0.5522	0.3618	0.8793	1.1646	1.1227	1.5734	1.257	0.555	0.4613	0.8814	1.1254	0.7431	1.6196
pyridoxal	0.5671	0.5669	1.1378	0.7883	0.6458	0.6476	1.1172	0.7821	0.9075	0.9528	1.0793	1.1694	1.1244	1.1201	0.9992	1.1693	0.8953	1.1181	0.8623	1.0384
pyridoxamine	0.6583	0.4522	1.4201	0.7317	0.6647	0.736	1.1373	0.9445	0.9588	1.1206	1.1996	1.4324	1.7461	1.1662	0.9349	0.9082	0.9365	0.9589	0.8361	1.4714
pyridoxamine phosphate	0.9056	0.2253	0.6586	0.8045	0.3551	0.9039	0.3288	1.0929	0.4718	0.8784	0.9399	0.56	0.5533	1.0906	0.8004	1.024	0.8353	2.2007	3.1757	0.2253
pyridoxate	0.841	0.8216	0.9791	1.1181	0.7777	1.0811	1.0417	0.9727	1.0322	1.0098	1.0057	0.822	0.9053	0.9137	0.988	1.1831	0.88	1.0428	1.1327	0.9401
pyrraline	0.4412	2.8826	0.6258	0.3671	1.8695	1.4728	1.9415	0.3671	0.4016	0.6539	1.3443	1.2601	3.3923	0.9615	0.3671	0.3671	0.7513	0.3671	0.7713	1.4607
pyruvate	0.9938	1.342	0.9818	0.9918	0.9352	0.9852	1.3714	0.6208	1.0114	1.1727	0.793	0.7686	0.9072	1.0929	0.7107	0.9055	0.8979	1.1835	0.7669	1.0179
quinolinate	0.7601	0.7796	0.849	0.9735	0.841	1.0515	1.035	0.768	0.9015	0.9984	2.6062	1.2132	1.305	2.1385	1.1114	1.0709	0.976	0.7493	0.8575	1.9652
raffinose	1.3684	1.8593	0.1113	0.1113	0.1113	1.2225	1.5408	0.5546	0.7047	1.8087	0.7602	0.6596	1.1326	0.1113	0.6282	0.1113	0.9498	0.8181	0.1113	2.5776
ribitol	1.0004	1.2606	0.6579	1.293	0.5511	0.7281	3.4419	0.9238	1.1636	0.9895	0.9262	0.7559	1.5372	1.6701	0.8549	1.4313	0.8099	1.0298	0.8024	1.3215
riboflavin (Vitamin B2)	0.8254	0.7431	1.3685	0.6996	0.6037	0.7816	1.0077	1.1176	1.2903	0.6936	1.019	0.9337	1.152	0.7958	0.9809	1.0826	0.6072	1.1109	1.1472	0.6855
ribonate	1.0743	6.0071	0.6041	0.9566	1.2017	0.4888	6.7777	0.7408	0.7029	1.0713	0.8504	1.4334	5.2965	2.6903	0.4544	0.6986	0.8833	0.9799	0.9465	1.8577
ribose	0.6296	1.1983	1.638	0.9387	0.6073	0.7705	1.0486	0.9868	0.8713	0.7524	0.8084	1.3168	1.3942	1.191	0.4319	0.6024	0.6431	0.8369	0.6959	1.7551
ribulonate/xylulonate/lyxonate*	1.2948	3.1631	0.9587	0.9643	0.7294	1.8993	10.5716	0.6231	1.4728	1.1244	1.094	1.3606	4.5367	2.2728	0.8683	0.4718	0.5777	0.8417	0.5165	0.7152
ribulose/xylulose	0.8086	4.3405	1.165	0.7717	0.8659	1.2575	5.3665	0.7681	0.9141	0.9897	1.3933	1.5641	2.84	1.967	0.6196	0.5446	0.5442	0.888	0.4007	1.1554
S-1-pyrroline-5-carboxylate	0.7221	0.7637	0.872	0.8548	0.7079	1.1418	0.9876	0.9459	1.2428	0.8023	0.8383	1.4693	1.2199	1.2277	0.8279	1.2191	1.0123	1.1729	0.9937	0.9397
S-methylcysteine	0.3823	1.0089	0.3823	0.3823	0.3823	0.3823	0.9356	0.3823	0.3823	1.1058	1.6125	1.8372	2.6537	1.8462	0.8535	0.3823	0.3823	1.1078	0.4348	1.2608
salicylate	0.7881	1.4599	0.6161	0.865	1.1406	1.3913	1.5999	0.4784	0.8223	1.1499	1.1617	1.3816	1.6769	1.4197	0.7433	0.7181	0.6113	0.7727	0.3445	1.5896
sarcosine	2.6465	1.0536	0.8081	1.3741	0.8392	0.6632	0.9959	1.2037	1.0069	1.1546	1.3551	1.7869	0.415	0.9042	3.0486	1.3883	0.3879	0.5975	0.6061	1.4572
sebacate (C10-DC)	0.9929	0.4657	0.9735	1.3569	0.6103	1.014	0.8639	1.0917	1.1224	1.2038	0.8285	0.61	0.6094	0.8782	0.9748	1.2714	0.995	1.2524	1.3322	0.8067
sedoheptulose	0.8705	1.157	1.1262	0.8743	0.5621	0.5398	2.3385	0.4132	1.1083	0.6261	2.3715	1.8845	1.3299	1.7906	0.8249	0.8961	0.5103	1.6832	0.8433	1.1759
sedoheptulose-7-phosphate	1.0486	0.1316	0.3235	1.3194	0.6376	1.5467	0.2348	0.823	0.9898	1.6868	0.7066	0.1665	0.0953	0.8071	1.5038	1.0364	1.1878	2.633	3.7558	0.2321
serine	0.8464	0.8081	0.9987	0.9438	0.6064	0.8574	1.9163	0.9646	0.9804	0.9033	0.8894	2.4915	1.5229	2.0231	0.9827	0.8769	0.6375	1.2613	0.9848	1.2279
serotonin	0.7999	0.7228	0.8753	0.9017	0.6856	0.9827	0.8839	0.8357	0.7907	1.0359	1.8837	1.0773	1.1018	2.1109	1.2554	1.0595	0.8345	1.2588	0.9926	2.1752
shikimate	0.0218	0.0218	0.0218	0.0218	0.0218	0.0218	0.036	0.0218	0.0218	0.0218	0.0218	0.0218	0.0218	0.0218	0.0218	0.0218	0.0218	0.0218	0.0218	0.0218
sinapate	0.6365	6.837	0.6102	0.8262	0.8039	1.4134	25.2761	0.7317	1.0396	1.1606	1.446	2.4797	11.932	4.7302	0.4657	0.478	0.5063	0.9298	0.5846	1.4878
solanidine	1.0378	0.3618	1.1395	1.1113	0.9221	1.0202	0.7024	1	0.8735	1.0511	1.617	0.8505	0.6663	0.5612	1.2836	0.3985	1.2045	1.2441	0.9204	0.9595
soyasaponin I	0.26	12.0885	0.6828	0.7999	0.9115	1.7109	36.349	0.7732	0.8548	0.6906	0.8983	1.0488	16.5586	2.0049	0.5541	0.3848	0.3512	0.6607	0.26	1.7221
soyasaponin II	0.3543	6.7807	0.3543	0.3543	0.3543	0.904	22.4378	0.3543	0.3543	0.3543	0.3543	0.5222	9.4394	1.3242	0.3543	0.3543	0.3543	0.3543	0.3543	1.2146
soyasaponin III	0.3163	6.4059	0.3163	0.3163	0.3163	0.3163	21.6306	0.3163	0.3163	0.3163	0.3163	0.3163	30.2078	2.1931	0.3163	0.3163	0.3163	0.3163	0.3163	0.5621
spermidine	0.9722	1.583	0.8714	0.8368	1.2435	0.8633	2.8341	0.8974	0.8993	1.0259	0.8004	1.7105	1.2462	1.3905	0.82	1.7331	0.6314	1.1565	3.9745	4.0933
sphingadienine	0.8301	0.8742	1.2022	1.0961	0.6027	0.8305	0.616	0.6994	0.8046	0.9647	0.9923	0.8192	1.1887	0.9084	0.8566	0.6626	1.0213	0.9052	0.9985	1.0563
sphinganine	0.7426	0.3223	1.0799	1.168	0.5126	0.6871	0.5578	0.8304	0.7276	1.037	0.5259	0.628	0.5875	1.2341	1.3746	0.9423	1.2453	0.9387	1.4189	0.7581
sphingosine	0.8185	1.0818	1.0177	1.0991	0.4893	0.5491	0.6261	0.6325	0.3244	0.9301	1.1133	1.0038	1.1295	1.1066	0.7336	0.4488	0.9245	0.6021	0.911	1.007
stachydrine	0.811	3.772	0.9814	0.445	0.8741	1.593	1.5481	0.4316	0.5489	0.7479	0.8941	1.7006	1.5587	1.1554	0.7721	0.5993	0.9729	0.7154	0.5391	2.4057
stearate (18:0)	0.8323	0.9242	0.8016	0.8235	0.4987	1.2708	0.4911	1.232	1.7768	0.722	0.7727	0.6764	0.5093	0.8377	1.5231	2.343	1.2132	1.4087	2.6192	0.6605
stearoyl ethanolamide	0.7147	0.5913	1.17	1.032	0.4865	0.6784	0.7013	1.9156	0.966	1.1828	1.0856	0.7494	0.7382	0.6898	1.0275	0.772	1.0322	1.0112	0.6872	0.7856
stearoyl sphingomyelin (d18:1/18:0)	0.2167	0.2167	0.2167	0.2167	0.2167	0.2167	0.2167	1.1654	0.2332	0.2167	0.8059	1.5896	0.2167	1.0301	2.7142	0.2652	0.2167	3.7161	0.7358	0.8459
stearoylcarnitine (C18)	0.794	1.2959	1.3148	0.6169	0.34	0.7535	0.7177	1.1909	0.4576	1.0393	1.2857	1.0452	1.177	1.3462	1.2739	0.6373	0.6126	1.0261	1.1307	0.6156
stigmastadienone	0.9357	1.1711	1.3088	1.0573	0.7198	0.9677	0.841	0.8309	1.1261	0.8992	1.035	0.981	1.1154	0.9803	1.0217	1.0078	1.0058	1.1276	0.9099	1.0076
suberate (C8-DC)	0.9674	0.4477	1.0081	1.5619	0.6181	0.9801	0.9488	0.9957	1.0626	1.2759	0.8722	0.5471	0.5799	1.0124	1.0693	1.1558	0.9844	1.0956	1.3136	0.9291
succinate	1.6878	4.8102	0.8948	2.0723	0.3988	0.4379	4.2647	2.5086	1.5367	2.3227	0.8758	0.5382	3.6424	0.8813	1.1324	1.7699	1.1489	1.5702	3.4995	0.4832
succinimide	0.8821	1.3062	1.0246	0.783	0.9075	1.0929	1.3301	1.0109	1.0494	0.9862	1.0389	1.5328	1.3607	1.321	0.872	1.1387	0.6948	0.8062	1.3777	0.9342
succinylcarnitine (C4-DC)	0.8682	0.8226	0.8771	0.7823	0.5029	0.9622	1.4105	1.2807	1.0925	0.8198	0.8984	1.5169	1.919	1.3277	1.1691	0.7169	0.9517	1.2037	1.1467	1.1456
sulfate*	0.7781	1.3836	0.9346	0.692	0.7516	0.9963	1.3701	0.7126	0.646	1.0406	1.1859	2.0563	2.354	1.6169	0.6589	0.7048	0.6521	1.135	1.0916	0.8973
syringic acid	0.9804	5.6264	0.7469	0.9958	0.8425	0.9177	22.5396	0.6846	0.6107	1.0128	0.9028	3.2269	6.4727	5.0688	0.7124	0.6152	0.7421	0.9831	0.6791	2.5496
tartarate	1.1299	1.0089	1.2457	1.1223	0.811	1.3836	1.0768	1.1041	1.5214	1.0913	1.0505	0.8179	1.1157	0.8716	0.9337	0.9662	0.7306	0.7945	0.4653	0.4786
tartronate (hydroxymalonate)	0.4913	1.3739	0.7896	0.3975	1.3809	1.3253	1.9274	0.6934	0.3975	1.0043	0.9826	1.1322	1.6704	1.0808	0.6824	0.8296	0.5512	1.6334	0.6142	1.298
taurine	0.5437	2.0797	4.5454	0.2209	1.1693	0.6533	3.1284	0.6126	0.3465	1.269	2.4648	4.6394	4.4964	4.7469	0.699	0.2015	0.2718	1.2584	0.6142	3.0522
tauro-alpha-muricholate	0.1412	1.3442	0.1412	0.1412	0.4124	1.3509	3.1923	0.764	0.1412	0.1542	0.5478	11.4186	2.521	1.0165	0.1412	0.1412	0.1412	0.3575	0.1412	0.5981
tauro-beta-muricholate	0.2008	2.3175	0.5716	0.2008	1.3004	1.2324	6.8974	0.7811	0.2008	0.6134	1.111	0.2008	6.3573	3.1019	0.2008	0.2008	0.2008	0.6579	0.2008	0.7038
taurochenodeoxycholate	0.167	4.5915	1.0027	0.591	1.6403	3.7941	1.5983	1.5694	0.6131	1.041	0.9605	1.5136	1.7594	2.4114	0.4124	0.167	0.3776	2.4788	0.3127	1.1979
taurochenodeoxycholic acid 3-sulfate	0.2513	2.251	0.5497	0.3141	0.2513	1.4463	116.347	0.2513	0.2513	0.4553	0.8771	94.7078	17.3068	1.8699	0.2513	0.2513	0.2513	0.2513	0.2513	1.9335
taurocholate	0.5366	2.5168	0.701	0.4342	0.9215	1.6931	2.9945	1.4429	0.6097	0.9947	1.162	1.9812	3.6655	1.6118	0.3276	0.3113	0.2412	1.1507	0.2968	0.9459
taurocholenate sulfate*	0.7588	5.1324	0.6889	0.6653	0.8697	1.2444	9.9449	0.3345	0.4924	0.9707	0.8192	13.0183	9.1649	2.4546	0.6811	0.4633	0.5059	0.8224	0.2018	2.621
taurohyodeoxycholic acid	0.1648	2.6941	0.6955	0.2658	0.4749	2.1318	1.9306	0.8331	0.3335	0.7311	0.9661	1.1454	2.2263	2.0136	0.1648	0.1648	0.1648	0.8311	0.1648	0.723
taurolithocholate 3-sulfate	0.2917	4.0109	0.7464	0.8762	1.4949	2.926	20.629	0.6301	0.757	1.6284	0.6496	16.9418	5.7715	2.7291	0.6728	0.5663	0.6008	0.8855	0.3934	1.4552
tauroursodeoxycholic acid sulfate (2)	0.2615	4.3783	0.5866	0.5183	0.4783	2.3199	332.457	0.5166	0.5772	2.5746	0.6423	74.4607	24.5012	3.0387	0.3764	0.1979	0.5944	0.9965	0.1979	0.7751
tetradecanedioate (C14-DC)	1.1527	0.5618	1.3835	0.9427	0.4773	1.1151	0.5722	0.9173	0.9789	1.0146	1.1543	0.8808	0.7629	1.0398	0.8536	0.7847	0.928	0.8353	1.3866	0.6695
thiamin (Vitamin B1)	0.9464	0.9946	1.1201	0.7242	0.4893	1.0009	1.1405	1.7494	0.7793	0.9874	0.9904	1.1233	2.0358	1.0922	0.8741	0.541	0.875	1.2765	1.8289	1.0487
thioproline	0.6094	1.6128	0.563	0.3563	0.3563	0.4712	1.0633	0.4881	0.5397	1.1298	0.8713	1.7099	1.3965	2.6772	0.8018	1.4037	0.3563	1.6955	1.0199	2.0959
threonate	0.697	2.0132	2.0168	0.892	0.6152	1.0959	2.1708	0.8164	1.0893	0.9145	1.0452	1.0413	1.6783	1.5455	0.6491	0.3372	0.6244	0.8534	0.385	0.6493
threonine	0.8256	1.2315	1.0638	0.8275	0.6549	0.8559	1.3463	0.857	0.8883	0.8882	1.1254	1.8895	1.9438	1.5654	0.74	0.686	0.6263	1.0021	0.8879	1.3502
threonylphenylalanine	0.6396	2.8702	0.9977	0.6411	0.8768	1.4111	5.6064	0.6521	0.5867	0.845	1.4516	12.5263	11.9652	5.0899	0.3996	0.9446	0.6586	0.5512	0.5423	2.9207
thymidine	0.645	2.1161	0.711	0.813	0.7862	1.6932	2.8199	0.478	0.9008	0.795	1.0483	3.5472	4.4251	2.128	0.663	1.2457	0.6133	0.7153	1.1515	2.2704
thymidine 5'-monophosphate	1.3286	5.6577	0.4611	0.7304	0.4733	1.536	3.5186	0.5569	0.7804	0.7425	0.5532	2.6991	3.6506	1.8443	0.5324	0.581	0.3573	1.7161	0.8547	1.6505
thymidine sulfate (2)	0.1093	1.9476	1.5202	0.957	0.0829	0.2704	8.0667	0.3055	0.3382	0.4503	6.0054	3.4319	11.7204	8.7919	0.4035	0.3135	0.3744	0.9444	0.1953	9.5819
thymine	0.6851	0.5988	1.3368	0.8938	0.5335	0.9992	0.7101	1.2271	1.2844	0.6817	0.5789	1.6401	1.2978	1.2129	1.2967	1.5526	0.645	1.0199	1.593	1.1567
trans-4-hydroxyproline	1.6756	0.6428	0.9991	1.2099	0.8114	1.2931	1.6516	2.6672	1.5218	1.238	0.7633	0.8846	0.9905	0.7104	0.754	0.9697	0.9664	1.2083	1.2697	0.8691
trans-urocanate	1.0214	0.3976	1.0233	1.306	0.4947	0.9775	1.4178	0.9415	0.904	1.2385	1.0396	2.0144	1.182	1.3218	1.0516	0.8908	0.9829	1.5149	0.9632	1.1613
tricarballylate	0.9052	0.3643	0.5021	0.9664	0.3709	0.2453	0.7033	0.7359	0.6493	1.4213	0.822	0.3839	0.3154	0.8679	1.0453	0.5949	1.2916	1.8535	0.7025	0.451
trigonelline (N'-methylnicotinate)	0.6173	1.3861	1.0572	0.4856	0.4911	0.5244	3.0606	0.7248	0.6158	1.0322	14.5008	3.0457	7.57	20.4971	2.7955	0.5953	0.6481	0.9439	0.5277	22.4425
trimethylamine N-oxide	0.6595	3.8346	1.7391	0.4621	1.7215	0.9337	0.6794	0.4727	0.478	0.9481	0.8725	3.3066	5.2849	1.2123	0.545	0.3048	0.3062	0.6421	0.4755	4.3864
tryptamine	1.0482	0.8204	0.9345	0.9478	1.2506	1.0527	1.3454	0.742	0.9921	0.9184	0.5095	0.6878	0.614	0.961	1.2239	0.8088	0.5105	1.0494	0.9287	0.9015
tryptophan	1.0078	2.6325	0.7697	0.7036	0.4992	2.0872	2.3363	0.3494	0.4377	1.779	2.0276	5.7966	4.6569	3.26	0.4173	0.5777	0.8287	0.4223	0.5806	3.0383
tyramine	0.8349	1.7871	1.0817	0.7403	0.698	0.9501	1.9432	0.764	0.6401	1.0408	2.1259	2.0825	9.802	2.7709	0.7879	1.0609	0.6511	0.7094	0.5625	1.5053
tyrosine	0.8067	1.0426	1.3466	0.9234	1.0287	0.8403	2.1459	0.8218	0.9274	0.6995	0.9867	2.4935	1.8436	2.3287	0.8698	1.0698	0.6789	1.1703	1.0329	1.045
tyrosol	0.9562	1.2453	0.7885	0.9355	0.8781	1.0079	1.0358	0.7001	0.5616	1.1808	3.795	1.011	1.9295	2.5594	0.8919	0.5069	0.7156	1.016	1.1517	1.737
undecanedioate (C11-DC)	0.8951	0.4768	1.015	1.1911	0.5992	0.8995	0.7211	1.0858	1.155	1.1309	0.8646	0.6285	0.634	0.8658	0.8769	1.3387	0.954	1.3247	1.5699	0.7994
uracil	0.8394	0.5012	1.333	1.0204	0.6836	0.9115	0.5536	1.2446	1.1003	1.0479	0.869	0.9144	0.6026	0.9541	1.1143	0.9964	0.7549	1.3697	1.5473	1.0036
urate	0.7306	0.8228	1.0823	0.8293	0.4372	0.8674	0.9515	2.3737	1.0906	1.2106	0.67	1.0013	0.4671	0.7779	0.8666	1.5784	0.6664	1.2493	1.022	0.6334
uridine	1.1543	0.4722	0.4242	1.1481	0.8394	1.4037	1.3697	0.1453	1.3206	1.6322	1.7052	1.3617	0.2848	0.8049	0.6383	0.6046	1.0543	1.0618	0.9848	0.7406
uridine 3'-monophosphate (3'-UMP)	0.1251	0.1251	3.7905	0.1251	4.4316	3.7892	0.1251	0.2533	0.8071	6.0677	0.766	2.5574	0.9656	0.2622	1.0128	0.8817	4.6786	0.7995	0.5915	1.0175
uridine 5'-monophosphate (UMP)	1.3055	0.8224	1.3324	0.6805	1.142	1.4917	0.9277	1.0091	0.7561	2.2032	0.6773	1.2915	0.4697	0.4496	0.5483	0.5848	1.2432	3.0968	1.0215	0.5149
uridine-2',3'-cyclic monophosphate	0.3826	0.1094	1.1061	0.1094	1.2457	1.9962	0.2681	0.6565	1.2007	2.3181	0.4638	0.7099	0.7149	0.3106	0.8917	2.3597	1.0629	1	3.1559	1.0698
ursocholate	1.4811	0.7432	1.18	1.0009	1.6492	1.3236	0.5679	0.8348	0.5647	2.2252	0.9412	1.1514	1.9245	2.3533	0.6212	0.522	0.5467	0.5032	2.0573	1.0147
ursodeoxycholate	0.24	0.6044	1.3096	0.8	0.9357	1.4264	1.082	1.013	0.4468	2.4354	0.6629	0.9235	1.411	2.1366	1.1391	0.7475	1.0455	0.6181	1.095	0.4691
ursodeoxycholate sulfate (1)	0.1845	3.4646	0.8009	0.3131	1.1086	0.6704	0.0597	0.0597	0.0597	0.0597	0.8965	1.3939	4.9201	0.9888	0.1413	0.0597	0.0597	0.4061	0.0597	2.3233
ursodeoxycholate sulfate (2)	0.3509	7.6949	2.4458	0.3014	0.5765	0.815	22.9793	0.1277	0.025	4.9847	0.7623	6.5552	10.415	4.7156	0.1316	0.0654	0.4573	0.8095	0.0506	0.8093
valerate (5:0)	0.9262	0.8096	0.8166	1.093	1.0832	1.2131	0.8001	0.4564	0.8153	1.2086	0.9928	1.0916	1.0343	1.3225	0.801	0.8548	0.6173	0.7453	0.5466	1.4285
valerylglycine	0.9088	0.6606	1.1856	1.0835	0.7486	1.0205	1.0993	1.0728	1.2978	1.0522	1.0119	1.1023	1.2088	1.3186	0.9602	1.0375	0.8073	1.1188	0.936	1.0101
valine	0.8163	0.6233	0.8716	0.9902	0.5632	0.7402	1.7228	0.7581	1.0465	1.0158	0.8086	2.7437	1.9947	1.5848	1.1578	0.8534	0.6236	1.0382	0.853	1.2021
valylglutamine	0.6894	2.2066	0.7171	0.8145	0.6192	1.1333	3.7719	0.494	0.7676	0.846	1.5624	6.2277	8.2858	3.9926	0.4955	0.7526	0.4146	0.5128	0.4774	1.8863
valylglycine	0.6198	0.6718	0.5504	0.4414	0.2504	0.5904	1.317	0.1909	0.4608	0.3972	0.8367	2.837	2.64	1.6859	0.4447	0.3402	0.4604	0.8023	0.3907	1.7212
valylleucine	1.0412	2.1098	0.9096	1.0735	0.8266	1.0822	3.3322	0.7507	1.0214	1.1034	1.1174	5.5832	6.7652	2.6661	0.5172	0.5853	0.6257	0.7217	0.5991	1.7917
xanthine	0.7212	0.4768	1.5917	0.9036	0.4591	0.8396	0.4691	1.4805	1.214	0.9653	0.8229	0.9556	0.5253	1.1297	1.166	1.1375	0.8814	1.5737	1.9197	0.9544
xanthosine	1.4128	0.6752	0.3735	1.1489	0.8165	1.3112	1.0531	0.7889	1.4358	1.4529	1.1657	0.6495	0.0414	0.6205	0.8457	0.9719	0.7667	1.2976	1.1191	0.5027
xanthurenate	1.5889	1.4506	1.0833	0.7768	0.7436	0.6622	1.3674	1.8185	2.0684	2.9622	2.7415	2.3543	1.3132	4.216	1.2114	0.6496	0.4379	0.9192	1.8932	4.396
xylose	0.6459	8.7729	1.5514	0.8415	1.0865	1.4286	6.0228	0.779	0.96	0.9436	0.8175	1.33	3.3826	2.3659	0.5576	0.5201	0.4577	0.7884	0.6075	0.8161

## Sheet: S9
PATHWAY_SORTORDER	BIOCHEMICAL	SUPER_PATHWAY	SUB_PATHWAY	COMP_ID	PLATFORM	CHEMICAL_ID	RI	MASS	CAS	PUBCHEM	CHEMSPIDER	KEGG	HMDB_ID
1463	(16 or 17)-methylstearate (a19:0 or i19:0)	Lipid	Fatty Acid, Branched	38296	LC/MS Neg	100002356	5993	297.28	2724-59-6	3083779	2340933		HMDB37397
1331	(2 or 3)-decenoate (10:1n7 or n8)	Lipid	Medium Chain Fatty Acid	63436	LC/MS Neg	100021502	4990	169.123
474	(N(1) + N(8))-acetylspermidine	Amino Acid	Polyamine Metabolism	57814	LC/MS Pos Early	100016038	3080	188.176
1689	(R)-3-hydroxybutyrylcarnitine	Lipid	Fatty Acid Metabolism (Acyl Carnitine, Hydroxy)	43264	LC/MS Pos Early	100003926	2400	248.149		53481617			HMDB13127
1690	(S)-3-hydroxybutyrylcarnitine	Lipid	Fatty Acid Metabolism (Acyl Carnitine, Hydroxy)	52984	LC/MS Pos Early	100009271	2340	248.149					HMDB13127
2086	1,2-dilinoleoyl-GPC (18:2/18:2)	Lipid	Phosphatidylcholine (PC)	52603	LC/MS Pos Late	100008903	2006	782.569	998-06-1	5288075	4450312		HMDB08138
2009	1,2-dipalmitoyl-GPC (16:0/16:0)	Lipid	Phosphatidylcholine (PC)	19130	LC/MS Pos Late	100000657	2365	734.569	63-89-8	452110	398235		HMDB00564
2049	1,2-distearoyl-GPC (18:0/18:0)	Lipid	Phosphatidylcholine (PC)	19132	LC/MS Pos Late	100000660	2950	790.632	816-94-4	94190	85004		HMDB08036
1068	1,5-anhydroglucitol (1,5-AG)	Carbohydrate	Glycolysis, Gluconeogenesis, and Pyruvate Metabolism	20675	LC/MS Neg	100000580	802	163.061	154-58-5	64960		C07326	HMDB02712
2525	1-(1-enyl-oleoyl)-GPE (P-18:1)*	Lipid	Lysoplasmalogen	44621	LC/MS Pos Late	100005372	1566	464.314
2502	1-(1-enyl-palmitoyl)-2-arachidonoyl-GPC (P-16:0/20:4)*	Lipid	Plasmalogen	52689	LC/MS Pos Late	100009014	2154	766.575			24767495		HMDB11220
2494	1-(1-enyl-palmitoyl)-2-arachidonoyl-GPE (P-16:0/20:4)*	Lipid	Plasmalogen	52673	LC/MS Pos Late	100009002	2270	724.528			24769238		HMDB11352
2503	1-(1-enyl-palmitoyl)-2-linoleoyl-GPC (P-16:0/18:2)*	Lipid	Plasmalogen	52682	LC/MS Pos Late	100009009	2226	742.575			24767486		HMDB11211
2496	1-(1-enyl-palmitoyl)-2-oleoyl-GPC (P-16:0/18:1)*	Lipid	Plasmalogen	52478	LC/MS Pos Late	100009007	2443	744.59
2490	1-(1-enyl-palmitoyl)-2-oleoyl-GPE (P-16:0/18:1)*	Lipid	Plasmalogen	52477	LC/MS Pos Late	100009005	2600	702.543			24769228		HMDB11342
2492	1-(1-enyl-palmitoyl)-2-palmitoyl-GPC (P-16:0/16:0)*	Lipid	Plasmalogen	52716	LC/MS Pos Late	100009162	2454	718.575		11146967	9322076		HMDB11206
2522	1-(1-enyl-palmitoyl)-GPC (P-16:0)*	Lipid	Lysoplasmalogen	52474	LC/MS Pos Late	100002875	1547	480.345		10917802	9093054		HMDB10407
2523	1-(1-enyl-palmitoyl)-GPE (P-16:0)*	Lipid	Lysoplasmalogen	39270	LC/MS Pos Late	100003000	1558	438.298			10471193
2507	1-(1-enyl-stearoyl)-2-arachidonoyl-GPE (P-18:0/20:4)*	Lipid	Plasmalogen	52475	LC/MS Pos Late	100008999	2511	752.559		9547058	7826008		HMDB05779
2499	1-(1-enyl-stearoyl)-2-linoleoyl-GPE (P-18:0/18:2)*	Lipid	Plasmalogen	52748	LC/MS Pos Late	100009225	2633	728.559			24769261		HMDB11376
2498	1-(1-enyl-stearoyl)-2-oleoyl-GPE (P-18:0/18:1)	Lipid	Plasmalogen	52614	LC/MS Pos Late	100008919	2950	730.575	144371-68-6		24769260		HMDB11375
2527	1-(1-enyl-stearoyl)-GPE (P-18:0)*	Lipid	Lysoplasmalogen	39271	LC/MS Pos Late	100003001	1649	466.329
2297	1-arachidonoyl-GPA (20:4)	Lipid	Lysophospholipid	46325	LC/MS Neg	100004442	5499	457.236	799268-65-8
2336	1-arachidonoyl-GPC (20:4n6)*	Lipid	Lysophospholipid	33228	LC/MS Pos Late	100001551	1460	544.34			21403155	C05208	HMDB10395
2381	1-arachidonoyl-GPE (20:4n6)*	Lipid	Lysophospholipid	35186	LC/MS Pos Late	100001571	1470	502.293		42607465	21403171		HMDB11517
2421	1-arachidonoyl-GPI (20:4)*	Lipid	Lysophospholipid	34214	LC/MS Neg	100001654	5482	619.289					HMDB61690
2551	1-arachidonylglycerol (20:4)	Lipid	Monoacylglycerol	34397	LC/MS Neg	100001433	6250	303.233	35474-99-8	5282281	4445452	C13857	HMDB11549
334	1-carboxyethylisoleucine	Amino Acid	Leucine, Isoleucine and Valine Metabolism	62558	LC/MS Neg	100020427	2628	202.108
293	1-carboxyethylleucine	Amino Acid	Leucine, Isoleucine and Valine Metabolism	62559	LC/MS Neg	100020425	2663	202.108
135	1-carboxyethylphenylalanine	Amino Acid	Phenylalanine Metabolism	62566	LC/MS Neg	100020419	2844	236.093			19276386
153	1-carboxyethyltyrosine	Amino Acid	Tyrosine Metabolism	62564	LC/MS Neg	100020421	1846	252.088
357	1-carboxyethylvaline	Amino Acid	Leucine, Isoleucine and Valine Metabolism	62562	LC/MS Neg	100020423	2008	188.093
2554	1-docosahexaenoylglycerol (22:6)	Lipid	Monoacylglycerol	35153	LC/MS Neg	100001481	6150	309.222			10477810		HMDB11587
2348	1-lignoceroyl-GPC (24:0)	Lipid	Lysophospholipid	49617	LC/MS Pos Late	100002873	1907	608.465	325171-59-3		24766539		HMDB10405
2320	1-linolenoyl-GPC (18:3)*	Lipid	Lysophospholipid	45951	LC/MS Pos Late	100005350	1410	518.324					HMDB10388
2546	1-linolenoylglycerol (18:3)	Lipid	Monoacylglycerol	34393	LC/MS Neg	100001435	6214	277.217	124151-74-2	53480978	21403134		HMDB11569
2091	1-linoleoyl-2-arachidonoyl-GPC (18:2/20:4n6)*	Lipid	Phosphatidylcholine (PC)	52710	LC/MS Pos Late	100009131	1969	806.569			24766809		HMDB08147
2087	1-linoleoyl-2-linolenoyl-GPC (18:2/18:3)*	Lipid	Phosphatidylcholine (PC)	53176	LC/MS Pos Late	100009343	1939	780.554			24766802		HMDB08141
2293	1-linoleoyl-GPA (18:2)*	Lipid	Lysophospholipid	52690	LC/MS Neg	100009082	5483	433.236			24766514		HMDB07856
2318	1-linoleoyl-GPC (18:2)	Lipid	Lysophospholipid	34419	LC/MS Pos Late	100001395	1465	520.34		11988421	10160888	C04100	HMDB10386
2369	1-linoleoyl-GPE (18:2)*	Lipid	Lysophospholipid	36600	LC/MS Pos Late	100001570	1482	478.293		52925130	21403170		HMDB11507
2408	1-linoleoyl-GPG (18:2)*	Lipid	Lysophospholipid	54885	LC/MS Neg	100009227	5516	507.273
2416	1-linoleoyl-GPI (18:2)*	Lipid	Lysophospholipid	36594	LC/MS Neg	100001778	5494	595.289
2399	1-linoleoyl-GPS (18:2)*	Lipid	Lysophospholipid	43676	LC/MS Neg	100004606	5500	520.268
2545	1-linoleoylglycerol (18:2)	Lipid	Monoacylglycerol	27447	LC/MS Neg	100001040	6477	279.233	2277-28-3	5283469	4446589
85	1-methyl-4-imidazoleacetate	Amino Acid	Histidine Metabolism	32350	LC/MS Pos Early	100001208	2064	141.066	2625-49-2	75810	68319	C05828	HMDB02820
86	1-methyl-5-imidazoleacetate	Amino Acid	Histidine Metabolism	62946	LC/MS Pos Early	100002910	1989	141.066	4200-48-0	6451814	4954265		HMDB04988
3754	1-methyladenine	Nucleotide	Purine Metabolism, Adenine containing	1527	LC/MS Pos Early	54	2133	150.077	5142-22-3	78821	71157	C02216	HMDB11599
484	1-methylguanidine	Amino Acid	Guanidino and Acetamido Metabolism	48114	LC/MS Pos Early	100000715	2149	74.0713	22661-87-6	10111	28576	C02294	HMDB01522
67	1-methylhistidine	Amino Acid	Histidine Metabolism	30460	LC/MS Pos Early	100001051	2755	170.092	332-80-9	92105	83153	C01152	HMDB00001
3742	1-methylhypoxanthine	Nucleotide	Purine Metabolism, (Hypo)Xanthine/Inosine containing	57771	LC/MS Pos Early	100004644	1530	151.061	1125-39-9	70765	63930		HMDB13141
3912	1-methylnicotinamide	Cofactors and Vitamins	Nicotinate and Nicotinamide Metabolism	27665	LC/MS Pos Early	55	1940	137.071	1005-24-9	10129985	8305504	C02918	HMDB00699
1997	1-myristoyl-2-arachidonoyl-GPC (14:0/20:4)*	Lipid	Phosphatidylcholine (PC)	53195	LC/MS Pos Late	100009139	1914	754.538			24766559		HMDB07883
1993	1-myristoyl-2-palmitoyl-GPC (14:0/16:0)	Lipid	Phosphatidylcholine (PC)	19258	LC/MS Pos Late	100000672	2147	706.538	69525-80-0	129657	114798		HMDB07869
2537	1-myristoylglycerol (14:0)	Lipid	Monoacylglycerol	35625	LC/MS Neg	100001618	6353.3	227.202	75685-84-6	79050	71382	C01885	HMDB11561
2164	1-oleoyl-2-arachidonoyl-GPE (18:1/20:4)*	Lipid	Phosphatidylethanolamine (PE)	55041	LC/MS Pos Late	100009219	2200	766.538			24768534		HMDB09069
2085	1-oleoyl-2-docosahexaenoyl-GPC (18:1/22:6)*	Lipid	Phosphatidylcholine (PC)	52697	LC/MS Pos Late	100009130	2011	832.585			24766785		HMDB08123
2075	1-oleoyl-2-linoleoyl-GPC (18:1/18:2)*	Lipid	Phosphatidylcholine (PC)	52453	LC/MS Pos Late	100008981	2165	784.585
2315	1-oleoyl-GPC (18:1)	Lipid	Lysophospholipid	48258	LC/MS Pos Late	100001272	1540	522.355	19420-56-5	16081932	17240641		HMDB02815
2367	1-oleoyl-GPE (18:1)	Lipid	Lysophospholipid	35628	LC/MS Pos Late	100001569	1554	480.308	89576-29-4	9547071	7826021		HMDB11506
2414	1-oleoyl-GPI (18:1)	Lipid	Lysophospholipid	36602	LC/MS Neg	100001777	5599	597.305
2397	1-oleoyl-GPS (18:1)	Lipid	Lysophospholipid	19260	LC/MS Neg	100000630	5607	522.284	326589-90-6	9547099	7826049		HMDB61694
2544	1-oleoylglycerol (18:1)	Lipid	Monoacylglycerol	21184	LC/MS Neg	100000924	6650	281.249	111-03-5	5283468	4446588		HMDB11567
2039	1-palmitoleoyl-2-linoleoyl-GPC (16:1/18:2)*	Lipid	Phosphatidylcholine (PC)	52683	LC/MS Pos Late	100009075	2003	756.554			24766675		HMDB08006
2306	1-palmitoleoyl-GPC (16:1)*	Lipid	Lysophospholipid	33230	LC/MS Pos Late	100001511	1450	494.324		24779461	21403152		HMDB10383
2541	1-palmitoleoylglycerol (16:1)*	Lipid	Monoacylglycerol	52431	LC/MS Neg	100008952	6094	253.217					HMDB11565
2027	1-palmitoyl-2-arachidonoyl-GPC (16:0/20:4n6)	Lipid	Phosphatidylcholine (PC)	52462	LC/MS Pos Late	100008914	2091	782.569	35418-58-7	10747814	8923140		HMDB07982
2138	1-palmitoyl-2-arachidonoyl-GPE (16:0/20:4)*	Lipid	Phosphatidylethanolamine (PE)	52464	LC/MS Pos Late	100008990	2198	740.522		9546800	7825750		HMDB05323
2251	1-palmitoyl-2-arachidonoyl-GPI (16:0/20:4)*	Lipid	Phosphatidylinositol (PI)	52467	LC/MS Polar	100008993	892	857.519			24767674		HMDB09789
2023	1-palmitoyl-2-dihomo-linolenoyl-GPC (16:0/20:3n3 or 6)*	Lipid	Phosphatidylcholine (PC)	52454	LC/MS Pos Late	100008985	2199	784.585
2033	1-palmitoyl-2-docosahexaenoyl-GPC (16:0/22:6)	Lipid	Phosphatidylcholine (PC)	52610	LC/MS Pos Late	100008915	2023	806.569	59403-54-2	6441886	4946007		HMDB07991
2140	1-palmitoyl-2-docosahexaenoyl-GPE (16:0/22:6)*	Lipid	Phosphatidylethanolamine (PE)	52465	LC/MS Pos Late	100008991	2119	764.522		9546799	7825749		HMDB05324
2019	1-palmitoyl-2-gamma-linolenoyl-GPC (16:0/18:3n6)*	Lipid	Phosphatidylcholine (PC)	54812	LC/MS Pos Late	100009154	2034	756.554			24766645		HMDB07974
2016	1-palmitoyl-2-linoleoyl-GPC (16:0/18:2)	Lipid	Phosphatidylcholine (PC)	42446	LC/MS Pos Late	1537	2160	758.569	40811-94-7	5287971	4450224		HMDB07973
2135	1-palmitoyl-2-linoleoyl-GPE (16:0/18:2)	Lipid	Phosphatidylethanolamine (PE)	42449	LC/MS Pos Late	100001870	2275	716.522		9546747	7825697		HMDB05322
2249	1-palmitoyl-2-linoleoyl-GPI (16:0/18:2)	Lipid	Phosphatidylinositol (PI)	52450	LC/MS Polar	1528	910	833.518			21403024		HMDB09784
2013	1-palmitoyl-2-oleoyl-GPC (16:0/18:1)	Lipid	Phosphatidylcholine (PC)	52461	LC/MS Pos Late	1539	2358	760.585	26853-31-6;26853-31-6	6436017	4940699		HMDB07972
2133	1-palmitoyl-2-oleoyl-GPE (16:0/18:1)	Lipid	Phosphatidylethanolamine (PE)	19263	LC/MS Pos Late	1526	2509	718.538	26662-94-2	5283496	4446615		HMDB05320
2247	1-palmitoyl-2-oleoyl-GPI (16:0/18:1)*	Lipid	Phosphatidylinositol (PI)	52669	LC/MS Polar	100009066	893	835.534			24767668		HMDB09783
2010	1-palmitoyl-2-palmitoleoyl-GPC (16:0/16:1)*	Lipid	Phosphatidylcholine (PC)	52470	LC/MS Pos Late	100008984	2160	732.554					HMDB07969
2011	1-palmitoyl-2-stearoyl-GPC (16:0/18:0)	Lipid	Phosphatidylcholine (PC)	52616	LC/MS Pos Late	100008921	2653	762.601	59403-51-9		24766643		HMDB07970
2289	1-palmitoyl-GPA (16:0)	Lipid	Lysophospholipid	34428	LC/MS Neg	100001445	5600	409.236	17618-08-5	6419701	4925335	C04036	HMDB00327
2304	1-palmitoyl-GPC (16:0)	Lipid	Lysophospholipid	33955	LC/MS Pos Late	100001263	1525	496.34	17364-16-8	86554	78064		HMDB10382
2358	1-palmitoyl-GPE (16:0)	Lipid	Lysophospholipid	35631	LC/MS Pos Late	100001567	1544	454.293	53862-35-4	9547069	7826019		HMDB11503
2402	1-palmitoyl-GPG (16:0)*	Lipid	Lysophospholipid	45970	LC/MS Neg	100005717	5570	483.273		3300276	2548639
2409	1-palmitoyl-GPI (16:0)	Lipid	Lysophospholipid	35305	LC/MS Neg	100001655	5564	571.289					HMDB61695
88	1-ribosyl-imidazoleacetate*	Amino Acid	Histidine Metabolism	61868	LC/MS Pos Early	100001668	2006	259.092	29605-99-0	5117448	4292299	C05131	HMDB02331
2061	1-stearoyl-2-arachidonoyl-GPC (18:0/20:4)	Lipid	Phosphatidylcholine (PC)	42450	LC/MS Pos Late	100001869	2300	810.601	35418-59-8	16219824	17347139		HMDB08048
2155	1-stearoyl-2-arachidonoyl-GPE (18:0/20:4)	Lipid	Phosphatidylethanolamine (PE)	52447	LC/MS Pos Late	100008977	2424	768.554		5289133	4451158		HMDB09003
2266	1-stearoyl-2-arachidonoyl-GPI (18:0/20:4)	Lipid	Phosphatidylinositol (PI)	52449	LC/MS Polar	100000616	870	885.549	383907-33-3		21403055		HMDB09815
2223	1-stearoyl-2-arachidonoyl-GPS (18:0/20:4)	Lipid	Phosphatidylserine (PS)	52235	LC/MS Pos Late	100001872	2565	812.544					HMDB12383
2067	1-stearoyl-2-docosahexaenoyl-GPC (18:0/22:6)	Lipid	Phosphatidylcholine (PC)	52611	LC/MS Pos Late	100008916	2197	834.601	59403-52-0				HMDB08057
2159	1-stearoyl-2-docosahexaenoyl-GPE (18:0/22:6)*	Lipid	Phosphatidylethanolamine (PE)	52466	LC/MS Pos Late	100008992	2317	792.554		9546798	7825748		HMDB05334
2053	1-stearoyl-2-linoleoyl-GPC (18:0/18:2)*	Lipid	Phosphatidylcholine (PC)	52452	LC/MS Pos Late	100008980	2380	786.601					HMDB08039
2150	1-stearoyl-2-linoleoyl-GPE (18:0/18:2)*	Lipid	Phosphatidylethanolamine (PE)	52446	LC/MS Pos Late	100008976	2522	744.554		9546749	7825699		HMDB08994
2255	1-stearoyl-2-linoleoyl-GPI (18:0/18:2)	Lipid	Phosphatidylinositol (PI)	52468	LC/MS Polar	100008994	910	861.55			24767694		HMDB09809
2050	1-stearoyl-2-oleoyl-GPC (18:0/18:1)	Lipid	Phosphatidylcholine (PC)	52438	LC/MS Pos Late	100008904	2644	788.616	56421-10-4		24766704		HMDB08038
2147	1-stearoyl-2-oleoyl-GPE (18:0/18:1)	Lipid	Phosphatidylethanolamine (PE)	42448	LC/MS Pos Late	100001856	2858	746.569					HMDB08993
2240	1-stearoyl-2-oleoyl-GPG (18:0/18:1)	Lipid	Phosphatidylglycerol (PG)	52623	LC/MS Polar	100001866	717	775.549	322647-48-3
2291	1-stearoyl-GPA (18:0)	Lipid	Lysophospholipid	36810	LC/MS Neg	100001670	5829	437.267	325465-92-7;799268-65-8	89567	80837
2313	1-stearoyl-GPC (18:0)	Lipid	Lysophospholipid	33961	LC/MS Pos Late	100001271	1606	524.371	19420-57-6	497299	435389		HMDB10384
2365	1-stearoyl-GPE (18:0)	Lipid	Lysophospholipid	42398	LC/MS Pos Late	100001461	1626	482.324	69747-55-3	9547068	7826018		HMDB11130
2404	1-stearoyl-GPG (18:0)	Lipid	Lysophospholipid	34437	LC/MS Neg	100001462	5816	511.304			21403138
2412	1-stearoyl-GPI (18:0)	Lipid	Lysophospholipid	19324	LC/MS Neg	100000656	5794	599.32	796963-93-4		21403067		HMDB61696
2396	1-stearoyl-GPS (18:0)*	Lipid	Lysophospholipid	45966	LC/MS Neg	100004327	5800	524.299		9547101	7826051
1356	10-heptadecenoate (17:1n7)	Lipid	Long Chain Monounsaturated Fatty Acid	33971	LC/MS Neg	100001278	5555	267.233	29743-97-3	5312435	4471860		HMDB60038
1364	10-nonadecenoate (19:1n9)	Lipid	Long Chain Monounsaturated Fatty Acid	33972	LC/MS Neg	100001277	5780	295.264	73033-09-7	5312513	4471938		HMDB13622
1333	10-undecenoate (11:1n1)	Lipid	Medium Chain Fatty Acid	32497	LC/MS Neg	100001197	5085.8	183.139	1333-28-4	14891	10771160	C13910	HMDB33724
2971	11-dehydrocorticosterone	Lipid	Corticosteroids	39779	LC/MS Neg	100002781	4732	343.191	72-23-1
1788	12,13-DiHOME	Lipid	Fatty Acid, Dihydroxy	38395	LC/MS Neg	62	5137	313.238	263399-35-5	10236635	8412123	C14829	HMDB04705
3146	12-dehydrocholate	Lipid	Secondary Bile Acid Metabolism	44644	LC/MS Neg	100001072	4871	405.265	2458-08-4;2458-08-4	94235	85044		HMDB00400
1872	12-HEPE	Lipid	Eicosanoid	46293	LC/MS Neg	100002165	5265	317.212	81187-21-5	10041593	8217157		HMDB10202
1881	12-HETE	Lipid	Eicosanoid	37536	LC/MS Neg	100002167	5326	319.228	71030-37-0;73837-14-6	5312983	21509475		HMDB06111
1888	12-HHTrE	Lipid	Eicosanoid	57393	LC/MS Neg	1261	5175	279.197	54397-84-1	5283141	4446265	C20388	HMDB12535
3111	12-ketolithocholate	Lipid	Secondary Bile Acid Metabolism	63118	LC/MS Neg	100020859	5130	389.27	5130-29-0	3080612	2338365		HMDB00328
1813	14-HDoHE/17-HDoHE	Lipid	Docosanoid	53034	LC/MS Neg	100009278	5296	343.228
1759	16-hydroxypalmitate	Lipid	Fatty Acid, Monohydroxy	39609	LC/MS Neg	100002953	5236.2	271.228	506-13-8	10466	10034	C18218	HMDB06294
3862	2'-deoxycytidine	Nucleotide	Pyrimidine Metabolism, Cytidine containing	15949	LC/MS Pos Early	100000125	2193	228.098	951-77-9	13711	13117	C00881	HMDB00014
3837	2'-deoxyuridine	Nucleotide	Pyrimidine Metabolism, Uracil containing	1412	LC/MS Neg	536	1586	111.02	951-78-0	13712	13118	C00526	HMDB00012
3863	2'-O-methylcytidine	Nucleotide	Pyrimidine Metabolism, Cytidine containing	57554	LC/MS Pos Early	100010895	2411	258.108	2140-72-9	150971	133067
3825	2'-O-methyluridine	Nucleotide	Pyrimidine Metabolism, Uracil containing	57655	LC/MS Neg	100010896	1831	257.078	2140-76-3	102212	92343
5334	2,2'-Methylenebis(6-tert-butyl-p-cresol)	Xenobiotics	Chemical	62885	LC/MS Polar	100020373	703	339.233	119-47-1	8398	8092
365	2,3-dihydroxy-2-methylbutyrate	Amino Acid	Leucine, Isoleucine and Valine Metabolism	57547	LC/MS Neg	100010869	787	133.051	14868-24-7	301941	266858		HMDB29576
383	2,3-dihydroxy-5-methylthio-4-pentenoate (DMTPA)*	Amino Acid	Methionine, Cysteine, SAM and Taurine Metabolism	62805	LC/MS Neg	100020893	1156	177.023
4253	2,3-dihydroxyisovalerate	Xenobiotics	Food Component/Plant	38276	LC/MS Polar	100002417	1050	133.051	1756-18-9	677	657	C04039	HMDB12141
5108	2,6-dihydroxybenzoic acid	Xenobiotics	Drug - Topical Agents	63042	LC/MS Neg	100020837	2575	153.019	303-07-1	9338	8974		HMDB13676
4258	2,8-quinolinediol sulfate	Xenobiotics	Food Component/Plant	48691	LC/MS Neg	100004321	2612	239.997
4748	2-acetamidophenol sulfate	Xenobiotics	Drug - Analgesics, Anesthetics	48580	LC/MS Neg	100006190	2251	230.013	40712-60-5	181671	158023
114	2-aminoadipate	Amino Acid	Lysine Metabolism	6146	LC/MS Polar	381	3500	160.062	542-32-5;1118-90-7	469	456	C00956	HMDB00510
499	2-aminobutyrate	Amino Acid	Glutathione Metabolism	42374	LC/MS Pos Early	1128	2059	104.071	1492-24-6	439691	388757	C02261	HMDB00650
1571	2-aminoheptanoate	Lipid	Fatty Acid, Amino	43761	LC/MS Pos Early	100004542	3160	146.118	1115-90-8	227939	198338
5207	2-aminophenol sulfate	Xenobiotics	Chemical	43266	LC/MS Neg	100004322	1677	188.002		181670	158022		HMDB61116
2561	2-arachidonoylglycerol (20:4)	Lipid	Monoacylglycerol	19266	LC/MS Neg	100000584	6170	303.233	53847-30-6	5282280	4445451	C13856	HMDB04666
336	2-hydroxy-3-methylvalerate	Amino Acid	Leucine, Isoleucine and Valine Metabolism	36746	LC/MS Neg	100001541	1800	131.071	488-15-3	164623	144317		HMDB00317
384	2-hydroxy-4-(methylthio)butanoic acid	Amino Acid	Methionine, Cysteine, SAM and Taurine Metabolism	63739	LC/MS Polar	100021372	1065	149.028	583-91-5
1488	2-hydroxyadipate	Lipid	Fatty Acid, Dicarboxylate	31934	LC/MS Polar	100001153	3000	161.046	18294-85-4	193530	167943	C02360	HMDB00321
1732	2-hydroxyarachidate*	Lipid	Fatty Acid, Monohydroxy	61700	LC/MS Neg	100019892	5990	327.29		5225199	4395406
1733	2-hydroxybehenate	Lipid	Fatty Acid, Monohydroxy	57663	LC/MS Neg	100015637	6384	355.322		193484	167899
501	2-hydroxybutyrate/2-hydroxyisobutyrate	Amino Acid	Glutathione Metabolism	52281	LC/MS Polar	100008928	1258	103.04
1726	2-hydroxydecanoate	Lipid	Fatty Acid, Monohydroxy	42489	LC/MS Neg	100004089	4840	187.134	5393-81-7	21488	20195
1484	2-hydroxyglutarate	Lipid	Fatty Acid, Dicarboxylate	37253	LC/MS Polar	100002070	3352.8	147.03	40951-21-1	43	42	C02630	HMDB0059655
1724	2-hydroxyheptanoate*	Lipid	Fatty Acid, Monohydroxy	61827	LC/MS Polar	100019960	925	145.087		2750949	2032206
4041	2-hydroxyhippurate (salicylurate)	Xenobiotics	Benzoate Metabolism	18281	LC/MS Neg	1869	2184	194.046	487-54-7	10253	9835	C07588	HMDB00840
1734	2-hydroxylignocerate*	Lipid	Fatty Acid, Monohydroxy	61699	LC/MS Neg	100019894	6805	383.353		102430	92507	C17873	HMDB39540
1725	2-hydroxyoctanoate	Lipid	Fatty Acid, Monohydroxy	22036	LC/MS Neg	100000743	3736.8	159.103	617-73-2	94180	84994		HMDB02264
1729	2-hydroxypalmitate	Lipid	Fatty Acid, Monohydroxy	35675	LC/MS Neg	100001579	5511.2	271.228	764-67-0	92836	83805		HMDB31057
4252	2-hydroxyquinoline	Xenobiotics	Food Component/Plant	40464	LC/MS Pos Early	100002385	2680	146.06	59-31-4	6038	5816	C06415
1530	2-hydroxysebacate	Lipid	Fatty Acid, Dicarboxylate	63357	LC/MS Neg	100020378	1324	217.108	103963-71-9	128458	113866		HMDB00424
1731	2-hydroxystearate	Lipid	Fatty Acid, Monohydroxy	17945	LC/MS Neg	1239	5695	299.259	629-22-1	69417	62625	C03045
4261	2-isopropylmalate	Xenobiotics	Food Component/Plant	15667	LC/MS Polar	100000409	2605	175.061	3237-44-3	77	76	C02504	HMDB00402
338	2-methylbutyrylcarnitine (C5)	Amino Acid	Leucine, Isoleucine and Valine Metabolism	45095	LC/MS Pos Early	100001509	3050	246.17	31023-25-3	6426901	4932320		HMDB00378
340	2-methylbutyrylglycine	Amino Acid	Leucine, Isoleucine and Valine Metabolism	31928	LC/MS Neg	100001155	1884	158.082	52320-67-9	193872	168243		HMDB00339
1301	2-methylcitrate/homocitrate	Energy	TCA Cycle	52282	LC/MS Neg	100008929	575	205.035
4262	2-oxindole-3-acetate	Xenobiotics	Food Component/Plant	40479	LC/MS Neg	100003109	2076	190.051	2971-31-5	3080590	2338343		HMDB35514
116	2-oxoadipate	Amino Acid	Lysine Metabolism	38347	LC/MS Polar	92	2635	159.03	3184-35-8	71	70	C00322	HMDB00225
421	2-oxoarginine*	Amino Acid	Urea cycle; Arginine and Proline Metabolism	55072	LC/MS Pos Early	100002784	1760	174.087	663193	558	542	C03771	HMDB04225
2307	2-palmitoleoyl-GPC (16:1)*	Lipid	Lysophospholipid	47118	LC/MS Neg	100001561	5720	568.326			21403164		HMDB10383
2305	2-palmitoyl-GPC (16:0)*	Lipid	Lysophospholipid	35253	LC/MS Neg	100001562	6215	570.341		15061532	21403165		HMDB61702
2366	2-stearoyl-GPE (18:0)*	Lipid	Lysophospholipid	41220	LC/MS Neg	100003901	6350	480.31			24769218		HMDB11129
2963	20a-dihydroprogesterone	Lipid	Progestin Steroids	39761	LC/MS Pos Late	100002766	1255	317.248	145-14-2	92747	83725	C04042	HMDB03069
1792	2R,3R-dihydroxybutyrate	Lipid	Fatty Acid, Dihydroxy	63109	LC/MS Polar	100002367	1543	119.035	759-06-8		17215960		HMDB00498
1791	2S,3R-dihydroxybutyrate	Lipid	Fatty Acid, Dihydroxy	62950	LC/MS Polar	100002284	1660	119.035	5057-93-2	10964471	9139682		HMDB02453
1795	3,4-dihydroxybutyrate	Lipid	Fatty Acid, Dihydroxy	62952	LC/MS Polar	100001730	2204	119.035	51267-44-8
4103	3-(2-hydroxyphenyl)propionate	Xenobiotics	Benzoate Metabolism	35634	LC/MS Neg	100001623	2530	165.056	495-78-3	873	850	C01198	HMDB33752
4128	3-(3-hydroxyphenyl)propionate	Xenobiotics	Benzoate Metabolism	35635	LC/MS Neg	100001624	1980	165.056	621-54-5	91	89	C11457	HMDB00375
4125	3-(3-hydroxyphenyl)propionate sulfate	Xenobiotics	Benzoate Metabolism	45415	LC/MS Neg	100005391	1294	245.013	86321-32-6	187488	162993
167	3-(4-hydroxyphenyl)lactate	Amino Acid	Tyrosine Metabolism	32197	LC/MS Neg	240	1379	181.051	6482-98-0	9378	9010	C03672	HMDB00755
4129	3-(4-hydroxyphenyl)propionate	Xenobiotics	Benzoate Metabolism	39587	LC/MS Neg	100002914	1670	165.056	501-97-3	10394	9965	C01744	HMDB02199
5205	3-acetylphenol sulfate	Xenobiotics	Chemical	48693	LC/MS Neg	100004326	2477	215.002			16230535
419	3-amino-2-piperidone	Amino Acid	Urea cycle; Arginine and Proline Metabolism	62853	LC/MS Pos Early	100020361	2065	115.087	1892-22-4	5200225	4371576		HMDB00323
3145	3-dehydrocholate	Lipid	Secondary Bile Acid Metabolism	43835	LC/MS Neg	100001062	5050	405.265	2304-89-4	159655	140376		HMDB00502
4266	3-formylindole	Xenobiotics	Food Component/Plant	62863	LC/MS Pos Early	100020219	2736	146.06		10256	9838	C08493	HMDB29737
344	3-hydroxy-2-ethylpropionate	Amino Acid	Leucine, Isoleucine and Valine Metabolism	32397	LC/MS Neg	100001170	975	117.056	4374-62-3	188979	164207		HMDB00396
5340	3-hydroxy-2-methylpyridine sulfate	Xenobiotics	Chemical	63227	LC/MS Neg	100020975	1849	188.002
2852	3-hydroxy-3-methylglutarate	Lipid	Mevalonate Metabolism	531	LC/MS Polar	112	2850	161.046	503-49-1	1662	4573695	C03761	HMDB00355
1489	3-hydroxyadipate*	Lipid	Fatty Acid, Dicarboxylate	62069	LC/MS Polar	100004396	3131	161.046		151913	133894		HMDB00345
1704	3-hydroxybutyrate (BHBA)	Lipid	Ketone Bodies	542	LC/MS Polar	254	1480	103.04	625-72-9	441	428	C01089	HMDB00357
4583	3-hydroxycinnamate sulfate	Xenobiotics	Food Component/Plant	48409	LC/MS Neg	100006094	1338	242.997	86321-30-4	6443141	4947175
1741	3-hydroxydecanoate	Lipid	Fatty Acid, Monohydroxy	22053	LC/MS Neg	100000997	4634.7	187.134	5561-87-5	26612	24790		HMDB02203
1694	3-hydroxydecanoylcarnitine	Lipid	Fatty Acid Metabolism (Acyl Carnitine, Hydroxy)	63358	LC/MS Pos Late	100021141	961	332.243			59664325		HMDB61636
1508	3-hydroxydodecanedioate*	Lipid	Fatty Acid, Dicarboxylate	62915	LC/MS Neg	100001454	2252	245.139	34574-69-1	16663321	13628081		HMDB00413
1738	3-hydroxyhexanoate	Lipid	Fatty Acid, Monohydroxy	53230	LC/MS Neg	100006367	1725	131.071	10191-24-9	151492	133518
1691	3-hydroxyhexanoylcarnitine (1)	Lipid	Fatty Acid Metabolism (Acyl Carnitine, Hydroxy)	62557	LC/MS Pos Early	100020825	2918	276.181
4043	3-hydroxyhippurate	Xenobiotics	Benzoate Metabolism	39600	LC/MS Neg	100002122	1687	194.046	1637-75-8	450268	396603		HMDB06116
364	3-hydroxyisobutyrate	Amino Acid	Leucine, Isoleucine and Valine Metabolism	1549	LC/MS Polar	111	1619	103.04	2068-83-9	87	10140307	C06001	HMDB00336
1744	3-hydroxylaurate	Lipid	Fatty Acid, Monohydroxy	32457	LC/MS Neg	100001112	5175	215.165	53941-38-1	94216	85026		HMDB00387
1745	3-hydroxymyristate	Lipid	Fatty Acid, Monohydroxy	21158	LC/MS Neg	100000882	5335	243.197	3422-31-9	16064	15252
1739	3-hydroxyoctanoate	Lipid	Fatty Acid, Monohydroxy	22001	LC/MS Neg	100000773	3446	159.103	88930-08-9	26613	24791		HMDB01954
1696	3-hydroxyoleoylcarnitine	Lipid	Fatty Acid Metabolism (Acyl Carnitine, Hydroxy)	61840	LC/MS Pos Late	100019801	1406	442.353			48061587
1695	3-hydroxypalmitoylcarnitine	Lipid	Fatty Acid Metabolism (Acyl Carnitine, Hydroxy)	61839	LC/MS Pos Late	100019800	1380	416.337
5311	3-hydroxypyridine sulfate	Xenobiotics	Chemical	48448	LC/MS Neg	100006098	1595.5	173.987	1955-23-3		16232314
1743	3-hydroxysebacate	Lipid	Fatty Acid, Monohydroxy	31943	LC/MS Neg	100001145	1282	217.108	73141-46-5	3017884	2285525		HMDB00350
4662	3-indoleglyoxylic acid	Xenobiotics	Food Component/Plant	63583	LC/MS Neg	100020372	2140	188.035	1477-49-2	73863	66497
280	3-indoxyl sulfate	Amino Acid	Tryptophan Metabolism	27672	LC/MS Neg	100000467	2222.2	212.002	2642-37-7	10258	9840		HMDB00682
4105	3-methoxycatechol sulfate (2)	Xenobiotics	Benzoate Metabolism	48752	LC/MS Neg	100006376	2200	218.997
185	3-methoxytyrosine	Amino Acid	Tyrosine Metabolism	12017	LC/MS Pos Early	1342	2555	212.092	300-48-1	1670	8948		HMDB01434
359	3-methyl-2-oxobutyrate	Amino Acid	Leucine, Isoleucine and Valine Metabolism	44526	LC/MS Polar	100000936	911	115.04	3715-29-5	49	48	C00141	HMDB00019
335	3-methyl-2-oxovalerate	Amino Acid	Leucine, Isoleucine and Valine Metabolism	15676	LC/MS Neg	100000036	2064.2	129.056	1460-34-0;51829-07-3	47	46	C00671	HMDB03736
1490	3-methyladipate	Lipid	Fatty Acid, Dicarboxylate	36749	LC/MS Polar	100001765	2865	159.066	422955	12292	11789		HMDB00555
315	3-methylglutaconate	Amino Acid	Leucine, Isoleucine and Valine Metabolism	57747	LC/MS Polar	100002458	2700	99.0452	5746-90-7	1551553	1267861		HMDB00522
68	3-methylhistidine	Amino Acid	Histidine Metabolism	15677	LC/MS Pos Early	100000042	2670	170.092	368-16-1	64969	58494	C01152	HMDB00479
4130	3-phenylpropionate (hydrocinnamate)	Xenobiotics	Benzoate Metabolism	15749	LC/MS Neg	100000010	2860	149.061	501-52-0	107	10181339	C05629	HMDB00764
3840	3-ureidopropionate	Nucleotide	Pyrimidine Metabolism, Uracil containing	3155	LC/MS Pos Early	1053	875	133.061	462-88-4	111	109	C02642	HMDB00026
2880	3beta,7alpha-dihydroxy-5-cholestenoate	Lipid	Sterol	36803	LC/MS Neg	100001611	5275	431.317	115538-84-6	3081084	2338764	C17335
2881	3beta-hydroxy-5-cholestenoate	Lipid	Sterol	54805	LC/MS Neg	100006370	5398	415.322	6561-58-6	165511		C17333
483	4-acetamidobutanoate	Amino Acid	Polyamine Metabolism	1558	LC/MS Pos Early	1113	1350	146.081	3025-96-5	18189	17180	C02946	HMDB03681
4086	4-acetylphenol sulfate	Xenobiotics	Benzoate Metabolism	44620	LC/MS Neg	100000711	2375	215.002		4684006	3872009
4543	4-allylphenol sulfate	Xenobiotics	Food Component/Plant	37181	LC/MS Neg	100001868	3805	213.023
2891	4-cholesten-3-one	Lipid	Sterol	38125	LC/MS Pos Late	100002227	2520	385.346	601-57-0	91477	427	C00599	HMDB00921
4075	4-ethylcatechol sulfate	Xenobiotics	Benzoate Metabolism	63072	LC/MS Neg	100020536	3379	217.018
4091	4-ethylphenol glucuronide	Xenobiotics	Benzoate Metabolism	52937	LC/MS Neg	100009049	3167	297.098
4090	4-ethylphenylsulfate	Xenobiotics	Benzoate Metabolism	36099	LC/MS Neg	100001756	3580	201.023	123-07-9			C13637	HMDB62551
485	4-guanidinobutanoate	Amino Acid	Guanidino and Acetamido Metabolism	15681	LC/MS Pos Early	100000096	2320	146.092	463-003;463-00-3	500	486	C01035	HMDB03464
1722	4-hydroxybutyrate (GHB)	Lipid	Fatty Acid, Monohydroxy	34585	LC/MS Pos Early	100001507	1148	87.0441	502-85-2	10413	9984	C00989	HMDB00710
4632	4-hydroxycinnamate	Xenobiotics	Food Component/Plant	36770	LC/MS Neg	100001675	1457	163.04	501-98-4	637542	553148	C00811	HMDB02035
211	4-hydroxycinnamate sulfate	Amino Acid	Tyrosine Metabolism	48410	LC/MS Neg	100006095	1000	242.997	376374-66-2	6070438	4797737
4936	4-hydroxycoumarin	Xenobiotics	Drug - Cardiovascular	37445	LC/MS Neg	100002049	2470	161.024	1076-38-6	54682930	10254753	C20414
48	4-hydroxyglutamate	Amino Acid	Glutamate Metabolism	40499	LC/MS Pos Early	100002544	1141	164.055	2485-33-8	439902	388936	C03079	HMDB01344
4045	4-hydroxyhippurate	Xenobiotics	Benzoate Metabolism	35527	LC/MS Neg	100001423	1475	194.046	2482-25-9	151012	133104		HMDB13678
148	4-hydroxyphenylacetate	Amino Acid	Phenylalanine Metabolism	541	LC/MS Neg	144	1361	151.04	156-38-7	127	3881560	C00642	HMDB00020
1039	4-hydroxyphenylacetylglycine	Peptide	Acetylated Peptides	43525	LC/MS Neg	100004418	1622	208.062	28116-23-6	440732	389604	C05596
162	4-hydroxyphenylpyruvate	Amino Acid	Tyrosine Metabolism	1669	LC/MS Neg	1141	1690	179.035	156-39-8	979	954	C01179	HMDB00707
89	4-imidazoleacetate	Amino Acid	Histidine Metabolism	32349	LC/MS Pos Early	100001207	2055	127.05	645-65-8	96215	86856	C02835	HMDB02024
174	4-methoxyphenol sulfate	Amino Acid	Tyrosine Metabolism	48457	LC/MS Neg	100006262	2412	203.002	3233-60-1
295	4-methyl-2-oxopentanoate	Amino Acid	Leucine, Isoleucine and Valine Metabolism	22116	LC/MS Neg	100000551	2170	129.056	816-66-0	70	69	C00233	HMDB00695
4076	4-methylcatechol sulfate	Xenobiotics	Benzoate Metabolism	46146	LC/MS Neg	100004111	2665	203.002
4092	4-vinylphenol sulfate	Xenobiotics	Benzoate Metabolism	36098	LC/MS Neg	100001755	3320	199.007	2628-17-3	6426766	4932200	C05627	HMDB62775
3824	5,6-dihydrouridine	Nucleotide	Pyrimidine Metabolism, Uracil containing	61833	LC/MS Neg	100001425	1119	245.078	1361384	94312	85115
111	5-(galactosylhydroxy)-L-lysine	Amino Acid	Lysine Metabolism	43582	LC/MS Pos Early	100002462	2755	325.161	32448-36-5
126	5-aminovalerate	Amino Acid	Lysine Metabolism	18319	LC/MS Pos Early	100000454	2220	118.086	660-88-8	138	135	C00431	HMDB03355
1335	5-dodecenoate (12:1n7)	Lipid	Medium Chain Fatty Acid	33968	LC/MS Neg	100001232	5224	197.155	2430-94-6	5312378	4471803		HMDB00529
1657	5-dodecenoylcarnitine (C12:1)	Lipid	Fatty Acid Metabolism (Acyl Carnitine, Monounsaturated)	61769	LC/MS Pos Late	100016069	1135	342.264					HMDB13326
261	5-hydroxyindoleacetate	Amino Acid	Tryptophan Metabolism	437	LC/MS Neg	71	1510.2	190.051	54-16-0	1826	1760	C05635	HMDB00763
110	5-hydroxylysine	Amino Acid	Lysine Metabolism	15685	LC/MS Pos Early	100000054	2790	163.108	13204-98-3	1029	1002	C16741	HMDB00450
3864	5-methyl-2'-deoxycytidine	Nucleotide	Pyrimidine Metabolism, Cytidine containing	38159	LC/MS Pos Early	100002300	2303	242.114	838-07-3	440055	389065	C03592	HMDB02224
3855	5-methylcytidine	Nucleotide	Pyrimidine Metabolism, Cytidine containing	22119	LC/MS Pos Early	100000763	2227	258.108	2140-61-6	92918	83877		HMDB00982
479	5-methylthioadenosine (MTA)	Amino Acid	Polyamine Metabolism	1419	LC/MS Pos Early	212	2752	298.097	2457-80-9	439176	388321	C00170	HMDB01173
382	5-methylthioribose**	Amino Acid	Methionine, Cysteine, SAM and Taurine Metabolism	62100	LC/MS Pos Early	100002103	790	181.053	23656-67-9	494	480		HMDB01087
3826	5-methyluridine (ribothymidine)	Nucleotide	Pyrimidine Metabolism, Uracil containing	35136	LC/MS Neg	100001446	1778.1	257.078	1463-10-1	445408	393058		HMDB00884
498	5-oxoproline	Amino Acid	Glutathione Metabolism	1494	LC/MS Neg	1021	738.5	128.035	98-79-3	7405	7127	C01879	HMDB00267
5342	6-acetylglucose	Xenobiotics	Chemical	63272	LC/MS Polar	100021273	1328	267.072	7286-45-5		18560223
3108	6-beta-hydroxylithocholate	Lipid	Secondary Bile Acid Metabolism	36807	LC/MS Neg	100001625	4830	391.285	668-49-5	5283821	4446909	C15515	HMDB00811
285	6-bromotryptophan	Amino Acid	Tryptophan Metabolism	62503	LC/MS Pos Early	100020414	3371	283.008
5322	6-hydroxyindole sulfate	Xenobiotics	Chemical	48698	LC/MS Neg	100006260	2498	212.002
3136	6-oxolithocholate	Lipid	Secondary Bile Acid Metabolism	46336	LC/MS Neg	100001068	5033	389.27	2393-61-5	164960	144621
123	6-oxopiperidine-2-carboxylate	Amino Acid	Lysine Metabolism	43231	LC/MS Neg	100004499	965	142.051	34622-39-4	3014237	2282737		HMDB61705
2878	7-alpha-hydroxy-3-oxo-4-cholestenoate (7-Hoca)	Lipid	Sterol	36776	LC/MS Neg	100001609	5288.1	429.301	115538-85-7	3081085	2338765	C17337	HMDB12458
2912	7-hydroxycholesterol (alpha or beta)	Lipid	Sterol	47890	LC/MS Pos Late	100005999	1930	367.336		107722			HMDB06119
279	7-hydroxyindole sulfate	Amino Acid	Tryptophan Metabolism	52915	LC/MS Neg	100009043	1765	212.002
3150	7-ketodeoxycholate	Lipid	Secondary Bile Acid Metabolism	31904	LC/MS Neg	100001063	4821	405.265	911-40-0	188292	163659		HMDB00391
3137	7-ketolithocholate	Lipid	Secondary Bile Acid Metabolism	43830	LC/MS Neg	100001069	5082	389.27	4651-67-6	444262	392247		HMDB00467
3790	7-methylguanine	Nucleotide	Purine Metabolism, Guanine containing	35114	LC/MS Pos Early	100001456	2175	166.072	578-76-7	11361	10883	C02242	HMDB00897
1789	9,10-DiHOME	Lipid	Fatty Acid, Dihydroxy	38399	LC/MS Neg	179	5180	313.238	263399-34-4	9966640	8142232	C14828	HMDB04704
1628	acetylcarnitine (C2)	Lipid	Fatty Acid Metabolism (Acyl Carnitine, Short Chain)	32198	LC/MS Pos Early	100000802	2282	204.123	5080-50-2	1	5406074	C02571	HMDB00201
1281	aconitate [cis or trans]	Energy	TCA Cycle	46173	LC/MS Neg	100001359	580	173.009
3753	adenine	Nucleotide	Purine Metabolism, Adenine containing	554	LC/MS Pos Early	880	2221	136.062	73-24-5	190	185	C00147	HMDB00034
3752	adenosine	Nucleotide	Purine Metabolism, Adenine containing	555	LC/MS Pos Early	798	2169	268.104	58-61-7	60961	54923	C00212	HMDB00050
1399	adrenate (22:4n6)	Lipid	Long Chain Polyunsaturated Fatty Acid (n3 and n6)	32980	LC/MS Neg	100001193	5678	331.264	2091-25-0	5497181	4445971	C16527	HMDB02226
28	alanine	Amino Acid	Alanine and Aspartate Metabolism	1126	LC/MS Pos Early	811	1700	90.055	56-41-7	5950	5735	C00041	HMDB00161
3740	allantoic acid	Nucleotide	Purine Metabolism, (Hypo)Xanthine/Inosine containing	33434	LC/MS Pos Early	218	660	177.062	99-16-1	203	198	C00499	HMDB01209
3739	allantoin	Nucleotide	Purine Metabolism, (Hypo)Xanthine/Inosine containing	1107	LC/MS Polar	1002	1672	157.037	97-59-6	204	199	C02350	HMDB00462
3964	alpha-CEHC	Cofactors and Vitamins	Tocopherol Metabolism	48188	LC/MS Neg	100002206	4045	277.145	4072-32-6	9943542	8119154		HMDB01518
3960	alpha-CEHC glucuronide*	Cofactors and Vitamins	Tocopherol Metabolism	39346	LC/MS Neg	100003101	2616	453.177	477200-36-5
3961	alpha-CEHC sulfate	Cofactors and Vitamins	Tocopherol Metabolism	47666	LC/MS Neg	100005972	3090	357.101
299	alpha-hydroxyisocaproate	Amino Acid	Leucine, Isoleucine and Valine Metabolism	22132	LC/MS Neg	100000706	1840	131.071	10303-64-7	83697	75520	C03264	HMDB00746
360	alpha-hydroxyisovalerate	Amino Acid	Leucine, Isoleucine and Valine Metabolism	33937	LC/MS Neg	100001300	1126	117.056	600-37-3	99823	90190		HMDB00407
44	alpha-ketoglutaramate*	Amino Acid	Glutamate Metabolism	62101	LC/MS Polar	100002397	1916	144.03	18465-19-5
1285	alpha-ketoglutarate	Energy	TCA Cycle	528	LC/MS Polar	93	2700	145.014	305-72-6;328-50-7;22202-68-2	51	50	C00026	HMDB00208
3084	alpha-muricholate	Lipid	Primary Bile Acid Metabolism	34092	LC/MS Neg	100001280	4765	407.28	2393-58-0	3083761	2340918	C17647	HMDB00506
3950	alpha-tocopherol	Cofactors and Vitamins	Tocopherol Metabolism	1561	LC/MS Pos Late	1105	2522	430.378	59-02-9;10191-41-0	14985	14265	C02477	HMDB01893
3956	alpha-tocotrienol	Cofactors and Vitamins	Tocopherol Metabolism	37502	LC/MS Pos Late	100001979	1986	424.334	58864-81-6	5282347	4445512	C14153	HMDB06327
81	anserine	Amino Acid	Histidine Metabolism	15747	LC/MS Pos Early	100000044	2924	241.13	10030-52-1	112072	100482	C01262	HMDB00194
246	anthranilate	Amino Acid	Tryptophan Metabolism	4970	LC/MS Pos Early	1258	2606	138.055	118-92-3	227	222	C00108	HMDB01123
1125	arabitol/xylitol	Carbohydrate	Pentose Metabolism	48885	LC/MS Polar	100006430	1932.4	151.061		6912		C01904
1131	arabonate/xylonate	Carbohydrate	Pentose Metabolism	48255	LC/MS Polar	100006115	2700	165.04
1397	arachidonate (20:4n6)	Lipid	Long Chain Polyunsaturated Fatty Acid (n3 and n6)	1110	LC/MS Neg	229	5535	303.233	506-32-1	444899	392692	C00219	HMDB01043
1669	arachidonoylcarnitine (C20:4)	Lipid	Fatty Acid Metabolism (Acyl Carnitine, Polyunsaturated)	57518	LC/MS Pos Late	100015837	1353	448.342
1717	arachidonoylcholine	Lipid	Fatty Acid Metabolism (Acyl Choline)	53261	LC/MS Pos Late	100009332	1390	390.337
449	argininate*	Amino Acid	Urea cycle; Arginine and Proline Metabolism	57461	LC/MS Pos Early	100002769	2150	176.103	157-07-3	160437	140984		HMDB03148
413	arginine	Amino Acid	Urea cycle; Arginine and Proline Metabolism	1638	LC/MS Pos Early	231	2825	175.119	1119-34-2	232	227	C00062	HMDB00517
414	argininosuccinate	Amino Acid	Urea cycle; Arginine and Proline Metabolism	15497	LC/MS Pos Early	232	2745	291.13	156637-58-0	16950	805	C03406	HMDB00052
3941	ascorbic acid 2-sulfate	Cofactors and Vitamins	Ascorbate and Aldarate Metabolism	63590	LC/MS Polar	100009329	3042	254.982		86484	77998
3942	ascorbic acid 3-sulfate*	Cofactors and Vitamins	Ascorbate and Aldarate Metabolism	63687	LC/MS Polar	100020409	2025	254.981		11425365	9600241
39	asparagine	Amino Acid	Alanine and Aspartate Metabolism	512	LC/MS Pos Early	917	1225	133.061	70-47-3	6267	6031	C00152	HMDB00168
35	aspartate	Amino Acid	Alanine and Aspartate Metabolism	443	LC/MS Pos Early	234	1165	134.045	56-84-8	5960	5745	C00049	HMDB00191
1500	azelate (C9-DC)	Lipid	Fatty Acid, Dicarboxylate	18362	LC/MS Neg	2029	1276	187.098	123-99-9	2266	2179	C08261	HMDB00784
2775	behenoyl dihydrosphingomyelin (d18:0/22:0)*	Lipid	Dihydrosphingomyelins	57331	LC/MS Pos Late	100009026	3150	789.684			24846880		HMDB12091
2781	behenoyl sphingomyelin (d18:1/22:0)*	Lipid	Sphingomyelins	48492	LC/MS Pos Late	100006294	3083	787.669			24846873		HMDB12103
4051	benzoate	Xenobiotics	Benzoate Metabolism	15778	LC/MS Neg	100000008	1750	121.029	65-85-0	243	238	C00180	HMDB01870
3841	beta-alanine	Nucleotide	Pyrimidine Metabolism, Uracil containing	55	LC/MS Pos Early	244	1905	90.055	56-41-7;107-95-9	239	234	C00099	HMDB00056
54	beta-citrylglutamate	Amino Acid	Glutamate Metabolism	54923	LC/MS Neg	100003271	530	320.062	73590-26-8	72715786	19992713	C20775
4311	beta-guanidinopropanoate	Xenobiotics	Food Component/Plant	35101	LC/MS Pos Early	100001411	2145	132.077	353-09-3	67701	61020	C03065	HMDB13222
312	beta-hydroxyisovalerate	Amino Acid	Leucine, Isoleucine and Valine Metabolism	12129	LC/MS Neg	1442	1027	117.056	625-08-1	69362	62571		HMDB00754
3083	beta-muricholate	Lipid	Primary Bile Acid Metabolism	31885	LC/MS Neg	100001066	4794	407.28	2393-59-1	5283853	2340919	C17726	HMDB00415
2892	beta-sitosterol	Lipid	Sterol	27414	LC/MS Pos Late	100001033	3054	397.383	83-46-5	222284	192962	C01753	HMDB00852
6	betaine	Amino Acid	Glycine, Serine and Threonine Metabolism	3141	LC/MS Pos Early	799	1064	118.086	107-43-7	247	24219951173	C00719	HMDB00043
3996	bilirubin (E,E)*	Cofactors and Vitamins	Hemoglobin and Porphyrin Metabolism	32586	LC/MS Pos Late	100001950	1045	585.271		5315454	4474753
3995	bilirubin (Z,Z)	Cofactors and Vitamins	Hemoglobin and Porphyrin Metabolism	43807	LC/MS Pos Late	1090	1840	585.271	635-65-4	5280352	4444055	C00486	HMDB00054
1620	butenoylglycine	Lipid	Fatty Acid Metabolism (Acyl Glycine)	61785	LC/MS Neg	100016110	1380	142.051	71428-89-2	6303498	4877902
1323	butyrate (4:0)	Lipid	Short Chain Fatty Acid	40605	LC/MS Neg	1143	1062	87.0452	109-92-6	264	259	C00246	HMDB00039
1589	butyrylcarnitine (C4)	Lipid	Fatty Acid Metabolism (also BCAA Metabolism)	32412	LC/MS Pos Early	100001054	2860	232.154	25576-40-3	439829	184820	C02862	HMDB02013
1590	butyrylglycine	Lipid	Fatty Acid Metabolism (also BCAA Metabolism)	31850	LC/MS Neg	100001151	1470	144.067	20208-73-5	88412	79766		HMDB00808
235	C-glycosyltryptophan	Amino Acid	Tryptophan Metabolism	48782	LC/MS Pos Early	100006379	2700	367.15	180509-18-6	10981970	9157171
4653	caffeic acid sulfate	Xenobiotics	Food Component/Plant	53254	LC/MS Polar	100009337	1307	258.992			30777608		HMDB41708
2895	campesterol	Lipid	Sterol	33997	LC/MS Pos Late	100001269	2873	383.367	474-62-4	173183	151215	C01789	HMDB02869
1329	caprate (10:0)	Lipid	Medium Chain Fatty Acid	1642	LC/MS Neg	888	5090.7	171.139	334-48-5	2969	2863	C01571	HMDB00511
1325	caproate (6:0)	Lipid	Medium Chain Fatty Acid	32489	LC/MS Neg	926	2713.7	115.076	142-62-1	8892	8552	C01585	HMDB00535
1327	caprylate (8:0)	Lipid	Medium Chain Fatty Acid	32492	LC/MS Neg	932	4362	143.108	124-07-2	379	370	C06423	HMDB00482
56	carboxyethyl-GABA	Amino Acid	Glutamate Metabolism	40007	LC/MS Pos Early	100003260	2085	176.092	908055	2572	2474		HMDB02201
1698	carnitine	Lipid	Carnitine Metabolism	15500	LC/MS Pos Early	100000007	1978	162.112	461-05-2	10917	10455	C00318	HMDB00062
78	carnosine	Amino Acid	Histidine Metabolism	1768	LC/MS Pos Early	249	2942	227.114	305-84-0	439224	388363	C00386	HMDB00033
218	catechol glucuronide	Amino Acid	Tyrosine Metabolism	53243	LC/MS Neg	100009326	1742	285.062		75124209
4069	catechol sulfate	Xenobiotics	Benzoate Metabolism	35320	LC/MS Neg	100001605	1906	188.986	4918-96-1	3083879	2341024		HMDB59724
2726	ceramide (d18:1/20:0, d16:1/22:0, d20:1/18:0)*	Lipid	Ceramides	57440	LC/MS Pos Late	100015755	3920	594.582
2728	ceramide (d18:2/24:1, d18:1/24:2)*	Lipid	Ceramides	57443	LC/MS Pos Late	100015744	3858	646.613
3076	chenodeoxycholate	Lipid	Primary Bile Acid Metabolism	1563	LC/MS Neg	1123	5264	391.285	474-24-9;474-25-9	10133		C02528	HMDB00518
3077	chenodeoxycholic acid sulfate (1)	Lipid	Primary Bile Acid Metabolism	63607	LC/MS Neg	100021650	4531	235.117
1936	chiro-inositol	Lipid	Inositol Metabolism	37112	LC/MS Polar	100001859	3191.2	225.062	643-12-9		10254647	C19891	HMDB34220
3073	cholate	Lipid	Primary Bile Acid Metabolism	22842	LC/MS Neg	136	5165	407.28	81-25-4	221493		C00695	HMDB00619
2867	cholesterol	Lipid	Sterol	63	LC/MS Pos Late	266	2707	369.352	57-88-5	11025495	4937803	C00187	HMDB00067
1964	choline	Lipid	Phospholipid Metabolism	15506	LC/MS Pos Early	1256	1961	104.107	67-48-1	305	149278	C00114	HMDB00097
1965	choline phosphate	Lipid	Phospholipid Metabolism	34396	LC/MS Pos Early	267	700	184.073	72556-74-2	1014	119298	C00588	HMDB01565
4334	cinnamate	Xenobiotics	Food Component/Plant	12115	LC/MS Neg	1259	2878	147.045	140-10-3	444539	392447	C00423	HMDB00930
4335	cinnamoylglycine	Xenobiotics	Food Component/Plant	38637	LC/MS Neg	100002253	3127	204.067	16534-24-0	709625	618829		HMDB11621
1655	cis-4-decenoylcarnitine (C10:1)	Lipid	Fatty Acid Metabolism (Acyl Carnitine, Monounsaturated)	38178	LC/MS Pos Late	100002259	1057	314.233	98930-66-6		28639171
1279	citrate	Energy	TCA Cycle	1564	LC/MS Neg	1124	582	191.02	77-92-9	311	305	C00158	HMDB00094
422	citrulline	Amino Acid	Urea cycle; Arginine and Proline Metabolism	2132	LC/MS Pos Early	391	1520	176.103	372-75-8	9750	810	C00327	HMDB00904
2968	corticosterone	Lipid	Corticosteroids	5983	LC/MS Neg	272	5040	345.207	50-22-6	5753	5550	C02140	HMDB01547
455	creatine	Amino Acid	Creatine Metabolism	27718	LC/MS Pos Early	1221	1947	132.077	57-00-1	586	566	C00300	HMDB00064
457	creatine phosphate	Amino Acid	Creatine Metabolism	33951	LC/MS Polar	100000112	3831	210.029	922-32-7	9548602	567	C02305	HMDB01511
456	creatinine	Amino Acid	Creatine Metabolism	513	LC/MS Pos Early	275	2055	114.066	60-27-5	588	568	C00791	HMDB00562
388	cystathionine	Amino Acid	Methionine, Cysteine, SAM and Taurine Metabolism	15705	LC/MS Pos Early	310	2270	223.075	535-34-2	439258	811	C02291	HMDB00099
390	cysteine	Amino Acid	Methionine, Cysteine, SAM and Taurine Metabolism	1868	LC/MS Pos Early	800	1475	122.027	52-90-4;56-89-3	5862	5653	C00097	HMDB00574
395	cysteine s-sulfate	Amino Acid	Methionine, Cysteine, SAM and Taurine Metabolism	22176	LC/MS Pos Early	100000808	565	201.984	1637-71-4	115015	102939	C05824	HMDB00731
402	cysteine sulfinic acid	Amino Acid	Methionine, Cysteine, SAM and Taurine Metabolism	37443	LC/MS Pos Early	100002113	597	154.017	207121-48-0	109	107	C00606	HMDB00996
492	cysteine-glutathione disulfide	Amino Acid	Glutathione Metabolism	35159	LC/MS Pos Early	100001437	2465	427.095	13081-14-6	4247235	3455404		HMDB00656
496	cysteinylglycine disulfide*	Amino Acid	Glutathione Metabolism	62103	LC/MS Pos Early	100002466	2547	298.053	70555-24-7		17215992		HMDB00709
396	cystine	Amino Acid	Methionine, Cysteine, SAM and Taurine Metabolism	56	LC/MS Pos Early	279	2000	241.031	56-89-3	67678	575	C00491	HMDB00192
3852	cytidine	Nucleotide	Pyrimidine Metabolism, Cytidine containing	514	LC/MS Pos Early	827	2124	244.093	65-46-3	6175	5940	C00475	HMDB00089
3853	cytosine	Nucleotide	Pyrimidine Metabolism, Cytidine containing	573	LC/MS Pos Early	881	2060	112.051	71-30-7	597	577	C00380	HMDB00630
[truncated: 408 more rows]

[truncated: 17 more sheets: S10, S11, S12, S13, S14, S15, S16, S17, S18, S19, S20, S21, S22, S23, S24, S25, S26]
