# Supplementary material for: Multi-omics phenotyping of the gut-liver axis reveals metabolic perturbations from a low-dose pesticide mixture in rats
Source: Commun Biol. 2021 Apr 14;4:471. doi: 10.1038/s42003-021-01990-w (PMC8046807; doi:10.1038/s42003-021-01990-w)
Supplement: Supplementary file 3 — Supplementary Data 2 [file 42003_2021_1990_MOESM3_ESM.xlsx]

## Sheet: Table of Content
		S27	Transcriptome$abundance
		S28	Transcriptome$counts
		S29	Transcriptome$length
		S30	Transcriptome$gtf_file
		S31	Transcriptome$sampleinfo
		S32	Transcriptome$DESeq_normalized_counts
		S33	Ttranscriptome$res_mixtureOrdered
		S34	Transcriptome$KEGG
		S35	Transcriptome$GO.wall

## Sheet: S27
	GC-RM-8672-BT5011-1_quant	GC-RM-8672-BT5011-10_quant	GC-RM-8672-BT5011-11_quant	GC-RM-8672-BT5011-12_quant	GC-RM-8672-BT5011-141_quant	GC-RM-8672-BT5011-142_quant	GC-RM-8672-BT5011-143_quant	GC-RM-8672-BT5011-144_quant	GC-RM-8672-BT5011-145_quant	GC-RM-8672-BT5011-146_quant	GC-RM-8672-BT5011-147_quant	GC-RM-8672-BT5011-148_quant	GC-RM-8672-BT5011-149_quant	GC-RM-8672-BT5011-150_quant	GC-RM-8672-BT5011-151_quant	GC-RM-8672-BT5011-152_quant	GC-RM-8672-BT5011-2_quant	GC-RM-8672-BT5011-3_quant	GC-RM-8672-BT5011-4_quant	GC-RM-8672-BT5011-5_quant	GC-RM-8672-BT5011-6_quant	GC-RM-8672-BT5011-7_quant	GC-RM-8672-BT5011-8_quant	GC-RM-8672-BT5011-9_quant
ENSRNOG00000000001	0.167407	0	0	0	0	0	0	0.072449	0	0	0	0.210077	0	0.117912	0.145237	0	0	0.074575	0	0.380362	0	0	0	0
ENSRNOG00000000007	0.034982	0	0.029053	0	0.087562	0.077276	0.207502	0.121226	0.025729	0.052159	0.071323	0.029407	0.076428	0.016262	0.151723	0.033039	0.130413	0	0	0.159824	0	0.072413	0.053554	0
ENSRNOG00000000008	0	0	0	0	0	0	0.167093	0	0	0.048855	0	0.055108	0	0	0	0	0	0.057804	0	0	0.039243	0.045565	0	0.055086
ENSRNOG00000000009	0	0	0	0	0	0	0	0	0	0	0	0	0	0	0	0	0	0	0	0	0	0	0	0
ENSRNOG00000000010	0	0	0	0	0	0	0	0	0	0	0	0	0	0	0.117892	0	0	0	0	0	0	0	0	0
ENSRNOG00000000012	0	0	0.322634	0	0.106235	0	0	0	0	0	0	0.321181	0.095185	0	0.780705	0	0.170615	0	0	0	0	0.089851	0	0.107889
ENSRNOG00000000017	0	0	0.31466	0.291989	0.078189	0.415083	0	0.326334	0.070253	0	0.484317	0	0.34693	0.310562	0.081794	0	0	0	0	0	0	0.196763	0	0
ENSRNOG00000000021	3.0553	2.31973	1.87066	1.34056	0.506401	0.448203	0	2.46733	2.9927	1.1305	2.82807	2.89168	3.60273	2.64014	2.38574	1.81998	0.729343	1.0119	0.208408	0	0.54552	2.41151	2.38547	2.5624
ENSRNOG00000000024	113.955	109.478	125.308	128.873	94.5751	71.8972	19.5114	104.6	98.831	83.8283	109.657	93.3353	102.229	105.442	91.8995	104.183	108.396	113.53	84.7366	66.8906	83.5473	98.8512	123.912	118.136
ENSRNOG00000000033	1.22591	1.18142	1.50224	0.610202	0.877224	0.494492	1.21203	1.18862	0.5789	0.56613	1.57581	2.03767	1.72	0.677609	1.26591	0.937613	0.57805	0.84934	0.705187	1.17426	0.733665	1.14705	1.31593	1.80738
ENSRNOG00000000034	5.58508	5.28227	4.57638	9.29611	4.08803	3.83207	1.67408	4.18004	5.08924	3.51111	3.75845	4.6616	4.45709	5.42548	4.44921	6.24252	3.40635	3.43612	3.1424	3.4358	4.40821	5.63869	3.69668	5.62877
ENSRNOG00000000035	0	0	0	0	0	0	0	0	0	0	0	0	0	0	0	0	0	0	0	0	0	0	0	0
ENSRNOG00000000036	1.3215	0.632903	0.731603	0.498491	0.763412	0.848369	0.200994	1.73202	0.872064	1.1369	1.89956	1.53831	1.38161	1.0866	0.969945	1.08815	0.462829	1.97871	0.45528	1.02187	0.40543	0.935067	1.52977	1.0776
ENSRNOG00000000040	0.129221	0.178023	0.118652	0.073438	0.064749	0.231642	0.072681	0.148621	0.868194	0.021328	0.145594	0.296874	0.124775	0.092903	0.173583	0.162065	0.053056	0.220108	0.134283	0.156845	0.102659	0.200276	0.197292	0.194611
ENSRNOG00000000041	66.0957	62.9511	49.6053	35.9853	24.6911	23.1279	11.3546	61.0543	39.9617	39.0538	56.6845	56.5683	69.2823	33.0919	39.51	38.2506	33.3957	39.0504	37.2086	19.2895	34.8115	56.1019	39.9556	48.2362
ENSRNOG00000000042	6.22445	3.65227	2.89558	1.32817	0.451489	0.232534	0.127361	2.22869	3.23766	0.845042	2.66316	3.01028	3.09571	2.19621	2.28989	2.44947	0.963544	1.13343	0.547238	0.182844	0.053965	4.27282	1.77759	2.35402
ENSRNOG00000000043	3.02983	3.76283	1.56032	1.45383	5.54997	2.48124	0.686984	6.61667	5.75342	3.94155	2.74343	4.15803	5.726	3.07963	5.77469	9.58759	1.70588	4.64705	1.35007	1.05191	1.8369	3.44869	0.752976	3.35799
ENSRNOG00000000044	2.46893	1.43396	1.43695	2.59987	1.60441	1.70746	0.543848	1.75345	2.51387	2.20523	1.96689	2.65278	1.6584	2.37128	1.62771	1.77058	1.11546	2.27296	1.56453	0.450475	2.15394	2.59457	2.2015	2.77011
ENSRNOG00000000047	48.1414	40.934	47.2224	55.5217	32.2729	46.4439	31.253	46.1703	46.8963	33.0549	44.7987	37.6022	40.6915	57.8686	44.1745	45.4474	42.5859	46.8397	33.0667	28.3137	32.1682	48.1392	35.3527	49.0054
ENSRNOG00000000048	18.4638	15.0253	10.6036	9.21028	7.34216	6.459	3.2187	12.4601	13.1091	8.68284	11.0143	13.4677	14.4616	10.4468	9.17832	11.3325	5.74449	7.37199	5.60393	2.92825	6.02062	16.6041	9.54933	12.5499
ENSRNOG00000000053	10830.3	10345.2	7785.88	8825.23	4742.77	6087.95	266.941	8086.33	9460.44	6307.16	8105.28	8656.64	8778.68	10215.2	7223.08	8521.97	5838.89	5674.12	3563.51	1705.34	2975.45	10184	6047.22	9404.88
ENSRNOG00000000054	0.45273	0.704151	0.564952	0.701087	0.471133	1.24854	1.05469	1.02915	0.920059	0.841774	0.462839	1.70893	0.827421	1.55903	1.17821	1.06752	0.999267	1.03764	0.343904	0.876966	1.2167	1.25327	0.523125	0.900498
ENSRNOG00000000055	0	0	0	0	0	0	0	0	0	0	0	0	0.071271	0	0	0	0	0	0	0	0	0.067362	0	0
ENSRNOG00000000060	0	0	0	0	0.043653	0	0	0.272354	0.038697	0	0	0.087967	0.076576	0.048904	0	0	0.065915	0	0	0	0	0	0	0
ENSRNOG00000000062	2.78619	2.12247	1.70775	0.761407	1.15681	0.481408	1.17974	2.19885	2.13144	0.546983	1.5971	2.1256	2.10625	0.500045	1.63515	1.38905	1.10464	0.802044	0.946009	0.22347	0.781528	1.82119	1.52645	1.51105
ENSRNOG00000000064	991	1079.6	1097.87	1066.39	1264.85	1236.24	546.211	1123.76	1255.45	1451.63	1146.93	1212.08	995.137	1077.82	1312.3	1379.48	845.267	887.447	1478.94	1475.23	1498.21	863.447	1391.71	1098.1
ENSRNOG00000000065	0	0	0	0	0.032956	0	0	0	0	0	0	0.066408	0	0	0	0.037312	0	0	0	0	0	0	0	0
ENSRNOG00000000066	7.37551	5.85352	4.57716	3.82744	2.933	3.16962	0	4.34685	6.40909	3.66751	5.30952	5.51672	8.29216	4.7476	4.42458	6.42973	2.51211	4.0386	1.38424	1.14161	2.10516	6.91723	6.5702	6.37841
ENSRNOG00000000068	88.9206	73.2326	72.6227	66.0581	51.3211	52.0206	19.9498	82.2799	76.228	64.1828	81.6021	85.4557	95.7164	92.594	84.6414	78.2556	51.239	69.102	39.8915	26.6094	43.651	84.0396	68.1474	72.271
ENSRNOG00000000070	9.74384	6.59411	3.42326	5.34395	0.311262	0.227542	2.54634	7.05848	5.05753	0.708479	7.46076	8.48251	10.5269	5.43436	4.17036	5.03603	3.10925	0.953475	0	0	0.699471	9.54447	5.90747	4.58076
ENSRNOG00000000073	47.9438	36.8516	24.1644	19.164	4.31939	5.69236	0.239321	26.4119	39.2991	16.2561	29.9762	34.5891	32.0172	19.0888	17.3036	30.6522	11.086	12.1181	7.78729	4.34252	6.7976	35.6548	21.12	21.9702
ENSRNOG00000000075	1.94733	2.02007	1.36658	1.23974	2.0202	1.97463	1.31995	2.32402	2.20013	1.90167	2.03148	2.28987	2.61954	1.9546	1.8769	1.79737	0.946414	1.19733	1.74797	1.22466	2.12136	2.12241	2.15829	1.59397
ENSRNOG00000000081	23.2141	18.1428	10.4442	6.84149	2.53507	1.00285	0.544202	9.52554	15.0374	3.93255	10.7914	13.7133	18.9297	11.4205	8.29274	11.9528	2.47212	5.2824	0.981483	0.511206	1.81963	17.6245	8.91089	11.714
ENSRNOG00000000082	2.55342	2.67377	2.43078	1.72897	2.31879	2.50458	3.16153	3.36202	3.74118	3.21591	2.70384	3.35918	3.46902	3.31711	3.3463	2.58573	1.27107	1.89524	1.24064	1.78796	1.88801	3.6143	2.18423	2.02738
ENSRNOG00000000091	0.130337	0.057993	0	0.086501	0.124487	0.08234	0	0	0.068229	0.013906	0.132582	0.109741	0.202807	0.043132	0	0.088016	0	0	0.112198	0.068178	0.078065	0.051274	0.028368	0.062301
ENSRNOG00000000095	31.8113	28.4558	22.1559	21.304	16.8064	15.3695	8.96383	25.3784	28.8648	21.8283	26.0564	27.5783	26.5265	25.8246	24.7034	27.4505	13.4579	16.2179	13.5776	9.63842	12.671	26.0818	16.5383	25.9495
ENSRNOG00000000096	50.6767	44.4297	31.4661	37.5574	24.8747	21.3435	5.68058	45.8808	51.009	24.2611	45.5103	39.9669	50.1691	50.2933	34.5522	49.682	26.2775	36.7296	24.3452	10.6554	16.889	52.5123	38.2516	29.6663
ENSRNOG00000000097	0	0	0	0	0	0	0	0	0	0	0	0	0	0	1.21448	0	0	0	0	0	0	0	0	0
ENSRNOG00000000098	17.4393	14.8015	15.1296	12.5475	9.87558	9.23566	4.36403	17.3802	15.2967	13.9325	13.7639	15.3983	16.6239	15.1994	14.8024	14.6798	8.54399	7.05938	6.01058	5.87156	6.73124	14.9968	13.918	14.4691
ENSRNOG00000000104	11.894	9.6912	10.7312	11.0184	7.38489	8.00668	2.69901	13.4737	11.4491	9.837	11.6656	12.9657	14.1596	12.3133	10.3178	11.0203	7.24876	8.55489	6.77093	2.08209	6.56595	12.084	11.6453	12.2277
ENSRNOG00000000105	0.930949	0.457362	0.162949	0.113814	0.285758	0.755234	0	0.721432	1.15267	0.109415	0.943658	1.06751	0.894281	0.319796	0.127511	0.277412	0.307375	0.382887	0.200744	0.223508	0.345689	1.25332	0.460799	0.943577
ENSRNOG00000000108	28.8331	41.5541	36.1151	34.9335	34.1167	24.7215	9.04412	37.5099	33.6906	38.0615	36.8102	38.2762	43.278	34.0376	27.0859	32.3829	19.7433	26.4564	22.3656	25.7704	21.6018	39.2318	36.7847	36.7964
ENSRNOG00000000109	0	0	0	0	0	0	0	0	0	0	0	0	0	0	0	0	0	0	0	0	0	0	0	0
ENSRNOG00000000111	8.72033	8.97744	7.14762	3.60255	9.46295	4.85374	0	5.76264	6.79144	7.16741	9.50624	7.38386	8.43066	9.6906	9.59465	6.21729	12.6017	9.43959	7.04711	8.27323	5.46153	8.32034	10.5899	6.86715
ENSRNOG00000000112	5.27216	4.66244	4.86687	2.58259	3.63909	3.56686	2.53035	5.45388	4.58179	4.6365	5.4221	5.13676	5.06635	3.23046	3.75789	5.13044	2.53284	3.74626	3.51836	2.60768	3.33016	4.26406	3.36868	3.96117
ENSRNOG00000000113	2.24343	2.00016	1.17018	1.12925	1.96579	1.29775	1.20701	2.69979	1.9607	1.67831	1.54819	2.68296	2.91488	2.48804	2.32216	2.37386	1.06077	1.16133	2.07197	0.228746	0.874372	2.28646	1.34158	1.58529
ENSRNOG00000000121	1.69704	2.5883	1.24504	1.66182	1.5801	1.79932	0.422867	3.06928	3.83046	1.49331	1.37652	2.47347	3.681	1.955	1.90511	2.56264	0.852176	1.90815	1.34608	1.54809	1.58067	2.22543	2.86976	2.00606
ENSRNOG00000000122	227.296	171.957	143.016	165.814	153.531	138.092	61.2754	194.186	171.811	181.311	197.599	190.089	224.397	181.084	172.351	229.796	131.559	148.089	117.437	68.7163	118.739	160.222	151.253	146.462
ENSRNOG00000000123	3.19571	2.93043	2.54091	1.93649	1.65971	1.43139	0.196201	2.68775	3.44907	2.5174	3.30992	3.53894	4.79911	2.67591	3.89708	3.14721	0.783025	2.90464	1.06083	1.6484	0.608995	2.91264	2.27644	3.37348
ENSRNOG00000000124	0	0	0	0	0	0	0	0	0	0	0	0	0	0	0	0	0	0	0	0	0	0	0	0
ENSRNOG00000000127	10.3247	5.08676	3.64969	2.78829	1.46606	1.64585	0.173848	5.49054	5.65094	2.26295	4.36107	5.17925	7.03903	4.24851	3.53874	5.34245	1.43253	1.7669	1.31357	0.479646	1.37833	7.31613	3.3898	4.7479
ENSRNOG00000000129	0	0	0	0	0	0	0	0	0	0	0	0	0	0	0	0	0	0	0	0	0	0.04167	0	0
ENSRNOG00000000130	6.54107	3.94748	4.05112	4.53824	5.25052	4.60333	1.26005	6.59246	5.81632	5.7336	4.95516	10.193	7.06764	6.75923	6.25281	6.95823	3.90969	4.38858	2.47377	2.71514	3.94835	5.78817	3.25598	5.03885
ENSRNOG00000000133	43.5241	43.1836	47.0511	38.3527	39.0399	31.5741	11.5476	37.5433	48.0928	44.3586	47.3802	46.6249	40.8083	42.4073	40.566	50.07	28.1868	31.9596	36.264	32.1585	35.5531	40.3117	50.9854	39.1856
ENSRNOG00000000137	3.20175	2.60349	1.91132	5.75505	1.89289	3.68773	2.03268	3.26421	4.10839	4.22522	4.35861	4.10114	4.56096	4.1609	5.55601	5.37334	2.32863	6.36114	4.92788	8.90725	6.2552	2.79212	3.94305	5.27661
ENSRNOG00000000138	0	0.135884	0	0	0	0.116442	0	0	0.077924	0.117783	0.067087	0.054931	0	0.123095	0	0.123571	0	0	0	0	0	0	0	0.109815
ENSRNOG00000000142	0.280663	0.499162	0.499681	0.093135	0.133742	0.059029	0.101919	0.243127	0.118091	0.388365	0.122703	1.38118	0.321481	0.205237	0.06956	0.264989	0.174995	0.311287	0.269734	0.476003	0.239754	0.442957	0.522517	0.100685
ENSRNOG00000000145	0.826295	0.514096	0.137466	0.298569	0.091735	0	0	0.572465	0.203476	0.122929	0	0.323504	0.201301	0.179995	0.095573	0.31177	0	0.096089	0.074366	0	0	0.495499	0	0.092264
ENSRNOG00000000150	26.6467	22.4421	22.7338	21.2461	15.9836	18.2016	12.4482	22.8626	20.5228	16.9981	26.8833	21.6266	24.3134	24.5365	18.3553	21.4462	21.3296	21.5789	16.8974	12.1669	15.1805	21.7038	20.1771	21.7066
ENSRNOG00000000151	7.21278	5.70322	4.26431	3.17574	1.86784	1.75945	0	7.45892	5.85759	3.43879	3.94808	4.58836	7.97807	6.99026	4.29521	5.57313	1.70554	3.02954	1.26544	0.255442	1.17489	7.42809	1.78793	4.98783
ENSRNOG00000000155	4.72094	2.26985	1.37103	1.01043	0.576224	0.678149	0	2.56021	3.36184	1.11553	1.91808	2.80606	3.3562	2.64245	2.03091	1.99331	0.597577	0.59523	0.387165	0.771272	0.436127	4.50426	2.05857	2.15244
ENSRNOG00000000156	0.134784	0.16967	0.130465	0.052181	0.068282	0.075279	0	0.407189	0.224672	0.198316	0.124718	0.240775	0.32647	0.113621	0.496168	0.038624	0.17596	0.260618	0.013684	0.056093	0.207988	0.061893	0.280279	0.136722
ENSRNOG00000000157	18.7747	19.4316	15.6736	12.8737	12.1777	10.6244	5.64227	20.282	20.607	16.1285	20.2116	19.6673	21.5564	17.3037	20.2365	19.3047	8.8304	11.7359	11.2214	9.33488	9.70882	17.0345	18.0635	14.9257
ENSRNOG00000000158	680.943	848.926	879.162	539.403	930.413	465.695	135.234	782.438	713.451	862.063	811.814	1059.73	771.486	693.327	865.463	649.226	458.292	523.699	779.288	555.933	566.808	745.095	646.873	853.516
ENSRNOG00000000161	3.97376	2.99626	1.90734	1.29804	0.570077	0.823134	0	1.96353	2.23577	1.50505	1.99278	2.55851	2.98225	1.93225	1.72345	2.58084	0.634837	0.824768	0.479394	0	0.538728	3.42549	1.02064	2.10432
ENSRNOG00000000164	363.433	322.881	309.465	279.519	374.644	354.274	449.145	315.869	412.42	389.816	304.02	322.603	360.592	313.094	288.359	362.984	261.539	275.495	370.877	373.35	342.593	313.397	294.03	296.472
ENSRNOG00000000165	4.30566	11.9111	7.70727	1.93266	2.32687	2.79837	0	7.9968	4.79511	3.73982	6.57585	4.75385	4.93187	3.83648	6.56259	3.88308	3.28365	2.348	2.46739	3.01661	2.89755	6.76041	6.82011	9.72216
ENSRNOG00000000166	3.3348	2.94506	1.43911	1.4345	2.56929	2.49712	0.8893	2.72719	3.15256	1.83613	1.76897	2.27814	2.6209	2.13612	1.98221	1.86331	1.71973	2.70634	2.75529	1.01271	2.54382	2.52339	1.14347	2.43122
ENSRNOG00000000167	1.97013	1.42954	1.9682	1.16951	1.4748	0.386158	1.66877	0.625464	0.729419	2.19566	3.02481	2.09142	4.18352	2.08906	3.41823	1.73334	1.91711	1.26997	1.33298	3.94698	0.235156	1.95674	2.38404	1.87049
ENSRNOG00000000168	8.03434	4.12188	4.49977	4.63186	2.65716	2.31378	0.850918	5.90031	5.08393	4.55301	5.08027	6.56467	5.22308	6.87297	5.83309	6.26502	1.61023	4.34302	3.9982	2.07273	3.05407	5.52016	3.92047	5.30036
ENSRNOG00000000169	2.03396	0.917335	0.955461	1.02709	1.32686	1.00876	0.824197	1.4937	0.782092	1.18549	1.12825	1.63396	1.8707	1.50332	0.690404	1.12688	0.331767	1.07122	0.089321	0.524696	0.660795	1.22193	1.15386	0.740332
ENSRNOG00000000170	8.32784	7.04619	6.22834	4.19808	5.34572	4.05342	2.67785	6.35492	6.50473	5.82595	6.48815	7.29042	8.17283	5.63933	5.93777	5.05189	3.1297	3.43116	4.74102	3.71313	3.94806	6.44562	4.78524	5.62862
ENSRNOG00000000172	62.8446	87.8205	65.1786	39.2218	43.1329	32.4979	10.3238	54.532	85.1004	42.9701	57.4325	66.9345	109.761	43.7042	49.3908	71.6619	38.6903	32.5701	26.0685	17.1349	26.4702	69.7418	72.5461	73.3307
ENSRNOG00000000175	0.701973	1.02463	0.392565	0.332514	1.79541	1.16133	0	1.62872	2.10177	1.10539	1.27048	1.37072	1.53455	1.17171	1.17945	1.7425	0.661834	1.94618	0.586714	0.862524	0.961908	1.31874	0.230639	0.543478
ENSRNOG00000000177	3.82448	3.73919	3.78664	2.84951	5.39822	1.85568	1.71127	5.31005	5.24394	3.4824	5.61817	3.32404	6.6653	3.31265	3.94387	3.73971	2.76014	3.76047	2.83586	4.39954	5.55269	5.5052	5.69606	3.0836
ENSRNOG00000000184	193.597	168.815	130.642	87.7415	83.63	81.4831	19.9983	132.928	134.418	94.9425	134.161	140.107	166.437	133.392	133.099	129.715	68.2819	83.7728	65.2364	46.308	48.4087	167.308	121.554	162.884
ENSRNOG00000000185	73.1989	88.2317	84.5959	96.3748	84.1611	92.4064	78.76	89.6767	83.2337	71.3744	93.4908	80.4589	84.2516	96.3432	93.0469	85.5263	108.998	97.738	76.9495	64.7697	83.5656	85.2685	93.927	101.36
ENSRNOG00000000186	335.771	358.713	362.898	284.014	236.746	210.735	82.5736	395.169	352.763	301.77	379.039	307.282	354.349	334.91	343.5	314.175	291.494	310.726	250.821	163.798	244.291	370.743	349.043	389.876
ENSRNOG00000000187	0.940578	0.26926	0.37703	0.477148	0.351883	0.095543	0	0.618203	0.643727	0.50792	0.363577	0.572698	0.779106	0.256175	0.787744	0.428918	0.020117	0.417352	0.500994	0.118578	0.097029	0.827738	0.347306	0.787133
ENSRNOG00000000190	1.70551	0.663472	0.389752	0.297125	0.142188	0.188291	0	0.960273	0.753907	0.254081	0.348077	0.787932	0.746238	0.337479	0.443833	0.644004	0.239681	0.479043	0.229603	0.233562	0.509823	1.4431	0.03271	0.499705
ENSRNOG00000000195	4.41689	5.69503	5.56022	6.72501	16.1262	13.3519	8.46275	6.65598	6.60752	15.0501	10.4636	9.49419	8.08973	5.65622	7.51233	5.4886	7.07404	6.41479	7.74405	9.28752	12.0138	4.64141	7.19817	4.20021
ENSRNOG00000000196	0	0	0	0	0	0	0	0.033062	0	0	0	0	0	0	0	0	0	0	0	0	0	0	0	0
ENSRNOG00000000199	0	0	0	0	0.261023	0	0	0	0	0	0	0	0	0	0	0	0	0	0	0	0	0	0	0
ENSRNOG00000000201	1870.25	1924.53	1079.6	1654.33	1457.5	1825.35	351.099	1946.32	3095.42	1255.32	2054.6	1149.33	1312.3	2261.6	1892.73	1613.56	2023.75	1541.8	1143.43	1008.94	1204.86	3424.53	2896.54	1982.91
ENSRNOG00000000204	17.3822	12.0376	9.08042	8.29663	3.33088	3.10454	2.09189	12.4256	11.9364	7.17535	10.2843	13.0098	13.0643	11.9788	10.2679	11.9457	3.8421	5.06845	2.23893	1.80565	3.76972	14.4687	6.62591	12.632
ENSRNOG00000000219	24.2225	20.9934	16.7854	17.0698	7.48801	6.47534	1.53036	14.6823	23.2215	8.69019	15.6985	17.228	18.2502	17.415	14.5437	15.1241	9.07729	10.716	9.29788	4.09986	6.06227	24.0693	16.1841	17.5654
ENSRNOG00000000221	30.348	26.9111	20.6174	17.4986	12.5095	14.4478	4.01241	22.4999	32.6963	15.0015	23.6629	21.5288	26.5985	25.4514	20.0081	20.1573	9.16614	10.9518	7.47413	8.39038	8.45424	26.4629	28.3442	25.1295
ENSRNOG00000000230	15.7676	14.1971	10.5225	13.1043	15.0644	13.2997	47.7406	13.2355	16.5316	14.1401	12.8758	12.8764	15.5732	11.7273	11.1729	15.6961	12.6184	11.6865	10.7977	12.1952	11.9272	14.2611	13.2419	13.5587
ENSRNOG00000000231	0.496647	0.441194	0.472732	0.439484	0.058981	0.104267	0	0.737095	0.631174	0.579521	0.363358	0.653734	0.572006	0.332272	0.307754	0.200577	0.18077	0.187833	0.336426	0.129144	0	0.295197	0.054887	0.594462
ENSRNOG00000000233	0	0	0	0	0	0	0	0.04168	0	0.017951	0	0	0	0	0	0	0	0	0	0	0	0.016569	0	0.020121
ENSRNOG00000000236	37.0801	33.6066	23.5484	26.5765	17.85	13.2174	2.44594	26.1389	34.649	17.8954	26.1979	27.886	32.6774	27.1093	23.0581	31.6131	19.1164	25.7282	15.9408	9.08419	15.7061	34.0161	19.7694	31.4478
ENSRNOG00000000237	3.95334	2.04638	0.260626	1.0472	0.603384	0.457791	0	1.5302	2.09772	0.307881	0.642173	1.82408	2.45448	1.81515	0.812369	1.66322	0.067837	0.470642	0.212999	0	0.24763	2.75407	1.30049	0.959833
ENSRNOG00000000239	0	0.162204	0	0.364578	0	0.344263	0	0.542634	0	0.461776	0.325218	0.391093	0.116823	0	0.136197	0.147115	0.106365	0.295962	0	0	0.744188	0	0	0
ENSRNOG00000000244	1.26742	1.53395	0.772343	1.14491	0.810127	0.124381	0	1.28085	0.964798	0.786767	1.07773	1.59698	1.84838	0.668724	0.659654	1.31613	0.316564	0.839537	0.568703	0.462867	0.631462	1.16719	0.874989	0.848784
ENSRNOG00000000245	0.33244	0.326145	0.092859	0.475372	0.325286	0.554153	1.7035	0.621138	0.283788	0.249082	0.456429	0.322289	0.394601	0.07817	0.435755	0.484748	0.422143	0.194818	0.103954	0.093722	0.700027	0.386222	0.085969	0.186968
ENSRNOG00000000246	12.5832	9.82079	10.9145	7.78864	6.28546	7.26933	1.60408	11.0617	10.6522	7.99541	12.5662	12.1976	11.8173	9.99489	9.33736	11.3919	2.88706	5.81503	5.73955	3.15352	5.59459	14.8079	6.99374	9.07171
ENSRNOG00000000247	4.01232	3.49531	3.99328	2.28605	2.55737	2.84246	2.30931	3.80376	4.59652	3.3006	3.89877	3.97627	3.99908	3.23953	3.7431	5.4687	2.33291	6.03092	3.25784	1.5905	3.30518	3.63181	2.26184	3.61178
ENSRNOG00000000248	42.7507	40.48	31.0466	40.7402	44.6359	40.0504	24.5648	65.2369	54.6078	45.0753	37.4251	38.5066	56.2437	45.9283	45.7483	60.3863	33.5575	42.7006	25.17	20.268	40.8404	40.9009	25.9096	43.5192
ENSRNOG00000000249	9.86437	10.9485	12.0319	13.479	8.97744	7.21731	3.68196	13.0431	12.9009	11.0048	13.5053	11.4601	9.48155	11.5911	9.94441	11.4303	8.38068	10.2975	6.09558	5.89295	4.13068	10.6722	13.1958	8.89325
ENSRNOG00000000250	3.93624	4.57235	2.9385	4.88698	2.87822	4.18967	1.20715	7.57987	4.52501	4.73867	2.64043	4.54919	4.77249	4.25623	5.29878	4.92537	3.79591	6.2143	4.04277	3.769	3.88762	3.90442	2.46534	3.35458
ENSRNOG00000000251	0	0	0	0	0	0	0	0	0	0	0	0	0	0	0	0	0	0	0	0	0	0	0	0
ENSRNOG00000000252	0	0	0	0	0	0	0	0	0	0	0	0	0	0	0	0	0	0	0	0	0	0	0	0
ENSRNOG00000000257	3.55342	2.02998	2.91297	3.10953	1.44057	2.09181	1.0514	2.36869	3.48438	1.20887	2.48184	2.53102	2.32173	3.32344	2.62625	2.98132	1.06115	1.0376	1.95786	1.86651	1.51096	3.67794	2.24401	2.86713
ENSRNOG00000000258	6.11658	4.8467	3.34922	3.21509	1.12753	1.27024	1.55642	3.40184	4.24468	2.60529	4.11025	4.56979	5.26449	4.22886	2.88319	2.90609	1.79428	2.58816	0.944901	0.681213	1.14326	4.38025	2.75927	4.22916
ENSRNOG00000000262	0.586173	1.33707	0.682818	0.998509	0.439111	0.60344	0	1.72584	1.08344	1.61267	0.659364	1.42564	1.54324	0.985743	0.559352	1.1056	0.259125	0.820116	0.435574	0.213685	1.36507	0.892722	0.542179	1.17827
ENSRNOG00000000264	13.8734	10.4009	8.43951	8.35188	7.32151	7.78943	4.79058	11.4182	9.79507	7.86078	9.51064	9.70909	13.5377	8.44782	10.8608	8.54969	6.33435	6.73523	5.22028	2.44035	6.82615	10.1465	5.76043	8.534
ENSRNOG00000000274	0	0	0.091709	0	0	0	0	0.066836	0	0	0.079149	0	0	0.072412	0	0	0	0	0	0	0	0	0	0
ENSRNOG00000000275	0.063335	0.196973	0	0	0.162974	0	0	0	0	0.141208	0	0.159277	0.092714	0.029615	0.219776	0	0	0	0	0.115382	0	0.043873	0	0.371378
ENSRNOG00000000277	0	0	0	0	0	0	0	0	0	0	0	0.058923	0.0127	0	0	0	0	0	0	0	0	0.011845	0	0.029265
ENSRNOG00000000279	2.25516	3.88733	1.51058	2.30942	0.78894	0.562403	0.893828	6.14468	1.231	1.54543	2.03977	2.10948	8.21366	1.33615	1.54603	1.88926	1.67399	1.22041	0.366746	1.42894	1.06607	2.10861	1.22554	1.6135
ENSRNOG00000000281	53.243	78.8766	57.9222	65.4847	48.285	21.2365	7.3015	54.4841	56.5038	36.9338	53.607	58.9306	43.9369	32.7765	55.6819	54.1016	50.0019	25.7661	42.148	28.1335	40.757	66.899	50.9674	76.0253
ENSRNOG00000000282	0	0	0	0	0	0	0	0	0	0	0	0	0	0	0	0	0	0	0	0	0	0	0	0
ENSRNOG00000000283	3.99977	3.10947	3.38564	2.89052	2.60576	1.71486	1.80688	3.40537	3.06114	1.78287	3.41211	3.85456	4.00336	2.12105	3.93252	2.19927	2.24375	3.22525	2.97751	0.97119	1.59127	3.23396	2.88431	3.57421
ENSRNOG00000000288	0.685489	0.338737	0.975757	0.303295	0.354138	0.793289	0.746855	0.678738	0.839866	0.462491	0.731852	0.57637	0.736622	0.530835	0.453035	0.277503	0.263241	0.67216	0.131541	0.507187	0.937451	0.517864	0.599248	0.737566
ENSRNOG00000000299	2.12788	1.92673	1.25347	0.419388	0.096803	0.341782	0.295042	0.636793	1.73721	0.518962	0.947025	1.36545	1.57885	0.665943	0.939684	1.35166	0.096398	0.793433	0.338252	0.176686	0.57843	2.43716	1.06727	1.23057
ENSRNOG00000000302	12.2704	15.3718	7.0114	6.33301	6.34534	4.72362	1.20242	9.4761	17.1656	9.12557	13.0357	13.8644	15.4024	11.225	12.6179	15.0371	3.16112	3.90987	3.80045	1.46415	3.71575	14.8018	13.1021	13.0061
ENSRNOG00000000303	0.954603	1.23765	1.03167	0.813052	1.19316	0.737509	0	1.81899	1.37295	0.888332	1.60838	1.6029	1.84643	1.13455	1.24212	0.945908	0.448746	0.828086	0.900612	1.30655	0.484917	1.05574	0.550078	0.759288
ENSRNOG00000000304	499.126	418.924	457.404	347.458	364.756	394.674	98.6336	402.465	460.793	410.457	471.186	423.156	401.556	507.129	418.882	483.231	310.717	305.451	350.62	299.191	406.843	370.254	302.623	446.761
ENSRNOG00000000306	4.23324	4.89106	4.44995	4.2987	5.19299	7.59867	7.64127	8.35148	6.42869	4.79322	5.6143	6.45343	5.94932	7.3102	5.71937	5.03601	5.65194	8.80856	4.93428	2.46364	5.21701	5.34052	5.84913	3.19786
ENSRNOG00000000307	0.121833	0.442532	0.177005	0.1415	0.355939	0.179467	0	0.422232	0.335697	0.318058	0.403405	0.768456	0.398942	0.311201	0.792596	0.431616	0.282994	0.521828	0.224912	0.05569	0.109359	0.294041	0.302679	0.33134
ENSRNOG00000000308	2.27738	2.14158	3.17894	1.29578	5.77791	4.90889	41.4159	3.0749	3.59227	3.04604	3.16766	3.13921	3.02183	2.60447	2.91502	3.14216	3.10651	4.10154	3.75443	7.88425	5.83536	2.16434	2.86416	1.78342
ENSRNOG00000000312	5.91835	3.9602	3.97429	3.055	2.13225	1.73867	0	4.87541	4.61194	1.97764	3.55939	3.75269	4.61407	4.11702	2.72114	4.7657	1.78517	3.16257	2.10678	2.57171	1.66412	5.17519	2.6962	3.73492
ENSRNOG00000000314	75.5664	55.1079	43.867	43.0632	33.9207	31.1595	10.9037	49.6138	55.3213	42.5212	50.3474	60.4421	52.2404	54.9711	44.4934	50.678	33.5167	34.0085	25.3739	16.8748	28.2674	66.8232	42.0757	51.8566
ENSRNOG00000000316	0.212208	0.044028	0.035269	0	0.035384	0	0	0	0.093801	0.031615	0.173234	0.392162	0.092847	0.039519	0	0.080131	0	0	0	0	0	0.117259	0.130232	0
ENSRNOG00000000320	0	0	0	0	0	0	0	0	0	0	0	0	0	0	0	0	0	0	0	0	0	0	0	0
ENSRNOG00000000321	0.556138	2.04998	1.43999	0.669841	0.462753	0.499727	0	1.44468	1.50867	1.01048	1.26433	1.34699	1.76342	0.664337	0.964903	0.932219	0.03911	0.216645	0.626589	1.51998	0.147557	1.36946	0.905811	0.414077
ENSRNOG00000000322	21.537	22.17	21.9203	17.553	11.4669	11.1056	7.74075	22.8106	22.8671	14.3718	18.9848	23.4621	23.534	18.3645	16.4678	19.1139	10.1226	13.0258	10.0865	8.15039	8.58713	22.9951	15.3534	18.6363
ENSRNOG00000000323	0.204542	0.233578	0.135741	0.237561	0.188001	0.120591	0	0.33678	0.224945	0.015274	0.187304	0.413255	0.297151	0.568796	0.088708	0.21269	0.050336	0.121771	0.260308	0.112321	0.110244	0.492977	0.23385	0.477867
ENSRNOG00000000327	3.00978	2.89569	1.61387	1.18949	2.61679	2.03196	0.504795	3.39542	3.68656	1.98753	2.93898	3.40102	4.10713	2.92721	2.8011	2.69515	1.14647	1.20934	1.4104	1.03173	1.27568	3.30814	2.70889	2.70233
ENSRNOG00000000335	0	0	0	0	0	0	0	0	0	0	0	0	0	0	0	0	0	0	0	0	0	0	0	0
ENSRNOG00000000340	111.997	111.581	115.222	131.331	141.17	135.641	145.365	116.774	148.623	120.338	111.426	108.078	112.677	132.832	118.048	142.593	131.096	133.932	111.086	115.742	141.292	100.328	112.984	109.139
ENSRNOG00000000341	1.67678	1.76475	1.04346	1.24421	0.46689	0.686397	0.098687	0.888025	1.05927	0.73015	0.924469	2.07755	1.23552	1.02791	1.55543	1.14703	0.301461	1.15112	0.827264	1.53414	0.892401	1.21928	1.08367	1.13006
ENSRNOG00000000345	0	0	0	0	0	0	0	0	0	0	0	0	0	0	0	0	0	0	0	0	0	0	0	0
ENSRNOG00000000368	0	0	0	0	0	0	0	0	0	0	0	0.079068	0	0	0.022889	0	0	0	0	0	0	0	0	0
ENSRNOG00000000373	0.2127	0.073481	0	0	0.176821	0	0	0.061382	0.052561	0	0.145241	0.356335	0.467674	0.066407	0.123016	0	0	0.25026	0	0	0	0.589977	0.493633	0.237618
ENSRNOG00000000376	0	0	0	0	0	0	0	0	2.77701	0	0	0	0	0	0	0	0	0	0	0	0	0	0	0
ENSRNOG00000000378	36.6397	32.9908	34.6033	48.5225	79.39	112.523	117.868	58.3877	55.1821	60.374	38.2087	39.911	43.6267	64.9483	52.7171	76.7597	88.138	89.7193	52.8714	58.1202	77.7269	48.1869	53.511	43.1789
ENSRNOG00000000383	0	0	0	0	0.053964	0	0.127732	0.055972	0	0.103886	0	2.69566	0	0.019962	0.056025	0	0	0.03665	0	0	0.012893	0	0	0
ENSRNOG00000000384	0	0	0	0	0	0	0	0	0	0	0	0	0	0	0	0	0	0	0	0	0	0	0	0
ENSRNOG00000000386	45.0292	69.1435	46.0236	29.0906	58.6698	32.1344	16.3147	73.2187	67.2796	59.6168	82.7838	85.9632	72.7426	36.7162	65.4255	59.3787	25.3968	36.5698	40.5812	25.7774	33.3434	68.6731	76.3423	58.267
ENSRNOG00000000387	17.9327	17.97	16.3587	11.6716	16.8671	17.0191	18.74	18.6173	15.9887	19.5684	16.7534	19.0279	16.2075	16.0106	16.7736	15.798	10.7289	11.1643	14.5078	11.3829	15.3687	17.4911	11.1148	13.9773
ENSRNOG00000000392	13.336	9.92798	9.07569	8.80684	7.48564	5.91927	5.98263	9.37793	10.973	8.40331	8.04172	9.28316	10.3483	10.4279	8.54565	11.3448	6.45505	6.26269	6.03618	3.98949	6.59409	10.2498	7.384	9.08748
ENSRNOG00000000394	7.37384	7.13105	5.84531	7.37924	8.03015	7.56797	23.706	9.37403	7.81502	13.1193	7.7981	10.2599	9.92802	10.9765	12.4264	9.71529	6.0015	7.61338	11.7884	18.2214	12.4238	8.89398	10.835	10.9936
ENSRNOG00000000395	2.09541	2.6617	1.17272	1.4569	2.42429	2.07729	0.724663	3.18565	3.18214	2.42085	2.09466	3.87939	2.77552	2.0309	2.44828	2.94691	1.28218	1.77415	1.72715	2.42056	2.63331	3.13108	3.21518	2.5775
ENSRNOG00000000396	10.9961	7.17826	8.93759	8.87527	9.0452	8.12441	2.49943	13.4293	12.6548	12.7632	12.0266	12.3061	13.1726	11.8381	11.2019	11.5139	5.21604	9.17947	6.88441	5.28055	4.57481	10.4224	11.6525	9.88807
ENSRNOG00000000397	9.63615	9.13166	8.95057	9.03875	17.7595	14.6945	32.301	12.1718	10.711	14.2959	11.1755	11.7401	11.3421	10.2616	11.997	13.8419	13.6147	13.3256	11.4567	13.9035	14.5953	9.77656	10.7722	8.40292
ENSRNOG00000000398	3.35433	2.78254	1.95327	1.21204	2.42038	2.22023	1.04192	4.06678	4.04817	3.28497	3.14318	5.39331	3.75956	3.21034	3.83129	3.32209	2.14958	2.78093	3.05717	1.73281	0.701179	3.05623	3.31538	2.57506
ENSRNOG00000000401	0	0	0	0	0	0	0	0	0	0	0	0	0	0	0	0	0	0	0	0	0	0	0	0
ENSRNOG00000000405	0	0	0	0	0	0	0	0	0	0	0	0.427587	0	0	0	0	0	0	0	0	0	0	0	0
ENSRNOG00000000406	0.029808	0	0.012358	0	0	0	0	0.012917	0	0.022272	0	0.025107	0	0	0	0.014094	0	0	0	0	0	0	0.056707	0
ENSRNOG00000000407	5.26226	2.40558	1.67662	1.13847	1.09293	1.36421	0	2.81353	3.84924	1.37814	3.17328	3.43338	4.4291	2.64917	3.02113	2.77003	0.74273	1.23516	1.41741	0.774179	0.276859	3.06152	2.09934	2.52924
ENSRNOG00000000408	6.68234	7.04882	4.21003	4.51378	3.39974	4.75784	2.21472	7.15738	7.4312	6.07613	6.0886	7.75161	7.69054	6.92789	5.88423	6.41011	2.72944	5.31772	3.08322	3.19497	3.33949	6.36616	4.69867	5.40306
ENSRNOG00000000410	0	0	0	0	0	0	0	0.057946	0	0	0.068514	0	0	0	0	0	0	0	0	0	0	0	0	0
ENSRNOG00000000411	23.3362	15.6765	14.0088	13.0206	11.6001	11.4085	6.05031	16.4106	16.9698	15.4714	16.6195	16.7988	15.9264	17.5071	14.6634	16.3614	9.11285	9.4201	9.84088	8.49676	10.0107	14.5031	12.9188	15.4046
ENSRNOG00000000412	0	0	0.021708	0	0	0	0	0	0	0	0	1.16639	0	0	0.045378	0	0	0	0	0	0	0.018026	0	0
ENSRNOG00000000413	0.148497	0	0.082312	0.11498	0.041239	0	0	0.771684	0	0	0.050557	0.581704	0.036141	0.046158	0.128817	0.046707	0.031063	0.128983	0.13348	0	0.029578	0.068446	0	0.165783
ENSRNOG00000000414	2.18889	1.43967	0.972642	0.9643	0.310823	0.444552	0	1.65046	1.96395	0.618788	1.1515	1.67406	2.26676	1.07967	1.27673	1.6393	0.268167	1.07295	0.404551	0.689475	0.615913	2.35066	0.730585	1.13716
ENSRNOG00000000415	5.883	6.50414	6.71048	7.25988	9.58959	13.4711	9.24462	10.4619	9.87598	11.6619	8.31244	10.6084	9.15527	11.6906	8.14596	10.8634	14.4974	9.60224	8.99582	7.68098	11.6298	6.3504	7.48394	8.30677
ENSRNOG00000000417	3.77208	3.24245	1.67672	1.41831	2.59083	2.15421	1.27545	4.29895	4.42979	2.73031	2.75694	5.59442	4.35676	2.57319	3.6121	4.52739	1.27404	2.76767	1.42663	0.961255	1.58731	4.76826	2.25258	2.96378
ENSRNOG00000000418	0.92083	1.19393	0.650604	0.60604	1.6116	1.8973	1.05324	1.91421	0.509187	1.09704	0.846074	1.8944	0.638318	1.02967	1.27805	1.08635	0.864735	0.718023	0.496241	0.588261	1.51354	1.24087	0.530353	1.54187
ENSRNOG00000000419	5.95349	4.31698	6.30891	4.71887	31.0041	30.9905	27.9084	7.65379	4.21815	28.7828	5.40763	5.12542	5.35205	5.55477	7.53139	13.0991	4.98028	7.52935	20.9515	29.4431	35.9358	4.34212	7.00984	6.5129
ENSRNOG00000000420	12.9794	18.3405	15.4263	15.2018	11.5089	14.7704	10.0546	14.3742	13.7029	10.3856	21.1365	11.0989	17.4386	19.0548	18.8387	13.9743	12.9437	18.2142	10.6966	5.18851	11.9755	13.6082	17.1438	16.8411
ENSRNOG00000000421	15.3273	13.4936	9.31406	13.7751	8.13596	9.75872	4.29113	12.2846	11.777	8.12801	12.2087	11.3975	12.2021	12.5636	11.1583	13.0604	9.59252	12.235	6.7385	5.43164	5.91407	14.9415	11.7269	11.6339
ENSRNOG00000000422	8.66537	6.70923	5.3287	6.57397	10.0246	8.6101	5.26242	7.42393	9.0527	9.92602	6.82864	6.88065	9.71568	6.7458	7.21411	7.66302	6.59965	8.13363	5.71325	6.59977	4.85002	5.65779	6.26041	6.45704
ENSRNOG00000000423	2.73007	4.34856	3.14535	1.92213	6.08289	7.22252	4.19475	9.63583	5.1692	8.49707	9.63187	7.14989	8.26697	4.94549	5.60287	7.17272	5.58172	10.8262	4.3785	2.43814	7.01467	4.58859	8.91966	2.92762
ENSRNOG00000000428	0	0.239243	0	0	0.28811	0.256712	0.048866	0.399625	0	0.51476	0.117962	0.193529	0.084357	0.188586	0	0.272018	0.07281	0.352849	0	0	0.378921	0.119782	0.133351	0.096624
ENSRNOG00000000431	16.3248	14.591	7.64674	14.6397	5.06973	5.71075	1.78332	14.4335	12.6442	12.6668	8.85779	9.2001	17.7637	15.159	19.2636	14.5575	4.22121	11.191	3.27688	5.0358	4.31813	16.5869	8.5273	12.8997
ENSRNOG00000000432	5.03481	6.9523	5.83437	5.84762	8.04285	7.1159	8.13146	6.53556	4.65398	6.2157	6.70478	7.63697	6.79223	6.53626	7.60382	5.35218	4.64538	9.20354	5.83976	4.90956	7.60728	4.7993	6.60744	5.00317
ENSRNOG00000000433	0.650046	0.490163	0.24586	0.395041	0.863382	0.304171	0.123461	0.307039	0.648673	0.865754	0.423042	1.07054	0.556543	0.750139	0.461382	0.716419	0.59731	0.206773	0.148181	1.19375	0.434744	1.05327	0.620589	0.247477
ENSRNOG00000000435	18.018	15.8601	14.4773	10.9329	11.7661	9.93492	2.97966	17.127	12.8338	12.7116	14.197	19.2308	17.462	14.2143	15.165	18.2325	10.0774	13.7185	9.22017	6.85218	6.80007	19.478	12.0157	13.341
ENSRNOG00000000436	0.259234	0.626576	0.504402	0.741737	2.20302	0.761257	1.63874	1.90431	0.321399	1.18149	0.44345	1.85405	1.46039	0.650677	0.674712	1.73379	0.222572	1.01796	0.70486	0.867164	0.213511	0.490964	0.067157	0.651924
ENSRNOG00000000437	2.34492	2.16541	2.33002	1.67436	3.09315	3.2231	2.81833	3.0379	2.46657	2.72206	2.32376	7.52749	3.54412	2.54465	3.94923	2.66735	1.75038	2.80559	2.7698	1.36485	2.58313	2.49386	3.20237	2.92541
ENSRNOG00000000438	74.8251	74.4631	62.1466	56.7349	78.7609	75.6097	96.977	76.0911	71.07	94.9125	73.2208	71.1254	63.5461	80.981	71.9759	83.5657	41.7786	49.6863	70.2648	60.7302	79.4535	78.2731	68.6457	66.4912
ENSRNOG00000000439	0.180185	0.172859	0.375746	0.080143	0.47909	0.78212	3.35944	0.828869	0.304462	0.513307	0.370054	0.426121	0.460572	0.221589	2.62099	0.890893	0.152277	1.65634	1.40056	0	4.61425	0.103977	0	0
ENSRNOG00000000440	12.0546	11.3233	7.36597	8.56763	10.3673	9.31805	3.3073	14.2801	10.4584	9.82812	11.5163	13.9166	11.9555	12.3206	11.1104	14.3727	6.25183	8.7141	4.8668	5.98834	7.88691	10.0968	8.56409	8.50036
ENSRNOG00000000441	1.48226	2.01484	1.85498	1.64983	1.8443	1.49572	0.549097	1.52326	2.1393	1.71567	1.99843	3.01996	1.77223	1.26387	3.29537	1.74367	0.838864	2.4098	2.71165	2.27103	1.54491	2.25525	3.17383	1.94184
ENSRNOG00000000442	0.29175	0.353408	0.201616	0.213348	0.176139	0.274801	0.357189	0.477599	0.261193	0.435916	0.049447	0.532366	0.235293	0.435323	0.407703	0.659014	0.11932	0.522232	0.151848	0.074206	0.135937	0.278869	0.135724	0.460948
ENSRNOG00000000443	551.481	380.574	207.102	166.738	69.5492	35.4276	3.59624	228.725	327.319	117.782	250.062	284.88	387.823	248.99	204.231	282.409	44.2277	89.0762	41.9606	15.6703	20.956	478.213	227.232	330.336
ENSRNOG00000000446	0.253125	0	0	0.588121	0	0	0	0.218363	0	0	0.105171	0	0	0	0.21979	0.707735	0	0	0	0	0	0	0	0
ENSRNOG00000000451	25.4965	34.6863	37.8523	34.1386	23.2151	19.9789	11.3746	46.2104	28.5364	35.3098	47.0044	37.9	33.7819	31.9699	35.0591	38.6186	23.8669	33.0242	32.1182	51.813	39.6123	34.7061	51.5657	39.1363
ENSRNOG00000000454	0.148893	1.32132	0.521027	0.421245	0.322853	0.642813	0	0.951203	1.16325	1.00359	0.462296	1.02696	0.665227	0.723429	0.944311	1.25219	0.200611	1.69982	2.31992	0.441709	1.73021	0.823624	0.759057	1.15698
ENSRNOG00000000455	28.3306	19.0467	17.0682	23.0552	13.5005	15.224	9.51852	23.6945	15.1537	15.1202	20.2126	16.8738	20.7963	22.5746	16.9951	16.9973	19.3601	20.2528	10.3051	10.0449	16.9786	22.813	26.0861	19.1028
ENSRNOG00000000456	144.56	109.855	93.9637	140.614	132.957	156.562	95.605	129.226	136.344	132.711	147.658	115.223	129.093	126.869	117.572	140.258	164.46	138.712	111.185	97.7836	133.411	123.246	118.328	135.451
ENSRNOG00000000457	10.8498	11.2208	8.85772	10.5073	14.775	17.4612	89.6955	12.1	13.1765	11.0035	12.5331	13.5333	14.0513	12.3369	10.6682	10.754	13.129	15.4503	12.5498	14.77	17.522	11.2449	13.1066	10.4248
ENSRNOG00000000459	79.6429	65.047	50.3896	103.074	83.3434	113.962	71.9571	85.5418	96.0843	91.3682	86.3243	55.9958	74.3643	89.6735	87.5389	85.1775	132.997	98.927	85.2747	62.8002	91.3059	82.5744	84.7489	84.9706
ENSRNOG00000000461	23.529	18.6015	13.4729	10.4631	17.0374	17.5453	34.1293	24.771	22.7018	21.7938	16.7297	21.3089	23.4012	16.8902	20.9143	23.1432	14.0315	18.6486	15.0147	12.1052	12.6633	22.5658	17.1588	15.1494
ENSRNOG00000000463	0.054997	0	0	0	0	0.032168	0.092492	0.060226	0.016007	0.032591	0.022212	0.13167	0.015858	0.040235	0.090416	0.034318	0	0.132688	0	0	0.065698	0.075164	0.016643	0.046057
ENSRNOG00000000464	6.36711	5.05803	3.26085	3.40865	6.47658	7.37437	2.03505	10.9598	7.02081	7.08753	8.99233	9.56596	9.25469	7.58145	7.14442	12.0621	2.90418	10.3299	2.67549	1.03162	4.76798	7.67849	8.2655	6.98155
ENSRNOG00000000465	57.8609	49.2169	40.7272	56.4148	22.623	27.9575	6.48405	53.845	45.6982	35.5037	49.5588	42.883	49.9533	62.6397	43.512	56.8322	21.0809	26.6369	18.6275	14.9863	21.108	60.6049	35.8282	43.9381
ENSRNOG00000000466	23.5833	30.9092	37.0379	27.95	43.7229	38.295	54.559	34.3558	25.4755	41.0534	36.1127	29.5431	29.8607	41.1779	44.6442	42.2931	34.6847	42.0052	30.309	37.5428	54.2438	27.1149	26.2031	29.257
ENSRNOG00000000467	12.775	11.4297	13.4616	16.9137	11.6305	22.6601	11.4471	18.1629	7.71973	9.14037	9.36156	14.3106	16.3302	16.3488	12.1908	15.5965	10.4229	14.6153	6.28012	4.7138	7.54302	12.7687	18.676	12.3924
ENSRNOG00000000470	6.97852	6.11446	4.9411	4.00156	7.86049	4.06888	2.23155	12.774	8.11883	4.35347	6.68669	9.22008	8.10681	7.23175	8.22322	13.2455	3.01647	7.51724	3.32462	0.541533	3.95302	8.08703	4.30599	5.81227
ENSRNOG00000000471	2.82233	2.92475	2.84625	3.10543	5.30813	3.21931	1.82421	3.85781	4.2979	4.13479	5.17535	4.35351	5.937	3.86359	3.41499	2.44915	3.65125	2.43111	2.31605	2.02713	3.27796	4.1737	5.46385	2.7384
ENSRNOG00000000473	112.191	102.708	106.619	157.147	110.965	168.318	283.44	136.242	91.9319	121.894	131.126	105.359	100.414	127.774	126.467	149.612	207.777	175.372	160.971	83.5676	184.366	119.305	112.264	114.309
ENSRNOG00000000474	2.56246	2.25199	1.42346	1.03195	4.40387	2.15139	0.613058	6.42084	2.66018	2.49269	4.31989	5.13973	4.56885	2.4999	3.96409	4.70931	1.58613	3.54207	1.84363	0.834787	1.24463	3.5095	2.40901	1.65929
ENSRNOG00000000476	4.58729	3.69134	3.02832	2.42325	2.53763	3.50246	0.617524	5.08766	2.02156	3.67237	4.85624	5.43765	5.28383	3.5931	4.128	3.88518	1.55334	1.29703	1.78929	1.44817	1.9223	3.40558	4.44043	3.62484
ENSRNOG00000000477	8.41289	6.47531	9.43193	11.8308	21.4265	26.3252	150.569	15.805	19.1858	19.2607	14.7633	16.8673	15.0401	13.9355	16.9731	26.6129	16.8839	25.7289	19.4372	17.0463	25.4504	14.1521	18.2835	9.05854
ENSRNOG00000000479	0.243225	0.15136	0.202217	0.188327	0.081061	0.46528	0	0.294927	0.251201	0.620287	0.347754	0.408369	0.177559	0.385504	0.590772	0.137712	0.366109	0.380037	0.065576	0.266292	0	0.235399	0.299079	0.162919
ENSRNOG00000000480	3.15573	5.69602	3.89218	3.08346	7.7703	5.67907	1.74433	9.37178	5.85377	7.29114	5.4064	7.98829	9.7575	6.22922	8.13739	14.6323	2.07998	9.77267	2.53707	2.09779	1.87389	6.72875	4.9806	4.90777
ENSRNOG00000000481	51.9661	63.3393	72.5264	74.5909	46.6963	55.0801	22.9601	58.3943	60.2411	56.7411	67.1766	57.2711	54.4206	55.5099	51.2448	64.5211	52.8507	56.4153	59.4772	34.8731	52.412	65.1343	53.8717	71.2978
ENSRNOG00000000483	0.234067	0.17008	0.116529	0.072494	0.078209	0.103481	0	0.313488	0.116021	0.104835	0.0953	0.236385	0.289189	0.114324	0.14212	0.26547	0.086576	0.558577	0.047065	0	0.063069	0.177373	0.100555	0.117496
ENSRNOG00000000485	1.29257	1.21833	0.63552	0.955329	1.07585	0.691237	0.696785	1.17018	1.04254	0.873721	1.32181	2.36511	1.46406	1.18017	1.63097	1.60682	1.15032	0.667954	0.555667	1.71341	0.456073	1.26086	1.22278	1.86992
ENSRNOG00000000486	0	0	0.141925	0.065898	0.211949	0.062485	0	0	0.063291	0.252391	0.087336	0.07119	0	0.039975	0.147673	0	0	0.227716	0.057835	0.618688	0.101434	0	0.198352	0
ENSRNOG00000000488	23.5097	10.7402	12.8144	6.28371	10.1667	7.50033	0	5.49946	13.0664	2.24095	9.0119	12.5928	19.5574	9.42283	12.0258	8.05982	8.22778	5.87077	10.203	1.38185	3.23407	13.6283	6.61003	9.67705
ENSRNOG00000000490	163.19	183.152	200.377	219.926	224.775	210.077	84.563	183.379	163.645	197.006	192.639	313.438	159.848	186.623	194.423	174.238	113.808	123.257	142.731	92.181	165.341	145.808	220.286	208.538
ENSRNOG00000000491	0	0	0	0	0.106307	0.046968	0	0	0	0	0.136214	0.055754	0.097449	0	0	0	0	0	0	0	0.114411	0	0	0
ENSRNOG00000000493	35.1717	35.9129	33.6003	31.3951	32.2945	37.1646	21.9576	42.9565	45.7689	37.2941	38.413	36.7339	39.893	35.2485	36.6001	43.9201	36.3731	38.2227	34.7098	23.672	28.6197	39.5509	38.4903	36.3745
ENSRNOG00000000495	0.585489	0.537651	0.093417	0.069744	0.056437	0.182528	0	0.234164	0.33035	0.033623	0.091674	0.379062	0.523623	0.177501	0.156261	0.276698	0.041621	0.249342	0.045271	0.103025	0.013484	0.511869	0.103044	0.131875
ENSRNOG00000000498	2.41268	2.16118	1.27069	1.30626	1.40981	1.77215	0.788891	2.41986	1.54065	1.40017	1.95545	2.204	2.22467	2.13306	1.58984	1.80232	1.10871	2.00227	0.870028	0.869726	1.04524	2.26044	1.62529	1.89789
ENSRNOG00000000499	0	0	0	0	0.049472	0	0	0	0	0	0	0	0	0	0	0	0	0	0	0	0	0	0	0
ENSRNOG00000000500	0.036491	0	0	0.084764	0	0.161205	0	0.063226	0.751751	0.0272	0.669732	0	0.13291	0.050905	0.063307	0.31015	0.181572	0.062793	0	0.033338	0	0.075552	0.307388	0
ENSRNOG00000000501	5.85981	4.97264	3.31461	3.1223	5.79916	8.5302	6.17088	6.21812	6.67269	4.2665	6.60838	5.4373	8.16372	6.62999	6.07344	6.91656	5.60167	7.10968	3.61852	1.90524	2.94672	4.62712	5.35174	4.3871
ENSRNOG00000000502	0.490871	0.601765	0.074178	0.483733	0.334764	0.099083	0.415901	0.326223	0.296151	0.332447	0.455491	0.337291	0.260429	0.103926	0.407206	0.379086	0.334925	0.193113	0.180307	0.896121	0.37345	0.092496	0.274036	0.224153
ENSRNOG00000000503	8.55703	7.34907	7.69125	5.5303	2.48502	1.89077	1.11388	2.39419	3.06462	1.18226	3.05571	2.73729	3.46283	7.11427	3.05551	6.54895	5.30781	7.14166	4.15941	3.22162	3.84098	7.22807	3.26086	8.23815
ENSRNOG00000000504	5.59253	7.64564	4.24516	4.473	4.85816	4.65386	1.97823	6.59873	4.77382	3.9287	6.85273	6.44084	5.98057	6.89396	6.98408	5.73679	3.96651	6.46233	2.65868	3.24748	2.53156	6.59687	6.49514	7.00087
ENSRNOG00000000505	261.189	252.436	253.829	322.041	90.0238	119.785	38.3965	271.102	339.311	308.623	287.747	295.156	252.167	259.184	287.759	286.309	106.199	141.037	124.199	95.0617	95.8617	287.212	351.783	271.611
ENSRNOG00000000506	1.02039	1.17093	1.17145	1.17811	1.152	1.38551	0.500672	1.73745	1.37736	1.02956	1.32929	1.56759	1.5856	1.16088	1.17987	1.48932	0.681691	0.972754	0.850885	0.491626	1.22245	1.01042	1.28154	0.928352
ENSRNOG00000000507	0	0	0	0	0	0	0	0	0	0	0	0	0	0	0	0	0	0	0	0	0	0	0	0
ENSRNOG00000000508	0	0	0	0	0	0	0	0	0	0	0	0	0	0	0	0	0	0	0	0	0	0	0	0
ENSRNOG00000000510	0	0	0	0	0	0	0	0	0	0	0	0	0	0	0	0	0	0	0	0	0	0	0	0
ENSRNOG00000000511	6.75923	4.9493	3.92866	3.48906	2.17269	1.95075	2.02127	5.35733	4.05274	2.17152	3.3903	4.50059	5.96166	4.07392	4.71365	3.16922	1.43637	3.05788	2.05257	0.604894	1.7958	5.8078	2.64476	4.54908
ENSRNOG00000000512	17.5457	16.1684	11.354	9.14423	17.0488	11.1512	19.4407	20.6176	13.0111	16.6612	11.4112	13.089	22.0192	15.3847	19.2794	16.3444	11.868	18.7768	13.1116	7.88476	12.2712	18.8329	11.3414	13.4681
ENSRNOG00000000513	51.0796	36.9504	29.849	27.4411	30.6227	30.4926	15.8469	42.9006	40.1372	28.3962	43.8715	44.4657	46.076	37.559	34.6921	41.1132	21.4774	27.0297	22.9257	17.0514	21.5746	41.3254	27.3891	35.3887
ENSRNOG00000000515	0.16076	0.291027	0.174356	0.36222	0.402724	0.367304	0.056975	0.888727	0.259016	0.485036	0.588591	0.802387	0	0.479223	0.597501	0.869051	0.23147	0.708023	0	0.513905	0.810545	0.433086	0.168938	0.310883
ENSRNOG00000000516	0	0	0	0	0	0	0	0	0	0	0	0.697251	0	0	0	0	0.759063	0	0	0	0	0	0	0
ENSRNOG00000000517	4.40733	1.60661	0.612304	1.4535	0.203329	0.494775	0	2.25939	2.54726	0.499331	1.42318	2.59518	4.23945	2.33417	1.34535	2.22897	0.366648	2.25458	0.459409	0.786864	0.688302	5.55473	1.5769	1.47649
ENSRNOG00000000519	15.3285	7.17407	8.83643	7.90913	9.11703	7.95733	12.4453	15.6128	12.8328	12.6618	10.6401	14.3322	18.0353	14.3959	15.7658	18.9948	3.67842	10.74	6.27051	7.66472	6.59587	17.7452	9.29903	10.3378
ENSRNOG00000000520	31.4187	21.1517	18.7729	19.3598	14.5928	13.9656	10.6525	42.3121	27.5393	19.3141	19.1862	28.9637	34.9069	35.83	23.9744	23.5645	10.652	12.0429	8.71121	7.084	12.257	25.0807	18.2172	22.739
ENSRNOG00000000521	27.1571	32.5563	23.1255	21.3108	5.53814	3.06321	3.42551	3.76691	4.06182	2.22144	3.93405	12.1829	7.5271	10.6861	2.08203	8.47624	13.602	17.7127	11.6053	7.53613	13.8992	19.6117	25.7503	13.6955
ENSRNOG00000000522	0	0	0	0	0	0.036414	0	0	0.018135	0.036888	0	0.124765	0.035927	0.011463	0	0.046708	0	0	0	0	0	0	0	0
ENSRNOG00000000523	7.53471	6.75675	6.13253	6.83013	7.47009	7.75519	7.00237	10.0194	7.11733	6.53503	7.4559	7.14331	7.9766	8.94654	6.69646	4.23737	8.79103	7.00166	7.25433	8.17653	11.11	5.87917	4.86395	7.85798
ENSRNOG00000000524	156.721	134.083	134.261	120.408	124.555	125.622	150.613	151.226	191.228	125.121	138.008	135.837	163.774	153.851	119.846	172.063	122.615	130.759	112.814	84.8622	108.331	161.579	141.707	133.824
ENSRNOG00000000525	0	0.232683	0	0.349446	0.369428	0.07232	0	0.140451	0.127292	0.58382	0	7.93907	0.461325	0.396076	0.945333	0.513803	0.160984	0.710576	0.470355	0.268335	1.19754	0.169398	0	0.165335
ENSRNOG00000000527	41.963	40.7738	31.965	29.3626	23.1988	24.2226	8.06745	36.0403	33.8456	25.8391	37.4272	43.0173	41.9278	37.3788	40.0241	36.1773	23.7324	25.7678	21.589	15.4417	21.4508	42.5682	30.5302	39.5158
ENSRNOG00000000528	0.514124	0.328243	0.427133	0.643052	0.923478	0.349355	1.0053	0.82222	0.3494	0.500967	1.16987	0.897206	0.835902	0.552042	1.30361	0.672131	0.443684	1.09127	0.212818	0.505659	0.567587	0.737241	0.121249	0.728277
ENSRNOG00000000529	1.38962	1.43917	1.46853	2.08021	1.6906	0.951823	0	2.96634	5.10671	0.960773	5.13881	3.25227	2.86284	3.26864	3.93837	5.231	1.13846	0.914062	0.504494	0.672898	0.331052	2.96404	1.65905	2.64091
ENSRNOG00000000531	14.0557	15.719	13.6966	23.3216	11.4815	16.1619	16.9887	15.872	21.6109	17.4329	10.3831	13.2411	14.0575	23.7308	21.4063	25.1611	17.418	25.5538	14.5179	4.79141	16.7635	15.7736	18.5965	17.1028
ENSRNOG00000000532	25.5804	19.374	15.3807	19.5222	11.4048	11.4878	5.11529	17.2914	18.8801	11.2253	15.4541	16.6974	19.0846	18.5132	14.2857	20.9565	11.3654	12.3314	8.76021	5.80971	9.03992	22.7981	9.95863	20.6031
ENSRNOG00000000536	0	0.064832	0	0	0	0	0	0	0.022955	0	0	0.026267	0.045465	0.043527	0	0	0	0	0	0	0	0	0	0
ENSRNOG00000000540	3.71079	3.66718	2.89446	2.87323	1.64097	2.68611	1.62086	3.41425	3.38603	2.50072	4.50579	2.72326	3.6462	3.49345	2.61551	3.66372	3.00119	2.07776	1.44901	1.16259	2.45828	4.73585	3.44058	2.62228
ENSRNOG00000000541	81.8858	89.3439	79.2592	81.9859	72.0224	66.5355	31.4394	84.2816	84.9713	96.9879	77.2161	93.3887	82.0441	83.658	85.3852	89.7306	67.9622	61.8866	65.594	66.2588	79.7721	77.4715	74.5211	90.3727
ENSRNOG00000000542	0.007264	0.045264	0.018058	0.011248	0.006078	0	0	0	0.00531	0	0	0.018368	0	0.020145	0	0	0	0.00612	0	0	0	0	0.005515	0
ENSRNOG00000000543	5.35024	4.274	3.39699	3.62029	2.95359	1.83401	0.828018	3.82988	4.31753	2.6047	4.09614	3.60219	4.53065	4.00214	2.9257	2.96808	1.79232	2.27973	1.73058	3.00093	1.97775	4.42281	2.83913	5.05997
ENSRNOG00000000546	10.7165	9.84464	7.81663	6.36574	8.01498	6.50326	2.32203	9.0705	9.97068	7.34409	8.17896	8.96885	11.3609	8.6999	7.37998	10.967	6.86408	5.01332	5.66948	3.1374	7.5572	9.99898	7.21349	10.2716
ENSRNOG00000000547	1.02493	1.06273	1.4685	0.440883	0.237012	0.125622	0.675304	1.18342	0.547068	0.381121	0.291072	0.668662	0.666063	0.611551	0.592742	0.537043	0.035917	0.198917	0.769008	0.467123	0.374054	1.18225	0.131602	1.57369
ENSRNOG00000000549	18.141	16.3603	13.3569	10.1761	11.5312	6.88194	1.53341	21.0887	15.4619	15.9836	16.886	20.3046	20.8353	14.7071	14.8767	17.9382	4.65755	9.76023	7.6871	8.10366	5.64161	15.3888	14.3158	14.934
ENSRNOG00000000551	22.5528	28.3492	25.8118	20.5127	35.7599	23.6259	8.83858	31.6158	31.0722	28.5797	29.6642	27.4785	31.2635	25.0024	35.2034	32.7047	20.6601	25.4653	23.0917	12.5103	32.1872	25.3654	22.8142	26.9234
ENSRNOG00000000552	2.21153	1.23509	0.788598	0.89549	0.764658	0.601412	0.615493	2.76114	1.20918	0.923357	1.66163	2.32577	1.07338	2.17592	1.65587	2.15469	1.20452	0.723914	1.73169	0.597764	0.319456	1.865	1.133	1.43102
ENSRNOG00000000556	0.055447	0.114991	0	0.042932	0	0.040779	0	0	0	0.041243	0	0	0.040527	0.103536	0	0	0	0	0	0	0	0	0	0
ENSRNOG00000000557	227.367	173.51	183.766	206.823	113.407	103.583	26.1505	164.817	225.427	157.053	160.992	182.774	171.836	202.536	164.057	210.028	115.316	103.447	107.65	63.1414	96.9736	183.393	164.741	199.83
ENSRNOG00000000559	0	0	0	0	0	0	0	0	0	0	0	0.077646	0	0	0.080596	0	0	0	0	0	0	0	0	0
ENSRNOG00000000560	3.01221	3.27434	2.17419	1.48619	1.75093	0.889487	0.441679	3.13112	3.58089	1.65376	2.97526	6.90246	2.49915	2.93438	2.03566	2.60767	1.42681	1.51111	2.00132	1.34832	0.804494	3.21698	2.00425	3.3232
ENSRNOG00000000561	41.0917	68.0482	47.9862	45.7	50.4222	39.3806	20.2024	46.5597	46.951	53.1454	43.7082	64.281	45.6454	40.0317	58.9321	34.6007	39.514	42.0416	38.7652	37.7889	35.4939	61.8564	48.2299	60.9564
ENSRNOG00000000562	1.14019	1.81963	1.67651	1.22239	2.4127	1.16188	4.27296	2.73498	2.58537	2.25363	1.92457	1.17862	1.27947	2.34863	2.16833	0.993475	0.959471	1.82082	1.83066	3.44271	1.70401	1.66628	2.28854	2.05589
ENSRNOG00000000563	0.10804	0.132723	0.026548	0	0.072212	0.111462	0.073254	0.112348	0.110924	0.080665	0.043978	0.181882	0.109892	0.190324	0.112456	0.122548	0	0.110354	0	0	0.116453	0.104174	0.1318	0.108461
ENSRNOG00000000564	0.11821	0	0	0	0	0	0	0	0	0	0	0	0	0	0	0	0.233612	0	0	0	0	0	0	0.198381
ENSRNOG00000000565	16.023	17.2787	7.57346	7.04614	13.0099	9.14754	2.37467	15.9318	22.1474	12.8996	13.5318	19.0927	16.0143	10.3437	14.4714	16.1379	3.71401	8.2818	7.0851	3.85623	7.69436	18.0953	12.8702	13.6148
ENSRNOG00000000566	429.256	456.314	422.498	481.617	486.019	584.099	197.398	488.328	506.978	531.145	492.306	418.587	431.759	485.894	490.323	542.693	577.983	599.016	528.421	442.93	503.762	402.976	469.573	476.584
ENSRNOG00000000567	0.525006	0.583995	0.248943	0.261395	0.141029	0.248844	0.190755	0.554682	0.247355	0.210057	0.495912	0.77357	0.394856	0.425671	0.471644	0.284205	0.138269	0.254834	0.037663	0.411933	0.112304	0.309814	0.499945	0.298008
ENSRNOG00000000568	2.05794	2.19218	2.38228	2.09663	3.1881	3.63051	4.56663	2.67473	2.40567	3.17217	2.59208	3.48538	3.11136	2.89042	2.60714	2.76336	2.29258	2.68417	2.70643	3.73941	3.33885	2.22095	2.31602	2.17506
ENSRNOG00000000569	2.67975	2.5888	3.69993	2.35784	1.41907	0.895558	3.04384	3.16423	2.43271	2.98809	2.55425	4.85125	2.98536	2.0778	3.85686	1.72284	0.577838	1.97381	2.26396	0.887848	1.67259	3.20524	3.71105	3.31583
ENSRNOG00000000571	345.127	292.208	243.144	191.181	121.674	111.336	15.9669	241.766	257.668	210.996	256.307	324.868	265.875	222.817	242.335	257.76	80.0748	103.602	116.915	95.5823	115.458	280.118	239.894	272.927
ENSRNOG00000000572	0.132327	0.196259	0.156797	0.073185	0	0.055731	0	0.114676	0.08313	0.056473	0.076921	0.079581	0.123549	0.043793	0.131175	0.125102	0	0.032119	0	0.173042	0.033967	0.078088	0	0.142319
ENSRNOG00000000574	0	0	0	0	0	0	0	0	0	0	0	0	0	0	0	0	0	0	0	0	0	0	0	0
ENSRNOG00000000576	5.78718	6.20889	5.00883	5.21422	6.7121	8.95094	4.81029	11.5616	12.183	12.2205	8.87784	8.95982	8.76807	8.04004	13.6939	9.49872	3.98281	7.14661	6.60823	7.05972	6.88686	8.43112	5.01642	5.73663
ENSRNOG00000000579	4.95198	5.98783	5.95247	4.32836	4.68988	3.8552	4.78081	5.6622	5.09601	7.6961	5.92549	9.51453	6.12415	4.93842	6.11092	6.92301	2.75767	5.22921	5.23769	6.42084	5.71493	4.22152	5.9622	6.19348
ENSRNOG00000000580	0	0	0	0	0	0	0	0	0	0	0	0	0	0	0	0	0	0	0	0	0	0	0	0
ENSRNOG00000000581	13.9586	12.3953	9.47643	6.50874	8.16898	9.34873	5.34825	13.721	13.8887	10.1563	11.1168	13.022	13.9741	11.2813	9.07393	13.3827	5.53426	7.99658	5.78701	4.37702	6.05455	12.4178	8.75152	10.8468
ENSRNOG00000000582	8.1038	4.24537	5.17129	3.24809	5.29713	6.22608	0.24217	7.75513	7.81675	4.87166	8.32737	7.17016	6.80759	5.83387	6.69997	6.728	3.89226	6.94097	3.57155	1.2115	2.83851	5.63862	7.9493	6.23547
ENSRNOG00000000583	1.87617	1.85332	1.25394	0.803917	1.23312	1.20831	1.00351	1.59435	2.06899	1.56458	1.90839	2.5767	2.01035	1.42608	1.83275	1.25716	0.749703	1.02081	1.25605	1.06721	1.30925	2.30725	1.31807	1.59987
ENSRNOG00000000585	39.5192	24.4272	22.1064	14.5711	20.299	21.4917	13.5402	35.8384	31.6783	37.9596	25.2507	32.5903	38.2684	21.612	36.0014	30.507	12.0477	17.1051	21.494	10.3494	24.2969	28.1151	22.1519	21.7056
ENSRNOG00000000586	22.9696	18.0652	15.1471	15.6996	16.9735	13.3015	9.82187	18.9129	17.709	18.5482	19.6287	22.0521	20.4134	21.4614	22.2637	20.5828	11.6122	12.6474	11.312	7.75939	15.1266	21.8545	14.6607	14.4828
ENSRNOG00000000587	8.24316	6.12573	10.3599	10.8129	10.453	10.9574	10.7564	7.30082	7.15866	6.82147	5.58183	7.77844	7.92642	6.43852	7.82489	6.38681	8.80848	8.72732	6.93823	5.45648	7.04419	8.36913	5.06568	6.83095
ENSRNOG00000000588	16.935	16.9659	13.6677	11.6633	8.32098	6.10029	1.5859	14.2443	16.6864	11.749	12.3729	17.2167	14.1095	13.2226	11.8296	14.0498	4.65469	6.20978	6.09227	6.34587	6.63335	18.6594	8.72325	18.7667
ENSRNOG00000000589	14.7048	14.3385	9.90657	7.32341	5.20512	6.16174	4.12412	11.4222	13.9635	7.36876	14.1402	11.3753	13.6691	11.5346	13.0151	11.5517	3.15258	7.61369	6.12237	2.43308	3.4061	11.7274	9.76787	10.4902
ENSRNOG00000000590	1.11272	0.579926	0.298236	0.593999	1.53692	1.01575	3.40169	1.01671	0.988001	1.19338	0.889618	0.378997	1.35054	0.822735	0.835471	1.45411	1.15436	0.627386	0.942737	1.66261	1.55699	0.677116	0.734171	0.739742
ENSRNOG00000000593	0.419104	0.495977	0.315058	0.13584	0.464715	0.251557	0.074356	0.847469	0.651439	0.517351	0.574372	1.16151	0.996622	0.446231	0.591765	0.645377	0.285759	0.444206	0.397288	0.214343	0.473179	0.812072	0.362875	0.445258
ENSRNOG00000000595	1.59146	0.910495	1.14119	1.82713	2.696	2.09882	1.06927	4.22973	3.85125	1.4696	1.90708	2.76246	3.24861	2.15167	2.33268	2.74358	0.898732	1.3878	0.740811	0.950645	0.852236	2.58196	0.845052	2.11403
ENSRNOG00000000596	1.64743	1.11825	0.838326	0.830985	0.371825	0.797335	0.53026	1.39625	1.29262	0.913636	0.835144	2.26726	1.34037	0.967474	1.41016	0.717674	0.673625	1.37498	0.924	1.49307	0.641323	0.805341	1.24908	1.46846
ENSRNOG00000000597	0	0	0	0	0	0	0	0	0	0	0	0	0	0	0	0	0	0	0	0	0	0	0	0
ENSRNOG00000000598	0.347273	0.1201	0.096164	0.239012	0.579278	0.255656	0.163476	0.601674	1.42012	0.575096	0.314831	0.291821	0.871664	0.574406	0.569004	0.510081	0.360504	0.099748	0.311395	0.105731	0.392289	0.452836	0.443497	0.549052
ENSRNOG00000000599	0.583207	0.330277	0.190545	0.24631	0.11817	0.117237	0	0.536056	0.375531	0.316819	0.341528	1.53282	0.538902	0.401125	0.827773	0.367603	0.119377	0.31501	0.141963	0.113258	0.063516	0.37712	0.296103	0.413924
ENSRNOG00000000604	12.9024	10.5021	9.31874	9.55239	10.1477	11.8738	4.52912	16.2497	12.2939	13.006	12.4988	14.7975	14.4921	13.7865	13.4221	12.7068	10.7885	9.07646	8.0432	5.76683	8.96778	12.0512	10.9123	9.34044
ENSRNOG00000000605	0	0	0	0	0	0	0	0	0	0	0	0.120186	0	0	0	0	0	0	0	0	0	0	0	0
ENSRNOG00000000606	0	0	0	0	0	0	0	0	0	0	0	0	0	0	0	0	0	0	0	0	0	0	0	0
ENSRNOG00000000607	0	0	0	0	0	0	0	0	0	0	0	0	0	0	0	0	0	0	0	0	0	0	0	0
ENSRNOG00000000609	4.65875	4.0034	2.54919	2.53111	2.58449	1.77445	1.36042	3.12125	4.27591	2.92363	4.32141	4.46606	3.68206	2.80283	3.24293	3.10884	1.40818	1.697	2.43822	1.82752	2.89568	3.77376	2.11804	5.05977
ENSRNOG00000000610	166.848	184.039	172.61	213.378	212.605	203.324	66.8473	179.6	205.841	196.204	193.501	204.326	183.411	172.08	216.298	207.519	209.393	186.882	209.517	171.416	193.814	151.485	201.652	192.66
ENSRNOG00000000611	6.05516	4.54499	2.63471	2.65	3.20448	2.57681	1.56052	5.08868	5.41986	5.65871	4.95474	11.3015	4.64485	3.79422	4.26356	5.20447	2.48876	2.74485	4.41561	1.59439	3.5031	4.81869	5.32186	4.26684
ENSRNOG00000000613	32.3017	26.8405	22.6763	22.5038	20.1751	15.7424	8.81414	29.0297	29.9882	21.3951	30.3466	32.8492	26.3592	25.3411	27.2206	29.2659	14.7951	17.8379	14.5377	7.29195	15.1238	29.4276	30.5313	27.6511
ENSRNOG00000000614	0.833035	0.574601	0.374119	0.333324	0.496738	0.332362	0.017374	0.657291	0.541073	0.397991	0.521448	0.857702	0.637774	0.513058	0.637623	0.639486	0.175188	0.226656	0.535509	0.506564	0.368296	0.437609	0.281247	0.445873
ENSRNOG00000000618	0	0	0	0	0	0	0	0	0	0	0	0	0	0	0	0	0	0	0	0	0	0	0	0
ENSRNOG00000000620	0	0	0	0	0	0	0	0	0	0	0	0	0	0	0	0	0	0	0	0	0	0	0	0
ENSRNOG00000000622	337.255	291.801	336.292	335.33	384.52	344.905	103.712	354.898	418.557	448.65	346.713	356.091	337.614	388.459	380.773	413.33	340.588	370.367	372.696	269.207	377.662	295.07	367.081	324.748
ENSRNOG00000000630	0	0	0	0	0.64479	0	0	0	0	0	0	0	0.311801	0	0	0.369526	0	0	0	0	0	0	0	0
ENSRNOG00000000632	0.206378	0.534156	0.086163	1.19848	0.171008	0.987539	0	1.24994	1.95618	0.687162	0.31844	0.603134	0.456402	0.535157	0.698331	0	0.672448	1.21294	0.985725	0	0.30704	0.503143	1.45078	0.519274
ENSRNOG00000000633	6.67337	5.61133	5.03587	2.80086	5.02006	2.94156	1.58578	5.11642	6.99661	5.7591	4.78069	6.24767	7.77747	5.04922	5.49988	7.97866	3.6972	4.79266	4.17778	2.70171	3.61042	6.82896	4.18361	4.29569
ENSRNOG00000000634	0.752115	0.486811	0.627559	0.145589	0.467842	0.206968	0.636827	0.406786	0.700535	0.348165	1.25568	1.80715	1.03785	0.840566	0.897229	1.15008	0.608661	0.506494	0.128032	0.682766	0.503884	0.719434	0.219694	0.551796
ENSRNOG00000000636	0	0.033604	0	0	0	0	0.356882	0.028055	0	0	0	0.044188	0	0	0.045679	0	0	0	0	0	0	0.044671	0	0
ENSRNOG00000000638	0.041844	0.108599	0.017357	0.032399	0.017481	0	0.017732	0.036261	0.030682	0.015622	0.021289	0.369854	0.015199	0.009698	0.127033	0.059332	0.025752	0.0178	0	0.019147	0.025058	0.043225	0.063795	0.122519
ENSRNOG00000000639	3.26187	2.06963	4.13009	1.62945	0.784531	0.848796	0	2.91316	1.572	1.01189	1.51573	2.28388	2.87096	2.58075	1.64327	1.87996	1.57939	1.33403	0.790115	1.14482	1.69041	2.71262	1.56249	1.5886
ENSRNOG00000000640	0	0.034767	0	0	0	0.024673	0	0	0.049269	0.049964	0.034148	0.112674	0.073179	0	0	0.063292	0	0	0	0	0	0.046226	0	0
ENSRNOG00000000641	38.2604	43.8568	36.0368	21.536	23.7326	13.0971	4.09248	25.2696	27.7002	35.4624	28.6681	34.6383	28.7307	19.8213	32.5005	22.1573	12.3029	17.6143	28.9324	17.0648	25.3285	30.7631	39.7307	32.2702
ENSRNOG00000000645	35.2393	32.4669	25.6941	18.6174	18.3598	15.6642	4.37473	25.6111	31.003	24.0172	28.6802	35.1246	30.2396	24.2529	26.4291	25.6921	12.6202	13.887	13.9212	11.4798	17.2282	33.076	20.7417	31.1934
ENSRNOG00000000648	4.13014	3.66874	1.9595	1.94571	3.50587	1.74272	1.77151	3.24541	4.47046	2.60332	2.52884	3.96175	3.54625	2.61332	2.91335	3.96502	1.55291	2.37742	1.89645	1.41307	1.89346	4.46677	2.16626	3.52703
ENSRNOG00000000650	0	0	0.764041	0	0	0.617145	0	0.735299	0	1.79345	0	1.34324	0.72615	0	0.757889	0	0	1.04585	0	0	0	0	0	0
ENSRNOG00000000653	13.5094	14.6066	10.581	9.22362	7.24807	5.86817	3.34708	10.1733	14.3225	9.2808	11.6392	15.0952	11.179	10.8646	11.3997	12.6676	5.00921	5.52893	5.29179	3.92994	5.14324	14.7886	9.14834	12.5293
ENSRNOG00000000655	1.80177	1.23762	1.17323	0.949944	1.50185	1.27564	0.583103	2.65546	2.15818	2.94551	2.1588	2.05967	2.28757	1.3854	2.4135	1.74115	0.393512	0.680044	0.475885	0.897332	1.02006	2.89073	1.30466	2.1895
ENSRNOG00000000657	14.8602	5.7118	4.85468	2.60384	0.593482	1.08746	0	5.72941	7.49305	2.28847	5.13298	8.55863	6.1388	5.50816	3.77605	5.51271	1.05088	0.859056	0.396201	0	0.268962	9.23667	3.62801	7.42735
ENSRNOG00000000658	14.0246	17.9615	15.3683	4.08098	6.03092	14.9681	8.5548	10.5129	11.3007	5.98681	17.1219	7.16558	13.0477	13.7887	13.8544	8.41378	6.52373	9.46221	6.29278	6.25189	5.4344	14.3574	10.8655	18.392
ENSRNOG00000000661	3.01977	6.01076	2.98944	1.45948	6.83753	3.77265	1.48715	6.53938	6.98093	6.23843	4.51604	7.03795	7.50826	3.36656	7.52774	6.26365	1.50564	4.3833	2.66778	4.58857	2.83083	5.24864	4.08383	4.34465
ENSRNOG00000000662	3.77484	4.09225	4.12587	3.94604	0.775358	1.7908	0	1.46739	1.86753	1.79858	4.12421	4.06347	3.25012	4.71112	4.75061	3.35499	1.30996	3.10351	1.05065	1.86548	1.00448	4.65736	3.63147	3.65077
ENSRNOG00000000663	6.74522	4.44298	4.80734	3.768	2.75084	2.63144	0.835226	5.49723	4.32286	3.74453	4.613	4.32562	6.38788	4.06271	4.72882	3.78259	2.8433	4.22253	3.2464	1.9428	2.59871	6.03207	5.01546	4.35582
ENSRNOG00000000664	14.4945	17.4832	13.6578	8.57024	12.0556	11.0895	4.57608	15.9725	15.5634	12.1395	15.5107	13.6381	14.9558	11.6509	14.4603	13.9737	9.40897	15.6969	11.8134	10.3792	10.0264	12.7377	15.9292	13.412
ENSRNOG00000000665	51.5985	30.0645	30.1928	18.1961	9.46524	6.36062	1.94502	32.1665	43.5286	15.1309	29.5363	33.2029	49.2703	35.6218	23.2056	40.7164	5.40086	8.12309	5.49094	1.07682	4.48609	40.8758	16.1863	31.1549
ENSRNOG00000000691	0	0	0	0	0	0	0	0	0	0	0	0.068098	0.088629	0	0	0	0.025276	0	0	0	0	0	0.062143	0
ENSRNOG00000000692	36.2115	28.2198	24.9776	36.5531	45.6056	35.0668	13.1756	35.4599	36.6718	35.4105	31.6335	37.1383	39.3825	38.7011	45.1173	36.7235	26.7448	21.3915	17.0822	12.4003	18.0281	29.1141	23.3367	29.5165
ENSRNOG00000000693	0.052521	0	0	0	0	0	0	0	0	0	0	0	0	0	0	0	0	0	0	0	0	0	0	0
ENSRNOG00000000695	0.589134	0.450499	0.257432	0.192067	0.621144	0.479576	0.183933	0.402972	0.638005	0.439402	0.315927	0.443283	1.03799	0.892928	0.537921	0.615131	0.365056	0.531443	0.333082	0.141726	0.129879	0.662874	0.33189	0.648687
ENSRNOG00000000697	18.4433	13.9198	9.87602	12.7863	8.47556	9.0399	6.03184	10.7442	12.3229	10.2867	11.9271	14.0725	12.5945	12.9763	12.4582	14.7927	8.62887	9.41161	8.49691	6.47747	7.3445	14.7272	8.29756	12.6544
ENSRNOG00000000699	0.859664	1.58264	1.51448	1.77502	0.316836	0.280348	0.16175	2.23172	1.28156	1.55618	1.66865	2.15506	1.82821	1.3039	1.82317	1.70762	0	0.772775	1.23618	0	0.227505	1.79451	0.967673	2.00232
ENSRNOG00000000700	0.103384	0.428864	0.257922	0.200123	0.043056	0.228155	0	0.313382	0.267115	0.192329	0.158436	0.173527	0.264296	0.21701	0.044842	0.292621	0.032488	0.179886	0.104596	0.282876	0.154415	0.357499	0.477147	1.03884
ENSRNOG00000000701	146.049	169.806	135.412	138.169	118.819	84.9298	47.7846	145.393	149.947	160.546	162.059	168.252	132.017	123.546	172.804	136.243	123.272	108.166	100.606	83.5689	107.227	149.411	170.563	160.954
ENSRNOG00000000702	3.26191	2.03126	1.81291	1.62521	1.65771	1.96402	1.10573	3.68647	2.31234	1.41783	2.83123	2.9347	3.92013	2.81784	3.24768	3.37679	1.49128	2.13498	1.75096	1.65997	1.9353	2.73749	2.31861	2.1598
ENSRNOG00000000704	0.479901	0.407309	0.217543	0.574263	0.327315	0.19265	0.221788	0.529061	0.353637	0.454911	0.400727	0.659569	0.222743	0.243799	0.719048	0.288273	0.109071	0.339587	0.528714	0.119478	0.65202	0.452081	0.200875	0.474796
ENSRNOG00000000708	0	0	0	0	0.031323	0.027624	0	0	0	0	0	0.015778	0.027216	0	0	0	0	0	0	0.017154	0	0	0	0.031352
ENSRNOG00000000713	0	0	0	0	0	0	0	0	0	0	0	0	0	0	0	0	0	0	0	0	0	0	0	0
ENSRNOG00000000715	0	0	0	0	0	0	0	0	0	0	0	0	0	0	0	0	0	0	0	0	0	0	0	0
ENSRNOG00000000716	0	0	0	0	0	0	0	0	0	0	0	0	0	0	0	0	0	0	0	0	0	0	0	0
ENSRNOG00000000718	9.73435	10.0784	7.5421	5.5952	6.45021	6.42187	3.80922	10.0057	12.4104	8.95186	9.78374	10.824	10.7228	8.85851	9.41286	10.7953	3.47833	4.44909	6.39332	4.06621	4.2072	9.05139	6.91726	8.58068
ENSRNOG00000000720	16.7754	12.0011	12.0508	12.618	11.6109	10.0908	2.90899	16.3187	14.9531	13.511	12.5924	12.1007	19.2344	14.1676	15.5238	16.3262	10.8038	10.2902	8.13316	4.93889	9.81032	13.3112	12.5784	10.712
ENSRNOG00000000723	144.712	153.822	129.438	140.243	113.623	103.295	21.1355	145.136	117.436	135.984	169.615	145.346	166.649	138.263	150.184	144.636	116.599	119.591	98.7599	61.7667	83.0849	154.963	170.318	141.202
ENSRNOG00000000726	0	0	0	0	0	0	0	0	0	0	0	0	0	0	0	0	0	0	0	0	0	0	0	0
ENSRNOG00000000728	9.34826	7.76446	7.72199	10.4633	4.91368	5.43406	4.54552	8.33023	8.68711	9.46193	10.7435	11.7595	8.37625	8.3164	10.2786	7.83938	4.2501	3.73569	11.0255	12.0172	6.61505	9.14142	8.14334	10.0107
ENSRNOG00000000729	7.86	6.80015	5.87614	4.64287	6.39288	3.38205	0.754841	7.57502	8.66961	5.82996	6.23314	6.84856	6.96108	6.2746	5.83481	8.31796	4.05448	5.54775	4.01605	2.79927	4.49218	8.04648	9.74552	8.01389
ENSRNOG00000000746	0	0	0	0	0	0	0	0	0	0	0	0	0	0	0	0	0	0	0	0	0	0	0	0
ENSRNOG00000000747	0	0	0	0	0	0	0	0	0	0	0	0	0	0	0	0	0	0	0	0	0	0	0	0
ENSRNOG00000000748	0.453124	0	0	0	0	0	0	0	0	0	0	0.361743	0.338048	0	0	0.401652	0	0	0	0	0	0	0	0
ENSRNOG00000000749	0	0	0	0	0	0	0	0	0	0	0	0	0	0	0	0	0	0	0	0	0	0	0	0
ENSRNOG00000000759	0	0	0	0	0	0	0	0	0	0	0	0	0	0	0	0	0	0	0	0	0	0	0	0
ENSRNOG00000000763	1.72449	1.50385	1.36264	0.70257	1.26898	0.998955	0	4.53559	3.71953	2.75679	2.42362	2.47048	2.15539	1.74988	2.63148	4.37817	0.879117	1.67926	1.79042	3.30562	1.67552	1.95612	3.31865	1.6736
ENSRNOG00000000765	0	0	0	0	0	0	0	0	0	0	0	0	0	0	0	0	0	0	0	0	0	0	0	0
ENSRNOG00000000767	0	0	0	0	0	0	0	0	0	0	0	0	0	0	0	0	0	0	0	0	0	0	0	0
ENSRNOG00000000768	138.398	193.256	170.38	101.999	126.84	142.495	360.252	242.886	115.388	248.169	312.462	74.7705	204.21	175.027	254.869	155.045	105.796	231.839	232.309	227.73	315.016	212.224	164.687	164.575
ENSRNOG00000000774	3.58522	3.29673	2.97258	2.80599	3.40764	3.41261	1.94134	5.53759	4.77118	4.39482	3.37882	3.5321	5.35466	3.65671	4.27872	6.61872	2.43794	4.37198	0.985846	2.81712	3.03829	4.95107	4.88593	2.61675
ENSRNOG00000000775	0	0	0	0	0	0	0	0.06397	0	0	0.151433	0.123757	0.054187	0.034627	0	0	0.047165	0	0	0.067229	0	0	0	0
ENSRNOG00000000777	155.788	174.066	92.4276	114.008	93.054	91.3055	13.9532	153.228	95.9875	125.845	187.855	180.701	191.841	108.309	168.2	115.12	67.9329	84.544	66.1261	34.4338	64.0198	162.527	159.878	238.143
ENSRNOG00000000778	4.59279	6.01803	1.64029	2.93902	7.97175	7.65331	4.73505	8.01526	12.2862	11.3341	10.7908	8.58373	8.41403	7.04484	9.05818	11.7407	6.69838	7.90382	13.6406	2.98263	6.9685	7.4459	2.39994	3.0508
ENSRNOG00000000779	26.585	21.9338	27.8709	21.1376	15.2998	18.8882	15.6266	32.599	25.8312	27.6937	20.7513	24.5138	26.0022	16.1866	21.1593	20.9927	19.9696	26.4937	17.23	15.4012	19.3726	20.1934	25.2224	25.5016
ENSRNOG00000000780	18.5338	15.8412	18.7007	19.0454	10.4936	13.3993	5.94111	19.7927	17.6304	13.3194	17.9316	16.4865	16.9483	19.6536	14.1492	14.8961	16.9192	16.0263	9.50972	7.86017	10.7459	16.2611	14.0641	17.2309
ENSRNOG00000000781	6.0468	7.20152	6.95905	4.07038	6.0505	7.7186	8.08392	7.97791	14.29	7.90902	9.13375	9.34653	7.03312	4.4024	7.70536	13.1804	5.99578	7.44691	6.21988	8.07139	4.92346	6.69176	6.68985	6.131
ENSRNOG00000000782	0	0.049298	0	0.036801	0	0	0	0	0	0.106153	0.048532	0	0	0.022151	0	0	0.059572	0	0	0	0	0.065704	0.07303	0
ENSRNOG00000000783	0	0	0	0	0	0	0	0	0	0	0	0	0	0	0	0	0	0	0	0	0	0	0	0
ENSRNOG00000000785	6.10879	6.59523	2.15653	3.02258	6.8022	4.76285	9.42378	10.2883	8.93599	7.08825	7.09493	7.95838	8.60869	6.05253	7.0241	11.6621	4.32772	8.63636	3.17963	2.66688	4.70371	7.99655	3.92324	4.51506
ENSRNOG00000000786	205.138	192.971	226.656	171.696	233.648	269.139	79.0727	295.804	212.674	275.596	263.955	209.598	256.44	207.382	255.63	211.714	340.027	400.491	284.446	195.462	245.62	219.311	314.968	205.041
ENSRNOG00000000787	1.93779	4.09222	2.76739	2.67613	1.85977	0.40327	0	3.90146	1.21201	1.48179	4.09445	4.53625	3.8069	2.31935	5.32208	2.32361	0.276399	4.36203	2.48472	2.86868	0.753893	3.60386	4.7583	5.51693
ENSRNOG00000000795	16.2264	11.1495	9.56263	5.96834	3.45916	1.58546	1.27647	17.5599	1.77758	8.1831	15.6266	8.91719	16.5457	8.50372	10.9665	13.0817	1.82982	7.84185	3.99289	1.81577	1.02214	14.0119	10.4969	10.6408
ENSRNOG00000000796	13.9762	9.89942	6.78191	5.25863	5.37744	5.04531	2.42578	10.1575	11.5358	7.38236	8.70285	10.5549	11.5289	8.54228	7.83101	11.1321	3.34898	5.78442	3.52182	2.3821	4.43285	12.8878	5.53603	8.01389
ENSRNOG00000000798	11.5832	11.8492	10.3253	6.85846	4.49362	7.15252	2.8418	14.2632	5.69217	8.42379	11.8889	12.1834	10.2612	10.221	11.9035	8.8674	6.65744	7.93835	6.52277	4.44534	4.69676	12.4426	14.3961	9.9385
ENSRNOG00000000799	20.7604	17.1944	13.0744	14.9512	14.0429	21.0866	55.0284	16.7867	14.0821	12.7176	14.8298	18.1933	18.6129	15.865	14.7772	15.0798	19.076	19.4842	9.99699	21.4926	18.7086	20.7792	13.068	20.556
ENSRNOG00000000800	117.04	84.5857	57.2728	52.8821	56.0997	41.0793	8.8456	67.9904	99.7099	76.4428	61.5624	85.3478	80.977	67.7968	73.4402	98.856	31.896	41.06	38.2826	21.5817	34.6812	97.4336	47.3612	77.0305
ENSRNOG00000000801	1.16345	0.964433	0.710974	0.480454	0.708802	0	0	0.268569	0.575852	0.460423	0.397579	0.973923	0.96756	1.23673	0.672901	0.511433	0.09927	0.756653	0.578812	0	0.508731	0.861366	0.480975	0.585011
ENSRNOG00000000802	0.383804	0.170722	0.113771	0.084907	0	0.100976	0.092931	0.261292	0.362341	0.102276	0.251272	0.253688	0.29907	0.12724	0.071339	0.12952	0.169459	0.070298	0.202301	0.125355	0	0.39682	0.041875	0.229386
ENSRNOG00000000804	53.9941	48.5767	44.4848	55.5225	32.0141	29.399	24.3142	52.4886	53.6184	38.9077	44.7591	42.5491	49.9782	53.1744	48.2887	44.5441	40.198	51.2405	36.6724	29.1108	36.9866	62.5904	51.7539	54.1398
ENSRNOG00000000805	8.92277	7.74562	5.53602	5.29585	6.60478	4.75514	1.97115	6.94818	7.91565	6.62637	6.68908	13.484	6.72527	6.05192	8.07114	8.13216	3.36461	4.95232	7.88518	8.85135	6.95775	5.98878	4.65033	6.16009
ENSRNOG00000000808	9.01636	6.47526	5.25953	4.53111	7.15501	5.20021	2.31386	7.43454	11.6265	10.138	6.19338	9.86685	7.33469	6.0354	8.68611	8.34743	3.49435	4.04812	5.69069	4.43209	4.30177	6.64769	4.78972	6.89481
ENSRNOG00000000809	1.54121	1.50096	1.22534	0.098695	2.47045	2.99495	0.57676	3.97978	5.8058	3.84169	0.939845	1.30266	9.29699	5.67563	2.18655	5.16924	1.63417	1.81911	0.861533	2.12221	9.04842	6.1432	1.19768	9.7525
ENSRNOG00000000811	0.6843	0.093313	0.150298	0.767337	0.299002	0.925772	0.534007	0.545785	0.536583	0.934601	0.462568	0.67791	0.596314	0.602707	0.625302	1.28853	0.165139	0.241964	0.490332	1.14549	0.483009	0.297179	0.630851	0.788717
ENSRNOG00000000812	8.42685	7.59514	6.6533	7.74118	10.4515	9.50472	17.583	8.54911	6.41732	15.9279	8.80128	11.908	12.4843	8.83485	10.7335	7.13329	10.0335	11.5201	16.5638	9.55417	11.5293	7.29033	5.36451	8.30741
ENSRNOG00000000814	29.9796	34.4776	37.0487	37.0673	46.4756	51.6064	21.1322	64.6394	122.405	111.868	68.5079	75.6124	56.6723	73.0758	61.9647	90.6275	30.5728	82.4958	36.4417	45.6097	57.4934	62.7081	104.422	33.5871
ENSRNOG00000000815	40.4436	44.3912	36.1819	34.1528	30.8625	19.473	1.7973	41.6436	54.451	41.1862	42.2442	52.6546	42.5982	31.1533	37.3722	45.644	12.7598	19.7051	23.9197	10.3654	17.385	44.5015	46.7147	39.6425
ENSRNOG00000000816	3.41807	3.63509	4.88187	5.81018	4.66177	3.03208	2.70997	3.97843	4.1329	5.35787	4.39067	5.5135	6.38612	3.45055	5.85881	4.82306	3.15296	7.24759	3.89906	5.19798	5.05647	5.58639	5.89358	5.45833
ENSRNOG00000000818	0.498219	0.103173	0.249538	0.317509	0.247787	0.365483	1.18109	0.283951	0.365691	0.182474	0.336507	0.823472	0.662508	0.423463	0.498058	0.386159	0.299796	0.51083	0.203806	0.2712	0.533828	0.341753	0	0.618656
ENSRNOG00000000823	6.13687	4.57259	2.61041	2.36354	3.03027	3.16434	1.03762	4.93277	6.60259	3.12386	4.72069	4.61954	6.17347	4.64523	3.4751	4.49497	1.22866	2.61461	1.62766	0.596885	1.92395	5.64564	3.36427	2.73941
ENSRNOG00000000824	3.53057	2.47619	2.46594	2.30025	2.08854	1.31965	0.589848	2.31359	2.43845	2.32196	2.26918	3.12845	3.04632	2.34091	2.29157	2.77286	1.18997	1.20995	2.10724	1.13837	2.11673	2.85189	2.46405	3.12972
ENSRNOG00000000825	0	0	0	0	0.162122	0	0	0	0	0	0	0.694228	0	0	0.253188	0	0	0	0	0	0	0	0	0
ENSRNOG00000000826	15.766	12.3334	11.9324	10.7197	24.2241	16.7623	0.805843	17.8161	25.7947	18.5505	17.0802	19.8449	18.1506	15.2168	15.7729	20.0479	12.1695	17.3488	13.4281	9.76827	21.2254	13.0628	15.4546	20.6654
ENSRNOG00000000827	13.3875	15.8801	12.7047	13.177	19.7359	21.6936	26.0264	31.8324	22.9117	35.5021	25.009	30.0614	22.8886	15.8231	31.5232	27.4762	8.19293	11.2085	11.3675	14.6965	12.1435	14.4828	17.2446	20.3879
ENSRNOG00000000831	8.31393	6.93719	8.03903	6.38284	7.46694	7.11958	8.05623	8.64637	7.88629	6.49374	8.55912	7.90877	9.5866	8.24829	9.69728	9.33755	5.56304	8.23496	5.2017	4.10414	4.83388	12.9062	6.81229	8.73683
ENSRNOG00000000833	4.85558	5.22248	5.04122	3.96269	6.4113	5.24016	2.62617	7.58129	6.92308	5.3964	6.87573	6.62324	5.51865	6.20155	6.36453	7.23232	5.00569	6.53956	8.00258	2.43798	6.72162	6.57916	3.56732	6.52943
ENSRNOG00000000836	1.89399	3.25329	1.75748	2.933	13.5709	9.8871	3.26717	2.54901	12.0375	4.1345	5.41332	11.1809	2.09503	1.27028	5.05659	2.57435	6.82616	3.63536	3.71867	4.51984	1.27285	3.1525	8.06007	2.911
ENSRNOG00000000837	0	0	0	0	0	0	0	0	0	0	0	0	0	0	0	0	0	0	0	0	0	0	0	0
ENSRNOG00000000838	0	0	0	0	0	0	0	0.23165	0	0	0.259981	0	0	0	0	0	0	0	0	0	0.212609	0	0	0
ENSRNOG00000000839	3.07427	3.60422	4.50312	3.79679	4.20995	3.92121	1.30174	3.85151	2.2841	3.36043	5.44087	4.50436	4.39561	3.12059	4.0051	4.16728	4.04765	3.29344	2.4167	2.20646	2.14896	2.92128	4.95896	4.56187
ENSRNOG00000000840	0	0	0	0	0	0	0	0	0.219306	0.179598	0.082775	0	0.059256	0	0.339631	0	0	0	0	0	0	0	0	0
ENSRNOG00000000841	97.3235	87.3144	111.799	167.832	106.759	278.357	564.118	110.71	122.48	73.1483	59.7798	54.8617	99.2701	172.504	93.3081	152.071	276.75	227.227	173.439	245.982	159.996	110.425	69.1384	89.6747
ENSRNOG00000000842	1.0957	1.89309	1.392	0.636293	1.01887	1.65331	1.56141	1.39666	0.499465	1.68686	1.59421	4.14094	1.28384	1.24534	2.2181	1.28903	2.15834	2.04545	1.1184	1.95145	2.0667	1.30492	0.880132	1.80458
ENSRNOG00000000843	0	0	0	0	0.897875	0	0	0	0	0	0	0	0	0	0.4916	0	0	0	0	0	0	0	0	0
ENSRNOG00000000844	0	0.730246	0	0	0.1931	0	0	0.611255	0	0	0	0	0	0.343361	0	0	0.509293	0.237234	0	0	1.53047	0.167589	0	0
ENSRNOG00000000846	0	0	0	0	0	0	0	0	0	0	0	0	0	0	0	0	0	0	0	0	0	0	0	0
ENSRNOG00000000847	106.254	91.9461	109.803	116.888	86.0078	92.0131	27.6198	97.8206	104.034	103.622	89.825	91.9324	97.5615	95.0051	97.8486	112.447	108.448	89.0247	97.2972	72.0529	92.9129	100.281	94.7144	89.1979
ENSRNOG00000000848	4.97626	5.28337	3.91991	2.70912	5.24369	3.75679	4.45863	6.53174	4.75956	4.54368	4.38047	6.65485	4.91175	3.6154	7.38038	4.93539	3.79558	5.69177	2.74484	3.98598	4.60109	4.83435	3.41145	4.76528
ENSRNOG00000000850	720.473	979.483	955.502	1151.02	1039.8	1569.21	1045.51	826.172	916.335	1083.43	928.12	689.71	922.266	1153.73	940.752	1022.85	1645.48	1752.65	1500.97	1269.38	1214.96	845.326	1026.42	1049.2
ENSRNOG00000000851	21.9897	15.434	12.8121	12.2033	12.9819	13.7831	9.03538	16.938	16.4618	9.59884	15.3295	16.3227	17.7208	16.111	13.9523	17.1989	13.86	17.7778	9.29493	7.08889	10.2701	20.4377	12.8212	15.6656
ENSRNOG00000000852	15.5067	11.8913	8.05525	18.1507	17.7083	29.1034	39.6533	15.4748	10.3317	21.6497	13.1314	10.1686	13.0571	13.2428	16.8167	19.1868	9.08388	14.9553	9.97535	14.0206	23.5957	13.3988	10.7752	10.6965
ENSRNOG00000000853	18.557	19.4845	22.9	23.4814	13.5664	23.1815	12.5061	28.9641	29.694	39.6886	27.8838	31.4813	28.8884	25.2895	30.1354	26.2138	13.982	33.9083	25.368	35.2429	35.2463	21.2317	37.3227	33.3963
ENSRNOG00000000854	0.69078	0.142869	1.15683	0.855801	3.08007	3.53927	5.3773	0.597279	2.28716	1.12015	1.28502	2.52923	0.922379	1.90282	1.31868	1.68546	1.9391	0.898393	1.90037	0	2.132	0.580236	0.327157	0.463995
ENSRNOG00000000855	7.56858	9.04053	7.6292	12.0677	11.3512	9.82563	5.31965	10.9441	14.3059	15.1131	12.7962	6.83768	13.2686	10.6451	17.174	14.3955	7.69093	10.5479	13.4489	15.176	21.538	9.27047	9.76139	13.1622
ENSRNOG00000000857	0	0	0	0	0	0.030438	0	0	0	0.061614	0	0	0	0	0	0	0	0.035705	0	0	0	0	0	0
ENSRNOG00000000858	0	0	0	0	0	0	0	0	0.240234	0	0	0.695392	0.235322	0	0.48347	0	0.093176	0	0.191651	0	0	0	0	0
ENSRNOG00000000860	0	0	0	0	0	0	0	0.031716	0	0	0	0.18462	0	0.017024	0.063513	0.034573	0.022772	0.063002	0.04922	0	0	0	0	0
ENSRNOG00000000861	0	0	0	0	0	0	0	0	0.021559	0.06568	0	0	0	0	0.025457	0	0	0	0	0	0	0	0	0
ENSRNOG00000000866	5.26213	8.24357	4.18753	5.80161	5.09478	4.66888	2.85874	7.97455	6.29886	4.67901	6.25724	6.23684	5.52004	7.55906	5.95415	6.58135	6.06234	6.04551	5.29175	4.32721	5.7043	6.33397	6.30178	5.36513
ENSRNOG00000000867	7.91595	6.69602	7.86324	9.53736	10.297	10.1216	14.048	12.544	7.4456	7.23797	8.59179	11.1135	9.96466	10.3781	11.6107	8.31075	16.971	14.7113	12.4859	7.43885	15.0383	7.14647	5.71873	8.34116
ENSRNOG00000000869	0.353727	0.12233	0.097957	0.182591	0.327779	0.318263	0	0.408565	0.491891	0.146435	0.360801	0.924694	0.71611	0.329157	0.102279	0.185549	0.048985	0	0.105744	0	0.023503	0.542703	0.240979	0.625065
ENSRNOG00000000871	0.085276	0	0.035432	0	0.106641	0	0.036127	0.036934	0	0	0	0	0.062186	0.059555	0	0	0	0	0	0	0	0.029451	0	0
ENSRNOG00000000873	0	0	0	0	0	0	0	0	0	0	0	0	0	0	0	0	0	0	0	0	0	0	0	0
ENSRNOG00000000875	0.597485	1.70643	1.07638	1.40691	0.829601	0.420291	0.179278	2.42629	1.28913	1.29897	1.38335	167.298	1.61304	1.01505	1.76302	1.04811	0.375025	0.584667	0.214157	1.63516	0.537273	1.02614	1.36476	2.34992
ENSRNOG00000000878	0.547158	0.619064	0.537661	1.03989	1.36751	0.91488	2.40208	1.29244	1.76178	0.481292	1.32096	0.751552	0.653749	0.904532	0.906136	0.844841	0.593188	0.475341	0.067071	0.544522	0.802496	1.13493	0.34416	1.24948
ENSRNOG00000000879	4.23163	3.1443	2.19889	1.3106	1.56293	1.73964	0.528522	3.03005	2.94037	2.76014	2.56129	3.28049	3.70591	2.80872	2.41479	2.52615	0.946616	1.70697	0.984976	0.876318	1.32026	3.16014	2.12304	3.01846
ENSRNOG00000000881	15.3608	11.0504	9.88878	8.44388	5.06196	4.48469	2.19527	8.41694	11.4656	7.01711	8.54549	9.50243	9.11563	9.42286	6.80803	10.0362	4.03086	4.04739	3.56114	5.11771	5.44271	10.8355	5.6754	10.4898
ENSRNOG00000000885	0.070843	0.036754	0	0.027427	0.088658	0	0	0.030687	0.026055	0.079218	0.144446	0.148874	0.077394	0.098805	0	0.10036	0	0	0	0	0	0.244423	0	0.088937
ENSRNOG00000000886	0.174176	0.179911	0	0	0	0	0	0.451509	0.396402	0	0.723516	0.57773	0	0.166703	0.302321	0.163094	0	0	0	0	0	0.122542	0.41702	0
ENSRNOG00000000887	0	0	0	0	0.469149	0	0	0	0	0	0	0	0	0	0	0	0	0	0	0	0	0	0	0
ENSRNOG00000000888	22.847	27.2883	24.6657	18.1523	30.2176	26.9762	20.5744	29.8093	27.1351	26.9244	24.9332	29.7357	32.511	24.0659	28.105	31.7846	27.6445	30.4164	23.9267	20.3732	30.4811	26.1221	28.0821	18.6511
ENSRNOG00000000889	0.048001	0.149359	0	0.037167	0.161569	0.386139	0.244423	0.123964	0.070374	0.226421	0.049017	0.120161	0	0.133413	0.24897	0.225632	0	0.253115	0	0	0.057024	0.03318	0	0
ENSRNOG00000000891	5.71674	5.55074	3.22231	3.23592	6.08877	3.79361	0.98828	9.15171	8.43123	5.83622	4.922	5.9783	8.22041	7.33266	6.07841	6.70394	2.60986	6.87102	2.19965	0.489956	2.62061	5.51803	4.42336	6.50318
ENSRNOG00000000893	46.5056	39.8404	43.7128	48.0781	30.8859	35.4066	16.774	43.2831	45.8509	28.9001	41.6798	42.8227	40.9115	48.2284	38.3028	51.5081	34.0358	35.9112	40.4788	23.4798	30.5885	44.7089	36.2707	53.0227
ENSRNOG00000000894	0.186374	0.35949	0.15945	0.129063	0.042888	0.17274	0	0.129227	0.22734	0.105408	0.10103	1.33205	0.16742	0.148334	0.352653	0.128536	0.047088	0.111676	0.025721	0.14094	0.192079	0.185223	0.039004	0.193026
ENSRNOG00000000895	4.79924	4.29663	4.05124	2.90687	1.64627	1.85203	1.83652	3.9228	3.44726	2.79769	3.23691	5.23621	3.97684	2.86286	2.38368	3.36216	1.61529	1.53426	3.33176	2.8634	1.80539	3.90098	3.14372	3.20719
ENSRNOG00000000896	0	0	0	0	0	0	0	0	0	0	0	0	0.293281	0	0	0	0	0	0	0	0	0	0	0
ENSRNOG00000000897	0	0	0	0	0	0	0	0	0	0	0	0	0	0	0.043793	0	0	0	0	0	0	0	0	0
ENSRNOG00000000900	29.4533	46.2532	25.6194	20.4052	22.4312	22.2584	19.9426	40.3443	45.8715	29.1533	40.1542	43.3505	41.1438	24.2952	38.4536	48.5881	20.3857	24.8386	25.2879	15.2837	23.317	38.7767	47.2573	32.563
ENSRNOG00000000901	28.14	30.5296	36.267	24.2302	37.1945	30.6339	11.7052	41.7667	47.5363	27.4793	29.0925	35.3595	46.8336	37.4877	33.2895	35.1716	48.2605	42.5885	22.5307	22.6116	37.1005	41.839	28.4017	28.3535
ENSRNOG00000000902	56.6593	24.5917	23.6768	22.2019	8.4131	7.63117	3.47507	24.2195	22.3381	17.2532	12.3118	20.3484	21.5518	24.4719	14.1468	18.8666	11.9705	16.4212	11.9592	5.92333	10.6018	28.8204	12.6856	24.755
ENSRNOG00000000903	170.854	310.432	199.556	131.696	209.232	137.5	89.6315	244.88	203.514	176.629	234.125	295.064	329.33	126.99	226.63	225.648	135.165	210.302	199.074	110.954	152.415	218.013	273.394	172.669
ENSRNOG00000000904	0	0	0	0	0	0	0	0	0	0	0	0	0.132071	0	0	0	0	0	0	0	0	0	0	0
ENSRNOG00000000905	0	0	0	0	0	0	0	0.057417	0	0	0	0	0	0	0	0	0	0	0	0	0	0	0	0
ENSRNOG00000000906	0	0.052176	0.083664	0	0	0	0	0.47929	0	0	0	1.60461	0.073474	0	0.043641	0	0	0	0.339218	0	0	0	0	0
ENSRNOG00000000907	1.67947	1.06909	1.72956	1.30041	0.320307	0.189216	0	1.34066	2.52256	2.19228	1.86697	2.04437	1.62657	0.918616	2.12984	0.849128	0.68626	0.357529	0.886705	1.63556	1.61133	2.07729	1.7289	1.08441
ENSRNOG00000000909	7.41703	4.69622	3.84853	3.13206	2.61634	3.0519	4.16441	4.25212	3.126	2.98683	4.60933	3.31842	4.55656	3.7435	3.76179	4.59888	2.09657	3.66601	2.88937	2.73708	2.86829	5.10304	3.82759	3.28924
ENSRNOG00000000913	23.4518	21.2675	16.8904	14.0406	10.1634	8.25018	4.16267	17.7574	18.8633	16.0988	17.7358	17.742	20.7551	18.7026	15.8085	17.4124	6.03409	10.5149	6.28627	4.56598	6.72799	19.6574	20.6053	19.6307
ENSRNOG00000000916	0	0	0	0	0	0	0	0	0	0	0	0	0.095053	0	0	0	0	0	0	0	0	0	0	0
ENSRNOG00000000917	19.5668	11.7689	14.0902	28.2543	20.8356	29.6872	27.1001	21.0715	23.4919	25.6784	22.7905	18.5437	17.132	21.6959	23.2811	31.247	30.6665	43.859	43.5782	4.52294	12.1166	23.9092	30.5397	15.1677
ENSRNOG00000000918	20.1396	21.2982	19.0605	23.3587	19.7109	19.0217	5.11593	24.2985	24.6526	24.8413	21.0562	21.6512	19.8807	25.6977	23.4057	27.8198	22.0257	21.1504	23.2596	11.582	20.6682	22.6893	24.5341	21.9983
ENSRNOG00000000920	0	0	0	0	0.126759	0	0	0	0	0	0	3.19314	0	0	0	0	0	0.067585	0	0	0	0	0	0
ENSRNOG00000000921	44.527	38.5868	43.3938	34.4768	40.5262	37.304	25.2673	39.3478	43.6514	42.9476	39.1505	48.6352	44.2502	42.1479	39.6142	40.1156	35.856	36.3194	31.33	27.3425	36.0515	39.3844	31.9228	41.9103
ENSRNOG00000000922	14.9942	17.1346	13.1969	16.0318	13.3379	13.9462	4.39686	16.7858	13.1051	12.1703	18.123	12.5057	14.1772	19.1545	15.0541	14.0126	13.7856	13.5608	9.98982	9.94243	12.5124	16.3537	14.1208	16.408
ENSRNOG00000000923	74.0152	43.9714	40.3713	63.1778	25.5782	29.0271	11.8442	43.6605	56.6939	38.4147	41.1313	50.7754	46.6263	49.5811	39.6903	54.9218	29.4557	29.7968	23.6664	15.9517	28.9734	57.8574	34.9512	47.8896
ENSRNOG00000000924	0.064782	0	0.043072	0.013566	0.040615	0.019118	0	0.056143	0.035589	0.084694	0.032938	0.190954	0.075471	0.008115	0.030394	0	0	0.044608	0.069611	0	0.087319	0.055729	0.080055	0.021712
ENSRNOG00000000925	5.51727	5.72846	5.93722	6.65444	3.60354	3.03438	0	6.1673	5.39054	6.12151	4.80411	6.11121	5.47783	5.86049	7.36452	4.69202	3.81079	5.2099	4.37607	5.11863	2.90385	4.21436	7.05041	5.69576
ENSRNOG00000000926	46.2904	37.6152	37.5723	29.651	35.6014	31.7229	15.0363	37.6016	40.381	42.2238	40.5153	60.7771	45.8741	37.3165	50.8348	34.4771	41.8638	40.4234	36.1312	33.3952	34.7718	44.9068	44.7989	36.9565
ENSRNOG00000000931	5.1321	5.58868	7.23459	3.57287	9.31919	5.84895	12.3965	8.00333	7.80655	6.68101	5.19954	8.09011	6.00958	6.67622	10.0164	9.78145	3.30861	5.40567	4.8141	3.20579	6.04875	7.531	6.1346	5.5076
ENSRNOG00000000934	0.541534	0.71561	0.565708	0.789188	2.99312	3.7269	36.4617	1.83302	1.63058	2.73704	1.00305	1.34376	1.33762	0.951912	1.90356	2.37914	1.73944	2.046	2.8409	7.03481	5.19734	0.767264	1.66738	0.877472
ENSRNOG00000000936	18.0677	10.5625	10.2312	7.85072	11.259	5.45587	4.54814	12.3255	12.7428	13.931	11.6942	17.9284	16.4965	11.3654	15.2624	13.1106	5.162	7.9894	5.50581	4.55066	7.76829	13.4478	8.43207	7.77459
ENSRNOG00000000937	5.47149	7.72614	4.85377	4.37892	10.1164	5.75185	3.89559	6.33221	12.9834	7.18961	8.91857	11.8143	6.84413	5.24841	8.4157	9.93753	4.40397	3.3859	4.21226	3.23106	6.2933	8.10227	7.55595	6.96746
ENSRNOG00000000938	92.0743	68.0004	80.9897	94.7658	45.154	41.7182	10.1124	76.6279	101.274	80.1345	65.0017	79.9119	69.1546	92.5833	76.7589	83.682	53.1663	43.5217	38.3772	30.6289	45.2374	78.8412	72.1228	83.7703
ENSRNOG00000000940	2.94109	2.04108	1.89125	1.52204	0.878164	1.18363	2.035	2.18482	2.15375	1.30056	1.93762	2.75529	1.96007	1.87566	1.99135	1.43315	0.588671	1.37291	1.50581	1.70398	1.31255	2.06506	1.76993	2.4474
ENSRNOG00000000942	2.4055	1.43246	0.777496	0.655343	0.854013	0.688441	0.377428	2.58522	1.96996	1.22747	0.727499	2.20726	3.2496	1.63913	0.927407	1.93416	0.222878	2.00473	0.449968	0.040661	0.239655	2.30831	0.273549	1.79007
ENSRNOG00000000943	0	0	0	0	0	0	0	0	0	0	0	0	0	0	0	0	0	0	0	0	0	0	0	0
ENSRNOG00000000952	0	0	0	0	0	0	0	0	0	0	0	0	0	0	0	0	0	0	0	0	0	0	0	0
ENSRNOG00000000954	18.3514	16.5889	16.7291	17.8935	9.76738	9.75196	1.26525	23.1556	16.6653	17.6387	16.5726	23.4205	18.648	13.4223	17.3392	14.7999	8.34507	12.1018	10.7461	7.24727	5.6487	17.9781	24.6626	18.7168
ENSRNOG00000000955	8.03986	5.37557	4.47357	2.59992	2.60728	2.61351	1.38281	3.97516	3.99028	2.18874	3.87526	4.53724	5.96361	4.33186	2.99461	3.82166	2.88675	3.08404	2.5043	2.16343	3.27044	5.88091	4.0951	4.74805
ENSRNOG00000000956	1.38777	3.13645	4.30079	4.00397	8.77197	7.42308	112.437	5.91873	4.49141	6.92998	4.4176	3.77266	2.84121	3.36164	4.13539	5.50403	9.34198	8.56687	9.6919	22.3008	10.7344	3.42949	8.22449	4.39859
ENSRNOG00000000957	924.207	998.916	1014.18	1247.19	863.052	1043.4	1493.93	1172.25	1314.48	1433.36	1185.83	1148.46	965.836	1098.88	1247.74	1120.26	830.052	974.653	905.496	901.356	880.058	1018.78	1369.86	1120.57
ENSRNOG00000000958	0.427063	0.555209	0.350682	0	0	0	0	0.461006	0.139548	0.531994	0.319701	0.569227	0.400087	0.853342	0.374343	0.448478	0	0	0	0	0	0	0.677965	0.308702
ENSRNOG00000000961	1.22442	1.68149	0.957138	1.58938	1.26183	1.14017	0.823922	1.18554	0.980243	0.966406	0.954632	1.11997	1.23285	1.52371	1.43696	0.850244	1.03	0.774341	0.847172	1.4148	1.18475	1.83904	0.965078	2.56195
ENSRNOG00000000962	5.90559	4.54302	3.40457	2.55072	2.04358	1.80394	0.680806	3.51491	4.88098	2.90351	3.64742	5.7044	4.86111	2.43037	4.21669	3.48959	0.651302	1.80221	0.702707	1.10063	1.77768	5.93633	3.88053	5.246
ENSRNOG00000000963	0	0	0	0	0	0	0	0.029162	0	0	0	0	0	0	0	0	0	0	0	0	0	0	0	0
ENSRNOG00000000964	0	0	0	0	0	0	0	0	0	0	0	0	0	0	0	0	0	0	0	0	0	0	0	0
ENSRNOG00000000967	12.8087	7.12157	8.32317	2.60435	2.69325	7.80584	1.98653	14.217	5.87108	4.20509	6.40663	2.14224	26.0987	15.4587	17.6236	12.0017	2.65801	3.85156	0.753239	0.807254	1.56508	6.79747	5.04369	5.57305
ENSRNOG00000000968	10.7596	10.0861	6.50489	6.01547	6.72784	5.52995	2.64443	9.9134	8.48292	6.39954	9.63993	11.3156	9.8436	8.1557	7.58493	9.39589	3.14545	5.38226	4.99942	3.5653	5.42631	9.08078	6.93698	7.50815
ENSRNOG00000000969	5.36524	9.62849	5.38397	1.78711	8.07341	3.1041	0.250445	7.89521	9.56679	9.21244	7.59652	9.39451	10.6125	4.3099	6.98248	11.1471	5.35977	8.30505	5.41027	3.12532	5.24434	7.75122	6.67733	9.70907
ENSRNOG00000000973	0	0	0	0	0	0	0	0	0	0	0	0	0	0	0	0	0	0	0	0	0	0	0	0
ENSRNOG00000000974	2.72138	3.68574	3.64977	1.5481	4.16176	3.43108	3.57575	3.75153	3.0775	3.09829	3.46301	4.56603	4.18117	1.89267	3.27616	3.82422	1.81993	3.58566	2.88688	1.82277	1.75807	3.34346	4.57634	2.55813
ENSRNOG00000000975	13.7033	17.5369	11.7146	8.37877	10.7769	8.83901	4.0539	14.0807	15.1827	12.7426	15.1167	14.1434	13.7889	10.1263	13.7271	14.9784	6.47136	8.15314	7.22973	7.18925	7.27575	13.9576	12.5585	10.5648
ENSRNOG00000000977	0.998861	1.03676	0.924157	1.00588	1.06269	0.761735	0.876273	2.11347	1.42085	1.33385	1.07062	1.44986	1.64374	1.07653	1.28783	1.60338	0.638751	1.15498	0.622376	0.630458	0.730022	2.04647	1.29557	1.13134
ENSRNOG00000000979	2.205	4.33635	2.94753	1.28049	2.00837	2.6673	1.11996	4.10124	1.97876	3.01596	2.27032	2.39184	2.2785	2.55076	5.06983	1.65826	1.73307	4.00909	2.56179	2.69745	2.62299	2.22928	1.63963	2.58966
ENSRNOG00000000981	37.1799	31.7107	29.6703	32.0699	26.8709	24.216	12.0709	27.3815	38.1192	20.3604	33.0407	36.1234	39.8076	40.5985	29.4322	40.8304	26.2588	28.015	13.8231	9.70456	16.2376	37.0705	28.539	24.7145
ENSRNOG00000000983	2.30525	3.14139	2.59231	2.02992	2.22277	1.43033	0.612754	2.23166	3.09875	2.38985	2.76845	3.71993	3.56156	2.58991	2.62706	2.38913	1.61207	1.60465	1.49171	1.52645	1.86426	2.81094	2.11687	2.87599
ENSRNOG00000000985	21.3045	22.0266	22.8903	18.7725	22.2778	22.3055	13.7708	23.014	21.3798	21.6095	26.1178	23.1675	27.0319	21.9859	26.8166	29.0703	19.9185	24.6713	21.3815	15.4341	17.129	22.9893	19.3688	22.2745
ENSRNOG00000000986	2.19117	1.72635	2.07516	0.814532	1.70073	1.43375	0.802373	3.19034	2.6611	1.86442	2.23102	2.25784	3.11371	2.19377	2.36293	3.23187	0.86095	1.88675	1.55584	1.4192	1.05477	2.45652	1.92852	1.49632
ENSRNOG00000000987	3.03152	3.06677	2.30311	1.03051	3.51568	2.53137	1.50368	3.22286	2.72031	2.2871	2.82732	3.28515	3.85139	2.52814	3.59171	3.10716	1.88613	2.29099	1.36696	0.472829	1.4594	2.57712	2.06697	2.53732
ENSRNOG00000000988	6.31311	7.28211	4.88644	4.94889	5.06884	6.3794	4.71802	7.47301	5.57135	6.10684	6.51929	6.42497	7.57305	5.96571	5.27216	6.36814	5.20445	7.13267	5.45947	3.3306	4.19739	6.22654	6.73159	5.74382
ENSRNOG00000000989	42.2689	49.3762	50.3546	40.3865	36.1243	35.9201	8.45918	58.0118	57.5481	53.4179	49.6922	51.6074	51.6804	57.0432	45.9652	50.5919	29.3656	42.1387	39.1906	24.2403	31.9168	42.7409	55.6338	44.9777
ENSRNOG00000000990	75.8088	68.126	67.4554	94.2821	69.9304	93.8706	127.123	83.4414	48.0447	74.3703	79.5449	76.1281	61.9085	89.5849	78.4665	90.4406	118.602	109.681	71.4789	59.6987	81.084	74.8469	65.0981	75.3472
ENSRNOG00000000991	24.9767	24.6785	21.8437	20.0577	19.2725	25.1052	13.0322	29.118	22.6757	27.7715	24.2569	28.8704	23.7171	24.3317	31.0603	25.7126	16.5248	27.6317	17.7826	17.1597	25.0368	27.5862	21.5764	35.1879
ENSRNOG00000000993	0	0	0	0	0	0	0	0	0	0	0	0	0	0	0	0	0	0	0	0	0	0	0	0
ENSRNOG00000000994	6.67988	6.04753	5.33509	3.89964	3.75292	2.45675	1.57195	7.34614	6.8899	5.32501	5.68818	6.27255	8.36611	5.21931	6.25455	7.70217	2.10106	3.69339	2.64685	1.35367	3.3887	7.15094	6.52732	5.50493
ENSRNOG00000000996	145.878	142.133	156.568	152.055	160.341	230.721	136.206	149.824	152.804	182.851	154.747	127.806	161.442	171.316	184.774	168.387	169.666	165.175	171.271	112.331	197.178	131.993	161.309	128.842
ENSRNOG00000000999	2.73458	2.30221	1.26959	1.50137	1.71163	1.26772	0.913421	2.55118	2.44276	1.82135	2.30735	2.78715	2.97977	1.57543	2.28861	2.95856	0.755412	1.76015	1.20783	0.550072	0.59576	2.87507	1.57982	2.10298
ENSRNOG00000001001	0	0	0	0	0	0	0	0	1.29628	0	0	3.66928	0	0	10.9227	0	0	0	0	0	0	0	0	0
ENSRNOG00000001003	13.2131	12.6278	14.3411	17.8646	13.2246	14.3885	17.0381	16.1815	13.9589	17.9017	15.7841	13.496	16.2541	14.8504	16.314	16.156	20.8409	17.1652	16.7772	12.4457	13.7924	12.2454	14.1246	11.2519
ENSRNOG00000001004	5.00948	2.80508	2.05002	2.64615	2.10888	3.24021	1.747	3.40729	1.98152	1.75271	2.44567	2.58463	2.80944	3.71468	2.16378	2.99327	2.61811	3.33502	1.87475	1.76103	1.98338	2.68183	1.31392	2.13265
ENSRNOG00000001005	0.058719	0	0.047132	0	0	0	0	0.406783	0	0.218305	0.17376	0	0.171772	0.105816	0.196588	0	0	0	0	0	0	0.392088	0	0.09836
ENSRNOG00000001006	16.4052	2.20856	1.83838	1.74536	0.591679	0.860307	0.707388	1.32139	2.06011	1.0262	1.0648	2.03363	1.82618	8.93862	1.66567	1.8916	1.1465	0.721061	0.842787	0.304915	0.798663	1.52798	0.544268	0.838648
ENSRNOG00000001007	13.1249	9.65076	11.7674	7.12891	7.52632	11.691	1.48445	11.9846	10.2973	10.2032	7.45251	9.16652	11.6915	11.8053	9.13493	9.8434	10.9534	13.6177	7.64583	5.22945	7.0543	11.4099	6.82801	7.62698
ENSRNOG00000001009	79.912	84.8315	90.8221	92.1517	201.085	189.067	95.2345	132.217	131.285	202.509	122.717	152.074	132.532	114.976	150.106	137.28	105.116	122.965	128.984	84.9235	127.308	100.614	108.265	111.34
ENSRNOG00000001010	4.04663	3.08544	1.30591	1.21849	1.80675	2.54493	0.381054	5.7693	3.0702	1.85924	2.57427	3.71193	4.9721	3.44359	4.45276	5.25346	0.909489	2.50535	1.26434	0.911888	2.33004	4.37623	1.40525	2.6531
ENSRNOG00000001011	0	0.149674	0	0	0	0	0	0.062516	0	0	0	0.302399	0.052937	0	0	0.136086	0	0	0	0	0	0	0	0
ENSRNOG00000001017	0	0	0	0	0	0	0	0	0	0	0	0	0	0	0	0	0	0	0	0	0	0	0	0
ENSRNOG00000001027	0	0	0	0	0	0	0	0	0	0	0	0	0	0	0	0	0	0	0	0	0	0	0	0
ENSRNOG00000001030	157.072	112.86	118.873	139.802	125.285	86.8514	26.4597	190.006	117.465	194.71	145.755	223.173	169.606	186.439	162.44	91.6654	87.3618	113.776	84.0495	54.169	74.8856	141.8	76.3629	153.88
ENSRNOG00000001031	0	0	0	0	0	0	0	0.57788	0	0	0	0.55241	0	0	0	0	0	0	0	0	0	0	0	0
ENSRNOG00000001032	23.6694	22.2247	17.1966	15.7866	22.7495	22.2655	2.43997	23.4625	27.1553	23.3357	22.7212	22.1595	25.2271	23.5743	20.7684	30.4196	13.8545	13.4398	12.9015	10.9758	12.6817	23.9667	13.8176	22.3082
ENSRNOG00000001033	3.61955	3.75276	3.94994	4.31873	3.85206	3.44678	1.35714	6.73108	4.47539	4.14703	3.58034	5.57312	5.51174	4.07513	3.44879	5.3718	3.37418	4.72418	3.2473	1.73032	2.97608	5.25831	4.71183	4.37345
ENSRNOG00000001034	4.27327	5.15047	3.03031	1.9628	2.87561	4.58444	1.83027	7.77407	4.82913	4.2799	3.04463	5.00611	5.7932	4.80055	5.11579	5.26349	1.44174	3.69294	3.85006	1.53091	2.56924	5.84216	1.74001	3.49339
ENSRNOG00000001035	3.14595	2.59885	4.43475	3.71575	3.64127	3.17687	2.30379	4.7102	4.96138	2.77698	4.52253	3.8478	4.59703	5.17516	4.81053	3.37024	2.65045	3.0189	3.63371	1.16695	3.24893	4.35243	5.29354	2.72374
ENSRNOG00000001036	0.111498	0.51861	0.294762	0.429587	0.944876	1.05753	3.37472	0.98087	1.14703	0.826026	0.560912	0.372846	0.656211	0.247602	0.789812	0.67368	0.423798	0.816634	0.718347	0.894533	0.910173	0.445775	0.587965	0.439853
ENSRNOG00000001037	7.96786	8.82792	6.04863	8.00195	7.73248	4.28767	0.400863	10.5847	8.90522	6.78929	7.52272	9.37622	10.5382	8.28948	6.63877	10.3284	3.58769	6.37294	3.85451	5.30842	4.13902	8.48872	6.17857	6.28096
ENSRNOG00000001039	10.0133	8.84655	6.9908	7.01437	9.56366	7.44764	4.19436	12.4953	9.89363	9.23293	7.34354	10.0312	12.2153	9.85941	8.43263	9.83071	5.27241	9.28885	5.73824	4.0632	5.09565	10.1903	6.87784	6.15939
ENSRNOG00000001040	1.05749	1.41068	0.784319	0.672588	1.29159	1.00931	0.13108	2.09395	1.97345	1.35455	1.27499	1.96785	2.14639	1.51072	1.27768	1.39088	0.38544	1.20342	0.41615	0.918419	0.624467	1.3157	1.01264	1.27536
ENSRNOG00000001043	3.55801	2.06663	2.24796	2.90186	4.90191	4.57278	16.5998	3.90352	3.98861	4.13227	3.63307	4.1025	4.05111	3.44909	4.15641	4.56658	4.45931	5.143	3.93197	4.97816	6.15236	3.24621	4.33707	3.01867
ENSRNOG00000001044	11.6637	11.5639	12.1228	8.99102	6.75244	5.73905	0.460164	11.4145	13.3442	8.60184	11.1771	12.038	10.9099	7.44068	8.77221	7.86399	3.55636	6.84114	5.34759	3.25153	5.75557	10.5453	8.93086	7.20448
ENSRNOG00000001047	5.63414	2.95013	1.76364	1.11569	0.876198	1.55104	0	4.36923	3.86699	2.77417	3.25777	3.99097	5.65989	3.74502	2.23216	4.51909	0.747379	1.9869	0.588956	0	1.02954	6.09786	1.57363	4.34964
ENSRNOG00000001048	0	0	0	0	0	0.17559	0	0	0	0	0	0	0	0	0	0	0	0	0	0	0	0	0	0
ENSRNOG00000001049	2579.54	2703.32	2885.28	3315.8	3413.85	3289.51	2442.45	2580.37	3238.55	3759.39	3280.03	3212.05	2674.22	2713.05	3345.13	3111.5	3058.6	3363.21	3316.23	2991.03	3432.44	2611.78	3351.25	3206.17
ENSRNOG00000001050	39.661	43.416	28.0997	20.8598	20.8143	23.5285	95.873	35.391	39.0915	26.8899	32.9387	33.4058	35.2376	31.8586	29.2818	35.8601	21.0499	27.2047	18.9569	20.3123	22.5373	37.6065	33.364	31.9064
ENSRNOG00000001052	48.9277	11.4173	6.79637	1.51929	1.4218	1.39591	1.93016	13.9208	13.9597	7.62052	11.5932	21.8604	31.0859	11.3056	3.18476	11.2786	0.882255	2.44377	1.02727	1.03779	1.73797	7.93603	8.35426	3.0752
ENSRNOG00000001053	213.289	184.201	173.318	193.232	141.477	138.382	53.9547	176.135	236.261	172.159	190.287	188.595	180.748	246.436	180.761	216.541	105.012	113.045	116.2	99.3874	135.382	183.113	141.896	182.462
ENSRNOG00000001055	2.83401	2.47771	3.46688	2.96882	2.22082	2.73819	0.706125	3.00839	2.46716	3.84397	3.63533	7.38722	3.90067	3.42426	3.23224	2.83042	1.57584	1.76743	2.40081	1.36782	1.62627	2.57627	3.16671	2.04763
ENSRNOG00000001056	2.7714	2.59235	2.42016	1.88417	3.59755	2.63296	1.43135	4.27227	3.25481	2.86205	4.29071	3.96475	4.10953	2.97362	2.81472	3.44041	2.62025	3.33212	3.2943	1.96934	2.82346	3.04535	3.55233	3.68093
ENSRNOG00000001057	0	0.313817	0.084348	0.469372	0	0.370546	0	0.437094	0.0754	0	0.311694	0.421895	0	0.285674	0.175314	0.190061	0.131476	0.364809	0	0	0	0	0.078863	0.254193
ENSRNOG00000001058	20.7552	21.7153	16.5817	17.6626	18.7624	15.1151	14.8048	25.8161	25.02	15.8529	23.9362	22.8906	22.7202	20.6754	25.0848	21.7475	17.3956	20.2563	12.0826	14.5727	12.273	24.084	23.8136	23.5228
ENSRNOG00000001059	2.11575	0.956855	0.990548	0.713671	1.55775	0.818184	2.59212	1.70639	0.936965	1.61107	1.74787	1.65758	1.5522	1.07779	1.23557	1.72275	0.941127	1.01586	0.813901	1.09275	1.06629	1.25507	1.13378	0.788595
ENSRNOG00000001060	7.07641	13.3691	9.38587	8.78414	14.0411	14.3268	4.46892	14.9639	7.4794	12.288	16.3114	16.9607	11.6111	12.2565	14.2288	13.8306	11.8624	16.8754	11.2128	8.14093	10.888	10.0276	13.812	9.61186
ENSRNOG00000001061	7.1991	7.74606	7.17674	4.85028	4.26507	4.25383	0.237492	9.46629	7.38379	8.86428	11.6221	9.68956	10.1826	7.34651	7.9493	7.6544	2.35979	4.27972	4.39218	1.6127	2.89536	7.86947	11.7961	7.68233
ENSRNOG00000001062	4.79239	4.76788	3.3285	3.6952	1.28872	1.26178	0.448702	5.50235	4.21245	1.18321	3.01178	4.85302	4.69426	3.82538	6.34804	5.22673	1.41181	2.15308	0.364223	0	1.18071	4.2231	1.41543	6.12402
ENSRNOG00000001064	11.5783	7.25596	5.5864	3.5756	6.57144	5.81735	6.99457	8.10635	7.63384	5.23771	7.2376	6.47922	8.28282	6.118	5.55089	5.99344	5.10274	5.04412	4.41754	4.27068	4.81684	8.43857	5.91434	6.29647
ENSRNOG00000001065	1.24142	0.998447	0.824541	0.696882	1.13981	1.23432	0.657506	1.47892	1.20877	0.76387	1.04352	2.55773	1.42291	1.28297	1.53448	1.02616	0.557713	0.592208	1.10435	1.24832	1.20712	1.84064	1.11523	1.32454
ENSRNOG00000001066	338.346	287.206	215.374	146.807	54.1101	42.3852	3.21047	177.884	246.69	105.864	209.842	210.128	272.029	215.259	163.655	177.218	53.8102	85.9604	46.9478	21.0486	30.5304	333.961	180.896	260.484
ENSRNOG00000001068	106.665	97.07	81.8378	75.5334	61.4821	52.7005	26.238	86.8665	105.606	68.5182	91.511	99.6581	96.5641	78.3445	81.3657	92.7982	39.5419	48.6871	49.6044	43.546	46.5348	88.7076	74.0777	92.9496
ENSRNOG00000001069	14.6198	14.9765	12.3404	13.2535	16.2342	13.8325	10.7327	18.7589	15.6307	19.6434	16.8708	13.4971	18.6169	12.2466	16.9357	18.8126	11.6491	14.43	14.0671	12.556	15.469	13.5218	9.65624	13.418
ENSRNOG00000001070	43.6718	29.3924	38.8573	58.6379	36.366	45.3621	24.9582	37.0156	34.4305	38.4991	34.2872	37.7233	37.6541	51.3392	41.5068	40.4284	34.5069	34.2693	27.2009	20.1713	31.3145	35.5858	32.6772	34.4593
ENSRNOG00000001071	0	0	0	0	0	0	0	0	0	0	0	0	0	0	0	1.92349	0	0	0	0	0	0	0	0
ENSRNOG00000001072	0.548569	0.435324	0.16076	0.224868	0.053861	0.095058	0.437518	0.643017	0.426953	0.312833	0.36172	0.542662	0.258374	0.284848	0.363878	0.274333	0.020012	0.276787	0.065012	0.20646	0.173766	0.22257	0.074041	0.108017
ENSRNOG00000001073	2.18831	8.45738	1.60911	3.33378	3.7562	2.39383	13.6032	3.70148	3.8153	2.56927	3.613	5.91032	4.47388	5.17049	3.45822	6.91631	2.07072	2.83515	2.59465	4.88444	3.04331	3.06156	3.61321	3.8031
ENSRNOG00000001074	0.945718	0.93924	0.421818	0.320916	0.235197	0.128897	0	0.598323	0.372574	0.273147	0.323284	0.4418	0.947557	0.412369	0.423557	0.413859	0.186348	0.256029	0.340373	0.121956	0.161891	0.374116	0.169397	0.358993
ENSRNOG00000001079	10.7024	9.59296	5.42504	8.52238	3.53298	5.00334	1.88666	8.99414	8.88765	7.36057	9.04236	10.1596	11.1593	7.67919	6.81722	10.1514	4.1354	4.98791	3.02852	3.10001	4.84629	10.2533	6.21165	9.62913
ENSRNOG00000001080	22.3921	23.396	22.0577	18.2968	10.7735	13.3957	15.9871	21.9632	20.8797	19.8514	25.1567	21.7128	22.8962	23.0118	19.6964	19.2151	13.5162	17.1677	10.2093	8.79652	8.29009	21.3477	24.8245	19.5593
ENSRNOG00000001081	2.46429	3.79457	1.34868	1.58098	4.21448	3.15599	1.66976	5.24226	4.38399	4.07822	3.31715	3.59778	2.83793	3.3959	3.48162	2.65405	3.13814	3.66439	2.09829	2.43516	2.22625	3.41743	5.82719	2.47765
ENSRNOG00000001082	0.116437	0.261912	0.112679	0.07513	0.113519	0.05721	0.082239	0.235444	0.042674	0.043478	0.138198	0.147046	0.11275	0.125892	0.31982	0.146768	0.167031	0.115445	0.077973	0	0.046491	0.227145	0.08872	0.178571
ENSRNOG00000001083	88.3564	62.2999	64.1817	92.076	58.3457	89.2015	29.6771	74.5673	95.9246	61.7167	82.6314	69.1855	84.3803	109.098	70.6045	90.6521	62.2458	67.1833	50.9804	31.9694	51.2501	75.7823	57.5502	67.695
ENSRNOG00000001086	4.60065	3.68158	3.67784	3.15511	2.11843	2.96668	1.11372	3.98507	3.29347	2.77383	3.04086	3.45922	3.80311	3.71372	4.52295	4.0532	3.31408	3.1457	3.12711	1.91986	2.72407	3.72316	4.13594	4.29163
ENSRNOG00000001088	2.68906	3.84129	2.93976	2.4411	3.99959	2.58587	1.88434	5.53687	3.66092	3.6405	4.19105	3.64274	3.68421	4.92933	3.29838	4.10133	1.25952	4.40842	1.38865	2.8624	2.70605	3.22477	3.39341	3.73175
ENSRNOG00000001090	6.40784	7.46962	5.15946	3.06104	4.8541	3.93566	1.79446	8.28094	7.68978	5.91923	6.11808	7.74578	7.728	5.764	7.41073	6.62485	2.62514	3.77191	2.70973	1.92094	4.1185	9.62271	3.86813	6.97451
ENSRNOG00000001091	2.69922	2.39426	1.95478	2.77396	1.49615	1.86219	0.956625	2.87049	2.48494	0.952377	2.37315	2.41591	2.76475	3.65374	2.8947	2.94518	1.61982	1.8419	0.921255	0.74078	1.38092	4.14222	2.67772	2.25832
ENSRNOG00000001092	0	0	0	0	0.023305	0.041122	0	0	0	0	0	0.02348	0	0	0	0	0	0	0	0	0	0	0	0
ENSRNOG00000001094	0.499038	0.332878	0.236841	0.138	0.148693	0.183723	0	0.185285	0.078663	0.079717	0.545114	0.569286	0.467316	0.298302	0.27828	0.067328	0.110788	0.15325	0	0	0	0.295171	0.436638	0.208833
ENSRNOG00000001098	3.25368	2.64212	1.89962	1.87544	0.963872	0.943845	0.739154	2.66792	2.95538	2.10937	2.27439	3.40826	2.72934	2.15535	1.97663	2.69013	0.525402	0.863845	0.899781	0.690335	1.50542	2.82861	1.78727	2.7307
ENSRNOG00000001099	1.09609	1.00648	0.753384	0.678931	0.466824	0.789233	0.569057	1.37043	0.713833	0.834227	0.848512	1.2962	0.842211	0.937	0.970905	1.47974	0.132064	1.05995	0.86115	0.170413	0.223147	0.952812	0.88591	0.968054
ENSRNOG00000001101	4.97738	4.4915	2.78344	2.35946	2.17789	2.8483	2.64377	4.671	4.26542	3.14876	4.55992	4.73922	5.03162	3.63863	3.73008	4.73907	2.02438	3.5483	2.62776	1.65146	2.68601	4.56574	2.54878	2.69363
ENSRNOG00000001104	1.20917	0.882673	0.51714	0.468122	0.347364	0.348122	0.112092	1.42446	0.844681	0.268098	0.787998	0.970351	1.13876	0.630267	0.57357	1.33963	0.185783	0.577812	0.379517	0	0.05658	1.26172	0.374237	0.568958
ENSRNOG00000001106	51.9472	56.2687	45.094	48.5306	45.6394	56.0498	48.4207	64.1968	56.4318	51.9719	60.8277	54.9897	69.5867	71.8643	67.9014	56.6001	70.1376	87.1465	60.7549	51.3164	50.0723	49.2676	53.4805	61.4061
ENSRNOG00000001107	1.44687	1.90469	0.660471	0	0.65208	0.674178	0	0.34123	2.47081	1.64089	0.864187	2.1905	1.78109	0.810973	1.63029	1.23486	0.962361	1.82338	0	0	0	1.8397	0.414469	1.32499
ENSRNOG00000001108	12.7191	7.92475	7.68711	7.02186	9.82873	9.85689	9.18028	13.6817	13.3628	11.2831	10.6713	12.0083	12.4265	10.3608	11.8748	12.4265	5.68483	7.62195	5.85443	3.48329	5.68834	10.6978	7.99753	9.07594
ENSRNOG00000001111	0.07007	0.031186	0.016594	0.046503	0.066984	0.066433	0	0.234257	0.153768	0.194566	0.142393	0.10966	0.145153	0.092588	0.138916	0.170435	0.085614	0.168998	0.020068	0	0	0.096363	0.106488	0.083711
ENSRNOG00000001113	19.4896	10.5122	11.3848	23.0606	3.39448	6.87998	1.23945	5.11351	16.5879	8.16465	6.67337	16.2239	5.9543	10.6522	12.1475	24.4506	5.84768	4.63859	5.85095	5.76597	2.93425	10.1551	3.1355	8.75074
ENSRNOG00000001114	20.3662	17.0686	12.0773	9.06499	8.37237	8.69731	1.91114	15.3121	18.899	9.60957	14.4084	14.1621	15.1234	14.9043	12.9598	16.674	9.17985	8.49271	9.06687	4.77787	6.58913	18.9169	12.934	11.2363
ENSRNOG00000001115	0	0	0	0	0.038493	0.135952	0	0.080013	0	0	0	0.038784	0.033704	0.02152	0	0	0	0.080043	0	0	0.110425	0.031919	0	0.077339
ENSRNOG00000001117	0.358441	0.318899	0.127485	0.059472	0.021382	0.056588	0	0.066555	0.112754	0	0.052136	0.086169	0.279217	0.09503	0.022208	0.04839	0.015807	0	0.068675	0.023419	0.09196	0.211717	0.019544	0.214215
ENSRNOG00000001120	1.29388	1.41031	0.949073	0.582746	1.29762	1.19526	1.37406	1.61936	1.49121	0.969321	1.4007	1.69436	1.9986	1.42655	1.48066	1.79504	0.664531	0.895115	0.927952	0.944083	1.45023	1.76681	0.686591	1.21045
ENSRNOG00000001123	0.866588	0.809062	0.396096	0.60389	0.288968	0.637791	1.13808	1.12597	1.21323	0.322728	0.397975	0.691478	0.884841	0.564944	0.563792	0.531718	0.433217	0.487059	0.175023	0	0.984324	1.46665	0.498714	0.834279
ENSRNOG00000001124	0	0.052804	0	0.118169	0	0	0	0.088162	0.056008	0.018983	0.025898	0.042805	0.073971	0	0	0	0.015702	0.065132	0	0	0	0.087639	0.097077	0.042564
ENSRNOG00000001126	9.94137	9.23538	5.17981	4.7634	2.62582	3.03724	1.18392	5.83895	5.54875	2.69235	6.05207	8.16807	7.19269	5.96455	5.1874	5.26556	2.9125	2.85561	1.87147	1.60278	2.62195	8.32658	6.16675	7.74882
ENSRNOG00000001128	0	0	0	0	0.18798	0.669086	0	0.396514	0.176451	0	0.240326	0.378834	0	0	0.997039	0	0	0	0	0	0	0	0	0
ENSRNOG00000001129	6.43345	5.58992	2.65155	3.0837	0.866748	0.855897	0.467115	3.28942	4.16998	0.956457	3.25925	3.90428	3.72085	3.20735	2.12611	3.8708	1.20171	0.644194	1.15961	0	1.13395	6.70408	3.16669	5.13213
ENSRNOG00000001130	0.735488	0.175008	0.190585	0.154234	0.01281	0.146842	0	0.026559	0.134658	0.080138	0.077899	0.167773	0.13344	0.297954	0.066452	0.144892	0.093944	0.129837	0.143523	0	0.082619	0.147615	0.104952	0.243506
ENSRNOG00000001134	5.66428	5.88217	7.17693	5.76428	8.22689	9.81837	25.2305	8.60415	9.43943	8.05465	8.89776	8.16402	11.1192	6.07151	9.3119	7.26193	6.47924	5.77925	8.18206	9.96557	9.03152	7.72661	8.70538	7.61644
ENSRNOG00000001135	21.8395	22.3889	15.4238	16.7303	8.94312	8.81722	0.524708	19.7097	20.3535	9.71173	16.8313	20.5511	19.6622	22.1904	20.5593	17.2894	9.6137	10.0953	6.46212	1.40866	4.84871	18.7596	9.90462	17.4586
ENSRNOG00000001136	366.253	436.593	431.702	596.317	159.722	300.711	56.4044	308.17	392.821	307.492	370.015	337.181	303.67	454.215	354.678	335.676	288.941	290.208	230.824	169.641	162.205	476.957	338.742	462.304
ENSRNOG00000001138	12.249	8.92443	5.69751	5.94845	3.98233	3.32663	2.6535	6.71424	8.30337	4.48969	8.89576	9.49261	11.7015	9.24089	6.63648	9.6564	4.69461	5.7088	3.65313	1.3395	2.70234	11.4678	5.65145	9.09164
ENSRNOG00000001139	23.8574	20.7788	17.4778	19.0723	18.1082	15.7647	8.48721	24.1953	23.3294	17.9838	20.9977	24.3992	23.1965	23.4853	21.1885	22.85	11.9106	14.9148	13.27	7.53572	10.1193	23.4636	16.6035	17.9017
ENSRNOG00000001141	0	0	0	0	0	0	0	0	0	0	0	0	0	0	0	0	0	0	0	0	0	0	0	0
ENSRNOG00000001142	28.1768	27.1149	27.8605	28.9478	23.4163	21.3285	3.90095	47.8536	26.5243	35.3548	35.0185	38.1729	54.4851	34.4915	39.0896	41.6265	10.8763	22.8013	14.874	13.7945	12.8353	23.933	19.1616	27.8659
ENSRNOG00000001143	0.300283	0.259687	0.102547	0.082061	0.132872	0.191898	0.329368	0.363058	0.324519	0.313146	0.259714	0.373532	0.122815	0.193916	0.153211	0.591496	0.250779	0.254873	0.283777	0.091603	0.276378	0.510499	0.417017	0.202675
ENSRNOG00000001148	527.33	539.25	576.099	662.286	463.482	550.419	466.758	527.912	597.588	497.975	615.395	596.103	546.06	593.532	608.5	531.31	535.105	482.265	442.877	355.086	418.097	570.68	623.073	579.309
ENSRNOG00000001149	7.85458	7.65951	5.73308	4.95716	5.5728	6.08543	4.95607	8.39706	7.65908	6.03606	8.82012	10.2302	9.6333	6.75773	8.57448	8.63862	3.39215	5.78165	5.57023	4.28171	4.77151	8.72633	6.86359	7.40995
ENSRNOG00000001151	3.28329	2.53376	1.47703	1.45522	1.86905	2.06111	0.478401	2.87292	1.71421	2.64745	1.95704	2.84907	2.06977	2.39253	2.67764	2.8827	2.42792	2.82354	1.99219	0.679103	1.07736	2.55324	3.38609	2.13276
ENSRNOG00000001152	0	0	0	0	0	0	0	0	0	0	0	0	0	0	0	0	0	0	0	0	0	0	0	0
ENSRNOG00000001153	0	0.286282	0.706376	0	0.226504	0	0	0	0	0.403745	0.292778	0	0.423317	1.22344	0	1.29357	0.412015	0.865569	0.988042	0.990227	0	0.794225	0	0.937841
ENSRNOG00000001156	0	0.078284	0.031338	0.02921	0.031467	0.055548	0	0.065363	0	0.22493	0	0.095113	0.082461	0.070187	0.098173	0	0.023484	0.097463	0	0.137844	0.022563	0	0.0867	0.031576
ENSRNOG00000001157	0	0	0	0	0	0	0	0	0	0	0	0	0	0	0	0	0	0	0	0	0	0	0	0
ENSRNOG00000001158	1.52611	1.17201	1.41902	0.756256	0.917193	0.831779	0.387982	1.5867	1.30078	1.25213	1.52374	2.31021	1.48809	1.30414	1.80033	1.64359	0.226882	0.653688	0.922045	1.19985	1.11415	1.93635	0.816636	2.34981
ENSRNOG00000001159	0	0.416983	0	8.3198	0.981992	0	7.21098	0.697989	2.92004	0	0.435181	0	0.951377	1.62976	1.76661	10.6145	1.46207	0.912948	0	1.07261	0	0	0.697445	2.06344
ENSRNOG00000001160	30.5066	31.9232	36.949	33.3378	36.8213	27.199	3.78312	37.2368	41.8194	39.257	35.6269	43.1858	39.9882	33.1426	33.7621	42.5345	23.5988	31.3761	23.3706	26.6699	23.5211	33.8305	41.6541	33.4176
ENSRNOG00000001161	20.8813	16.4897	21.3762	19.2111	21.8537	25.1075	94.5963	19.6544	19.8141	17.7613	21.0203	18.9416	18.1311	21.3921	18.879	22.0758	20.2804	19.6866	21.3736	26.056	28.5511	17.2782	18.6773	19.9037
ENSRNOG00000001162	0	0	0	0	0	0	0	0	0	0	0	0	0	0	0	0	0	0	0	0	0	0	0	0
ENSRNOG00000001163	15.578	15.8868	16.9146	14.175	19.2947	19.7529	2.98385	22.5251	11.7438	18.7403	20.0293	18.4003	19.0634	21.115	19.8304	16.8853	20.0093	23.6313	17.9651	15.759	17.3767	15.3883	17.1955	14.4053
ENSRNOG00000001164	0	0	0	0	0	0	0	0	0	0	0	0	0	0	0	0	0	0	0	0	0	0	0	0
ENSRNOG00000001165	0	0	0	0	0	0	0	0	0.090149	0	0	0	0.029746	0	0	0	0	0	0	0	0	0.028177	0	0
ENSRNOG00000001167	0	0	0	0	0	0	0	0	0.039044	0	0.054031	0	0.193151	0.024671	0.04587	0	0	0	0	0	0	0	0	0
ENSRNOG00000001169	0.520992	0.579174	0.401848	0.461026	0.77605	0.547966	0	0.483577	0.903675	0.47152	0.531265	0.281481	0.569345	0.726893	0.516487	0.21085	0.324201	0.640698	0.325249	0.543927	0.267091	1.02741	0.513065	0.93442
ENSRNOG00000001170	389.35	457.848	440.36	475.329	378.598	344.357	118.663	399.253	533.461	498.045	459.157	390.055	398.514	409.142	451.284	509.51	394.887	388.615	380.505	297.467	342.686	418.081	583.569	442.334
ENSRNOG00000001171	16.4724	16.3715	11.6027	7.71063	7.71522	9.02087	3.86823	13.0284	14.7223	8.89186	12.8142	13.1657	10.5987	16.9152	12.8614	15.3779	7.36487	9.60894	6.7009	5.92597	9.46667	17.7148	11.1923	15.8111
ENSRNOG00000001172	37.9544	36.3124	28.2992	27.653	21.7106	23.874	8.94102	32.4357	33.2152	20.4117	30.4235	35.5498	35.1351	29.9399	31.1141	31.3859	19.6266	22.4888	20.737	13.8432	18.6188	42.331	25.2968	31.2768
ENSRNOG00000001173	8.26549	8.71658	8.69089	6.93341	10.0661	11.1703	8.17701	10.6544	7.9543	7.72717	8.08811	10.6279	10.1792	10.7002	12.6327	9.87024	13.6875	14.8548	9.05887	6.81821	11.0529	10.0916	8.51202	9.41719
ENSRNOG00000001174	0	0.051138	0	0	0	0	0	0.042705	0	0	0	0.206948	0.035999	0.068965	0.128316	0	0.030938	0	0	0	0.029463	0.034089	0.189504	0
ENSRNOG00000001177	54.4637	56.5922	43.7181	40.9644	38.1763	34.2126	11.9869	54.6328	67.2842	40.4691	55.5417	52.2316	63.8757	60.7869	59.0176	66.2746	33.6809	43.2282	29.2026	14.0704	20.9604	65.3518	60.3053	60.3072
ENSRNOG00000001178	8.6693	7.60705	7.60689	6.49297	6.78998	8.31978	3.67282	9.861	8.6214	7.51553	9.83596	8.88329	8.80023	7.50354	8.50407	10.1738	4.29519	7.48078	4.63348	3.14448	5.57139	9.11941	6.58451	6.81599
ENSRNOG00000001181	0.536495	0.711448	0.470119	0.392324	0.572262	0.417114	0.227323	0.61978	0.416043	0.644758	0.455451	0.350949	0.563833	0.567458	0.568777	0.591334	0.313713	0.586962	0.420113	0.327002	0.32106	0.534322	0.318914	0.448935
ENSRNOG00000001182	293.979	316.151	377.165	316.132	405.93	513.145	366.492	315.425	307.642	365.662	303.468	254.207	340.947	316.125	336.358	308.703	647.363	673.938	517.569	465.508	535.99	287.726	346.075	301.14
ENSRNOG00000001183	12.5108	10.8355	7.70771	8.50849	10.0874	7.24165	8.97689	8.99342	8.83469	6.5844	11.6917	11.0336	9.87894	9.20317	8.13244	10.0363	6.90083	7.71832	7.58109	5.56567	6.08399	12.1743	8.60951	8.73702
ENSRNOG00000001184	3.22073	1.60675	1.16024	1.15989	1.33454	1.58195	0.402025	2.0336	2.16211	1.37891	1.77928	2.68909	2.70435	1.98055	1.79747	2.85496	1.24799	1.66162	0.870473	0.433937	0.358721	2.23643	1.23856	2.06801
ENSRNOG00000001185	5.86893	5.90626	5.80174	5.97246	10.2324	9.04946	35.4289	10.595	6.29563	9.4496	8.17224	9.04812	10.7785	7.55906	8.65586	10.026	10.5625	11.43	7.00593	7.61968	9.29404	7.62995	5.53434	6.67627
ENSRNOG00000001187	0.894674	1.5409	0.862566	1.18434	3.27163	3.71467	19.3353	1.80192	1.61591	2.19756	1.51554	1.52853	2.21429	1.34763	1.79096	1.75165	2.56652	2.2143	1.76595	3.76133	2.94605	3.03724	1.85232	3.16776
ENSRNOG00000001189	5.52627	6.00116	4.15682	4.28428	5.33376	4.94177	42.9622	5.66411	4.84459	7.14575	3.59552	6.11931	5.12844	3.13615	6.02181	6.79733	2.73434	4.89777	8.01019	9.41531	9.31342	5.62422	6.61537	5.36808
ENSRNOG00000001190	3.33759	3.42717	1.5014	1.80359	5.74356	3.22563	2.20954	5.72278	5.52304	3.65466	3.33142	4.5885	5.67119	3.44224	4.70456	6.6985	1.42549	4.27215	1.9857	1.04836	1.99659	3.45428	2.74084	2.96788
ENSRNOG00000001191	1.888	1.46909	1.013	0.822296	1.93539	1.01344	1.79973	2.62365	1.62161	1.31893	2.52758	2.64402	2.49401	1.53727	1.63773	2.1169	0.80889	2.0008	1.5874	0.287387	0.776212	1.79231	1.38671	1.2511
ENSRNOG00000001192	3.1596	4.14795	3.15765	3.42503	2.97706	3.86963	2.43825	3.52571	3.07058	4.01488	4.67419	6.29352	4.63088	3.74802	3.0456	3.7716	2.41383	3.22023	2.42527	1.66159	4.77536	2.48289	3.25835	3.58851
ENSRNOG00000001193	0.15988	0.110531	0.088648	0.123793	0	0	0	0.184617	0.118065	0.079301	0.163379	0.044718	0.038937	0.049735	0.046231	0.050276	0	0.046419	0	0.097195	0	0.516116	0.041013	0
ENSRNOG00000001194	1.32937	1.30463	0.762137	1.55332	0.66622	1.12195	1.14712	2.1363	1.40109	1.51544	1.37786	1.81024	2.0028	1.30045	1.59336	1.00509	0.834831	0.906897	0.810144	0.552801	1.28789	1.14902	0.645484	1.25376
ENSRNOG00000001195	0.033749	0.035021	0	0.130658	0.028162	0	0.25739	0.029239	0	0.100656	0	0.085122	0	0	0	0	0	0.057959	0	0.061685	0	0.162981	0	0.141223
ENSRNOG00000001198	0.822846	0.3937	0.158055	0.686131	0	0.093061	0	0.054806	0.046845	0	0	0.159178	0.41695	0.177575	0	0	0	0.05554	0.042803	0	0.37782	0.131536	0.048855	0.159062
ENSRNOG00000001199	9.93962	6.46793	9.38137	7.44174	6.34368	4.40346	3.89564	9.74104	9.34049	8.71185	8.84775	10.5849	11.2208	9.33152	9.19336	9.20537	6.43392	6.14049	4.74174	4.40548	5.19011	11.1252	11.5406	7.71132
ENSRNOG00000001201	53.4335	53.4192	56.0631	46.2382	32.6937	27.0653	2.94525	63.3612	85.1789	80.3476	73.6761	68.3757	67.334	54.3544	60.305	62.2182	18.9905	29.0929	30.8676	17.8713	22.8701	60.4891	80.4298	51.0644
ENSRNOG00000001203	10.0527	12.6225	9.77008	11.0229	7.37708	7.75762	6.92865	13.4083	6.42209	9.56006	12.7127	11.4114	12.3373	11.209	10.4541	11.1265	8.65844	9.30815	4.85479	3.4697	7.56646	10.9847	14.5991	9.93736
ENSRNOG00000001204	26.8269	21.3412	18.2968	18.3011	10.581	10.5763	5.00753	18.2775	16.1916	11.9234	17.1554	18.2893	19.8189	19.7826	16.6324	18.674	9.36413	11.8875	11.1839	9.13039	10.8033	19.8614	11.7185	17.9241
ENSRNOG00000001205	22.2629	13.0654	11.4237	11.6952	11.3666	17.0805	6.73487	10.7845	16.8249	9.88361	12.3896	15.7552	14.9685	20.0484	12.7977	20.1721	11.8426	13.2645	9.91136	7.48309	9.60327	14.481	10.1164	10.1164
ENSRNOG00000001210	2.49607	2.30599	1.91238	1.65658	0.847414	0.969896	0.371927	2.852	1.77241	1.22797	1.53638	2.21519	2.75293	1.32402	1.90339	1.78834	0.729077	0.93782	1.08566	0.677282	0.492534	1.94737	1.55024	1.49181
ENSRNOG00000001211	84.8812	102.895	89.6992	102.284	70.9437	54.7164	19.4697	86.0635	75.6683	78.4226	93.6317	88.8066	90.0562	82.5673	101.31	91.7129	79.5545	73.7002	66.3115	49.992	57.3642	98.9508	88.1725	99.0213
ENSRNOG00000001212	0	0	0	0	0	0	0	0	0	0	0	0	0	0	0	0	0	0	0	0	0	0	0	0
ENSRNOG00000001213	0	0	0	0	0	0	0	0	0	0	0	0	0	0	0	0	0	0	0	0	0	0	0	0
ENSRNOG00000001214	13.098	10.4498	9.16209	7.05908	4.18325	3.78055	1.07947	8.72531	8.41269	7.92036	10.5588	9.60031	12.1875	8.09547	8.21916	7.32985	5.41031	7.07325	5.30269	3.7449	3.49958	11.7925	9.8264	10.8638
ENSRNOG00000001215	4.87431	5.31883	3.63036	4.51903	5.49542	6.9304	7.8773	5.27561	6.31418	3.95578	7.08838	6.02099	6.05648	5.63882	4.72926	4.71617	5.97678	5.1244	4.25114	4.32268	5.55073	4.53211	8.36818	4.29805
ENSRNOG00000001216	5.62158	2.61505	2.53543	2.43824	0.54558	1.15156	0	0.970217	2.34443	0.818384	1.78069	1.86494	2.35636	2.62861	2.42795	2.24872	0.805211	1.21264	0.500288	0.149392	0.796071	4.00119	1.63703	2.90775
ENSRNOG00000001217	0	0.140396	0.2273	0	0	0	0	0.117384	0.204201	0	0.140254	0	0.100662	0	0	0.127416	0	0.251747	0	0	0	0.189986	0.214159	0
ENSRNOG00000001218	0	0	0	0	0	0	0	0	0	0	0	0	0	0	0	0	0	0	0	0	0	0	0	0
ENSRNOG00000001219	0	0	0.111966	0	0.055916	0.049416	0	0	0.099609	0	0.068835	0	0.049247	0.125857	0	0	0.085433	0.059171	0	0	0	0.046601	0	0.056329
ENSRNOG00000001220	0	0	0	0	0	0	0	0	0	0	0	0	0	0	0	0	0	0	0	0	0	0	0	0
ENSRNOG00000001222	24.5082	19.7635	13.7431	16.5471	9.70637	9.01045	1.80531	20.3	16.3272	16.1095	18.2229	20.0068	20.4796	17.4236	19.8228	16.3571	6.47018	14.0862	9.99885	5.17894	8.09453	18.6477	15.1516	14.8251
ENSRNOG00000001223	240.64	218.412	198.087	190.043	110.298	109.239	33.8912	149.733	205.062	144.212	178.281	190.93	192.313	178.657	167.612	200.532	88.5941	109.581	122.047	79.9625	109.084	194.651	165.02	171.911
ENSRNOG00000001224	5.87712	4.40323	2.72589	5.07596	2.67754	2.8039	1.01057	4.1005	5.44651	3.62912	3.5744	4.63282	3.8731	4.32394	4.99368	4.45345	1.98384	3.58371	3.33796	1.20537	3.21351	7.45443	3.7328	5.48007
ENSRNOG00000001225	6.54802	5.89089	4.18503	5.9919	5.20299	7.2919	4.14576	7.15147	5.24082	5.55327	6.90582	7.59372	7.42807	8.78387	6.75688	7.35362	7.91735	9.18926	7.16093	4.3968	5.44716	5.45435	7.30657	6.4275
ENSRNOG00000001226	0	0	0	0	0	0	0	0	0	0	0	0	0	0	0	0	0	0	0	0	0	0	0	0
ENSRNOG00000001227	1.48719	1.3061	1.12246	0.979333	0.488871	0.603546	0.240773	0.846198	1.22731	0.736487	0.662749	1.01417	1.06307	1.17627	0.942099	1.01118	0.471707	0.507693	0.615078	0.372516	0.830824	1.41115	0.381668	0.796693
ENSRNOG00000001228	8.88816	6.76009	6.85628	7.37903	5.34804	6.46655	3.17942	7.69809	7.72379	6.17464	9.33014	8.45575	10.0585	9.347	5.56848	8.52673	5.5153	8.27702	3.72824	3.15333	3.86529	8.3982	7.17385	6.03635
ENSRNOG00000001229	106.205	121.837	77.992	70.1095	59.2695	68.8293	37.8247	88.2075	84.8197	63.9319	102.631	96.6761	115.471	88.6944	95.9522	88.9071	46.5372	67.3365	47.3236	39.5275	47.8327	124.105	75.0045	86.4968
ENSRNOG00000001232	2.38227	1.94833	2.21173	1.62976	1.34585	1.6182	0.53913	1.34917	1.82388	2.62343	2.41594	3.17222	1.60452	2.38953	2.16559	2.23214	1.22827	1.32376	1.68278	0.133976	0.204756	3.03918	1.16091	2.04927
ENSRNOG00000001235	56.8037	46.501	44.5882	29.8169	25.4926	21.4588	8.18532	34.777	44.5023	27.502	36.7641	45.8281	42.8121	32.734	40.4224	34.8659	18.5033	18.295	23.9052	13.7112	23.1562	48.4433	31.505	42.29
ENSRNOG00000001236	2.68354	1.51907	1.74686	1.8181	1.98547	0.920872	1.42132	3.96318	3.49547	2.11534	2.70297	2.89799	3.50605	2.22353	1.90452	2.9097	1.20892	1.93314	1.69912	0.808472	2.24454	2.4603	2.33113	2.27113
ENSRNOG00000001237	2.17146	1.26923	2.52821	1.87393	0.841642	1.32123	2.12478	2.37926	1.39068	0.462055	1.11113	1.39303	3.12397	3.21775	2.07977	1.46871	0.898739	1.24208	0.836879	0.250236	0.628972	1.89841	2.44594	1.03439
ENSRNOG00000001238	14.0306	12.8543	11.2928	9.25113	10.576	5.81998	4.30505	12.767	14.5452	9.76032	12.4456	17.4791	14.4669	9.01532	13.8297	14.1431	6.18997	7.73636	4.06644	3.39716	4.10356	13.8437	10.8469	12.9832
ENSRNOG00000001239	885.828	999.601	964.581	1076.02	883.163	967.011	476.826	847.776	954.887	970.778	939.471	759.276	850.792	940.706	951.145	947.309	1065.39	1049.95	1049.26	705.926	951.591	926.335	1042.16	986.378
ENSRNOG00000001241	0.517488	0.439161	0.273753	0.18213	0.053187	0.328984	0	0.285231	0.346929	0.140102	0.624446	0.552992	0.583671	0.19731	0.285665	0.754766	0.294727	0.163156	0.04324	0.171717	0.028116	0.682808	0.180689	0.236325
ENSRNOG00000001242	131.561	298.708	161.226	312.954	86.0065	231.725	102.143	222.882	470.637	101.532	139.625	130.716	126.563	128.365	198.643	180.356	184.06	81.1995	128.224	128.184	131.271	443.496	164.35	355.836
ENSRNOG00000001243	2.67942	2.71824	2.14942	1.39864	3.51835	2.43918	1.78589	4.53869	4.6008	3.27865	2.60702	3.79797	3.85541	2.90802	2.66365	5.00582	1.39827	4.22842	1.47522	0.96334	1.60343	2.6779	2.025	2.89715
ENSRNOG00000001245	1.15306	1.13873	0.456726	1.02034	0.457195	1.21151	0	1.61673	1.62247	0.49013	1.57139	1.56623	1.565	0.743246	1.6671	0.828697	0.553377	1.05341	1.11183	0	0.655919	1.25369	0.930068	1.19554
ENSRNOG00000001247	5.76403	4.06266	3.17585	2.79412	2.79714	3.23095	3.85413	4.54006	5.53242	2.88014	3.50459	6.73073	4.64667	3.9688	4.08641	4.09282	1.62437	2.88636	2.09447	0.6494	2.74721	5.59693	2.6739	3.91026
ENSRNOG00000001249	8.36865	6.88823	5.19075	4.07376	3.97715	2.26201	0.748037	8.01486	5.61016	2.42178	4.46376	12.2587	6.19771	5.02316	5.72773	6.03611	2.10668	4.21932	2.23059	2.35526	2.04888	7.1878	4.32495	8.39301
ENSRNOG00000001250	0.78741	0.816574	0.174626	0.121937	0.218602	0.038614	0	0.591015	1.04647	0.46871	0.321823	1.18938	0.53687	0.563279	0.455374	0.198097	0	0.319874	0.283301	0.191492	0.250881	0.544628	0.242332	0.483534
ENSRNOG00000001251	0	0	0	0	0	0	0	0	0	0	0	15.5117	0	0	30.4225	0	0	0	0	0	0	0	0	0
ENSRNOG00000001252	1.00738	0.596578	0.839076	0.445715	0.717736	0.528698	1.03604	0.43606	0.69362	0.641096	0.88454	1.56694	1.31868	0.505579	1.0612	0.813633	0.045865	0.762556	0.780052	0.327401	0.343382	0.698655	0.501138	1.14553
ENSRNOG00000001253	39.9946	30.5602	24.1556	28.4494	11.0061	12.4111	4.65585	22.3752	23.7928	13.1214	21.3831	23.9998	24.9992	26.0761	20.232	22.484	13.399	15.4144	12.5402	9.73134	11.8261	33.307	17.7512	25.8415
ENSRNOG00000001254	3.48854	3.74126	2.94414	2.67862	2.64542	2.2056	0.98545	6.549	3.67293	2.32053	3.46469	8.77832	4.12406	3.87379	4.66509	3.87277	1.56515	3.28394	2.57525	4.35931	3.1317	4.66994	2.88779	4.79222
ENSRNOG00000001255	1.43443	0.927566	0.370721	0.091037	0.039285	0.2599	0.079717	0.570547	0.793596	0.228192	0.382971	0.771801	0.991234	0.567084	0.367145	1.11124	0.36243	0.220475	0.299467	0.1506	0.267505	1.00438	0.340843	1.18041
ENSRNOG00000001256	11.7372	10.1053	5.83631	4.91981	8.10395	5.46023	2.51781	10.8067	11.0641	6.97821	8.80998	9.57509	12.2417	8.79631	8.19074	13.3125	5.04368	7.3778	5.7649	2.31305	4.50678	12.0068	4.40608	7.48305
ENSRNOG00000001258	5.13069	5.67159	5.10212	4.62388	3.2258	2.94061	0.962092	5.53721	4.92572	4.35458	4.54862	5.0165	5.82634	6.32368	6.31111	4.52596	2.52064	4.35962	2.88705	3.87813	3.01725	5.51876	6.87085	5.06946
ENSRNOG00000001259	7.12198	7.30734	2.91101	2.52411	8.11941	6.7634	3.43163	12.9193	9.94152	6.79083	6.42275	6.86927	10.5885	7.89171	8.91508	14.446	2.6832	9.856	2.29495	1.61524	3.81738	8.17895	2.69066	5.7495
ENSRNOG00000001260	2.31133	3.98163	4.26326	2.62489	4.44615	3.71853	2.60698	4.52862	5.35289	5.66885	2.71298	3.20064	2.29273	5.21329	2.27316	4.4783	3.54303	4.78356	2.12729	3.33522	1.73563	3.35115	6.11106	2.97718
ENSRNOG00000001261	157.57	172.6	108.269	126.495	92.8158	38.5564	31.4424	124.917	166.37	129.657	141.824	152.898	153.74	96.1827	122.498	165.213	75.1915	93.5907	55.2103	44.3872	51.7192	172.023	167.548	178.566
ENSRNOG00000001262	0.090899	0.376584	0.075827	0	0	0.200147	0	0	0.135371	0.067349	0.840168	0.075992	0.13372	0.213734	0.157726	0.256659	0	0.407132	0	0	0.21658	0	0.282957	0.076209
ENSRNOG00000001265	8.38629	7.78181	4.93765	3.94825	4.07572	3.56706	1.99959	7.44694	6.27094	4.64611	8.21321	7.2925	8.94216	6.19958	6.79944	8.03628	3.60484	4.76943	3.97091	0.269336	2.34321	8.76113	5.13972	6.17361
ENSRNOG00000001269	53.6796	39.8758	42.0362	39.8918	40.1246	36.6986	28.742	50.2826	45.2163	44.8371	38.297	50.3186	44.7518	42.9484	42.9692	47.884	26.5744	28.021	32.8509	32.4634	39.0335	43.1573	38.1898	39.204
ENSRNOG00000001270	0.103294	0.320818	0.258754	0.15996	0	0	0	0.268116	0.077127	0	0	0	0.456876	0.097402	0.62734	0.777154	0.134637	0.093405	0	0	0	0.647566	0	0.606438
ENSRNOG00000001271	9.31546	9.29726	6.21153	6.31252	8.28021	6.8853	5.03798	7.18119	10.6252	6.76809	8.20292	10.2575	8.18224	7.71345	6.78181	9.7846	7.17548	7.8779	6.19655	5.14993	5.44477	9.93604	5.93316	7.27355
ENSRNOG00000001272	3.28479	2.39459	1.65954	1.36559	1.65848	1.45003	0.431209	3.23263	2.79411	2.13997	1.56946	2.79781	3.11246	2.44227	2.26524	2.59757	0.738616	1.85588	0.908011	0.558964	1.08697	3.05414	1.67815	1.92758
ENSRNOG00000001273	9.63808	15.2897	13.0057	12.927	9.20639	11.8188	5.24006	15.0211	13.181	11.8805	12.3292	15.1314	17.2142	19.0997	18.0733	31.7523	38.4581	21.8459	13.2421	8.8304	7.94796	11.8632	20.5906	8.39053
ENSRNOG00000001274	42.4452	40.4197	33.0258	37.1147	39.9194	30.057	3.58221	45.5328	54.3773	44.9893	38.6215	49.4295	47.2462	41.7641	43.8676	43.4139	24.5534	36.4055	29.8104	25.5379	37.0093	37.0591	35.1948	47.4865
ENSRNOG00000001275	2.84036	3.5842	3.18184	3.14831	3.64327	4.8287	1.11275	3.42057	3.93454	2.42165	3.96812	2.73502	4.03762	4.32871	3.02026	4.60036	2.49559	6.25401	2.15703	1.8805	2.68861	3.59545	3.04625	4.19966
ENSRNOG00000001276	0.713786	0.650015	0.37321	0.289091	0.569443	0.550614	0.297866	0.866133	0.731142	0.755191	0.591443	1.67481	0.740587	0.472409	0.581011	0.841334	0.261809	0.426709	0.38168	0.503048	0.434355	0.845828	0.367257	0.707146
ENSRNOG00000001277	5.98645	7.67678	4.83615	5.43997	7.00186	6.45654	0.98629	6.23001	4.37879	5.17204	5.76867	8.69608	6.72898	5.34102	6.1666	7.26075	3.63258	4.48762	2.51791	3.34039	3.35561	6.94809	4.94188	7.69088
ENSRNOG00000001278	4.44601	6.87357	5.46418	4.62763	4.11935	4.17691	2.77787	7.57179	7.18946	6.70959	6.4966	6.65339	6.73317	6.86364	6.63921	6.52414	2.27793	5.08857	3.85271	2.85174	5.0865	7.43165	5.19038	4.58039
ENSRNOG00000001283	4.18691	4.52986	2.02063	2.23097	2.96443	2.71674	0.534021	4.52351	5.27651	2.91677	4.36578	4.76377	4.26981	4.4669	3.59291	5.18418	2.16875	3.39095	1.87986	1.27384	1.91067	4.07504	3.17974	3.54292
ENSRNOG00000001284	0	0	0	0	0	0	0	0	0	0	0	0	0	0	0	0	0	0	0	0	0	0	0	0
ENSRNOG00000001285	50.6172	28.6028	22.285	24.3096	15.3791	15.6093	7.36954	26.195	27.7682	20.3418	24.7726	40.1913	30.6833	25.8763	21.7355	26.6811	12.6775	17.4943	14.3089	12.0559	17.6123	33.1957	16.8548	23.2474
ENSRNOG00000001287	0	0	0	0	0	0	0	0	0	0	0	0.078861	0	0	0	0	0.061108	0	0	0	0	0	0	0
ENSRNOG00000001288	7.74675	8.42262	4.718	4.04758	6.07836	5.18564	2.93422	7.853	7.50404	3.79148	7.73309	8.86999	10.0949	5.71272	7.92237	6.2349	4.22884	4.42013	3.53476	2.7538	4.96259	7.8963	4.71501	6.91118
ENSRNOG00000001289	3.52371	3.73555	2.6641	3.61668	3.06215	3.0088	1.59612	3.54653	3.16672	3.82888	4.45507	4.86831	3.18947	4.84659	4.05234	4.39867	2.99831	2.40613	2.00331	4.02246	3.27265	3.47165	2.28968	3.50288
ENSRNOG00000001293	13.7122	13.1599	12.4783	10.7837	11.3741	14.5156	2.3233	14.9953	15.0515	10.8414	15.387	15.1149	16.6988	15.4578	13.621	12.5803	9.95041	12.6974	7.47491	7.79621	8.70484	14.9172	13.4513	12.6986
ENSRNOG00000001294	1.502	1.96126	0.971795	0.086147	0.972666	1.06374	0	2.1679	1.52076	1.24134	2.21772	2.28675	1.74843	1.37642	1.25471	2.04642	0.736228	0.679529	0.563315	0.608583	0.199353	1.23181	1.41375	1.21129
ENSRNOG00000001295	0	0	0	0.306849	0.065834	0	0	0.137216	0.47093	0.294001	0.162545	17.9772	0.058177	0	4.1257	0.074651	0.050781	0.14076	0	0	0	0.275127	0.245869	0.132852
ENSRNOG00000001296	12.4074	7.61978	4.91164	4.86279	2.38062	2.17386	0.128554	8.06409	9.36067	4.23086	7.64884	9.20278	6.33429	9.12912	7.07695	7.5969	1.03353	2.47796	0.529531	0.249635	0.671765	11.7335	2.54772	6.93107
ENSRNOG00000001297	0.859894	0.53496	0.095387	0.266323	0.190887	0.50588	0	0.79429	0.508451	0.68211	0.820568	0.673168	0.754451	0.615745	0.94487	0.865071	0.289361	0.400645	0.348429	0.470268	0.342343	0.555484	0.618375	0.768181
ENSRNOG00000001298	0	0.118679	0	0	0	0	0	0	0.338387	0	0	0.048003	0	0.026726	0.049646	0	0	0	0	0	0	0.03961	0	0.04793
ENSRNOG00000001299	1.54606	2.0671	0.826409	1.05506	1.70687	1.56371	1.7544	2.3614	2.116	1.91637	1.62763	3.15273	2.93428	1.66583	2.15933	2.41484	0.615014	1.52175	0.808422	2.01327	1.16077	2.32962	1.48047	1.81979
ENSRNOG00000001300	27.8662	16.0255	20.1247	21.4875	19.2273	21.3372	13.1903	19.9519	34.9937	30.3367	28.4917	21.3007	17.8962	23.9617	30.3043	19.6706	9.78891	14.9592	10.438	10.5263	22.3025	24.5369	22.5784	18.1894
ENSRNOG00000001302	2.1799	3.0919	1.44202	1.20562	2.00245	1.11316	0.376932	2.08087	2.06571	2.12041	2.36124	2.69008	1.94718	2.03065	2.27688	1.5537	0.695551	1.57851	1.52786	0.730938	2.12747	2.15158	2.86844	2.16016
ENSRNOG00000001303	2.90595	2.35478	1.54305	1.1113	1.1996	1.93294	1.35165	2.56445	2.53176	2.09117	2.32488	3.07364	3.2805	2.19968	2.79721	2.12762	1.12077	1.0829	1.38777	0.437993	1.17812	2.67116	1.55188	2.34183
ENSRNOG00000001304	6.47503	4.15336	2.62956	1.87201	1.39219	1.74006	1.38949	2.5042	3.3672	1.30626	2.66045	3.06243	3.98181	3.01841	2.72388	3.46605	1.4605	2.32846	1.11866	0.9657	1.61341	4.59741	2.39861	3.76696
ENSRNOG00000001309	0.89286	1.03486	0.393114	0.447332	0.218715	0.463607	0.62293	1.13715	0.659232	0.273555	0.643981	0.881479	0.805726	1.34768	0.911218	0.891896	0.363311	0.822974	0.106294	0	0.313763	2.14332	0.848609	1.67126
ENSRNOG00000001311	0	0	0	0	0	0	0	0	0	0	0	0.081256	0.143236	0.045797	0	0	0	0	0	0	0	0	0	0
ENSRNOG00000001312	0.709786	0.949607	1.34386	2.16903	2.00843	1.48801	22.1656	2.26174	1.8243	1.291	2.08156	2.94137	1.07865	1.42809	1.96385	0.410582	2.37445	1.95414	1.79059	0.809653	1.47537	1.71996	2.62285	1.56588
ENSRNOG00000001313	0	0	0	0.104391	0	0	0	0.155707	0.066253	0	0.091747	0.037741	0.032786	0	0.038984	0	0.028114	0	0	0	0	0.062103	0	0.037624
ENSRNOG00000001314	6.75813	5.48774	6.43709	5.17586	6.21975	6.40899	5.16636	10.182	6.64803	7.66547	7.30291	8.14963	12.6557	9.46223	8.0287	7.1798	6.19181	6.22648	5.7529	2.04682	4.85503	7.14841	6.04758	5.31822
ENSRNOG00000001315	0.066575	0	0.055429	0	0.110739	0	0.281955	0.115285	0.098615	0	0	0	0.048757	0.062301	0.088539	0.251017	0	0.05856	0	0	0	0.138415	0	0
ENSRNOG00000001316	47.4373	48.6391	33.9048	32.7117	22.8418	24.7911	14.8501	39.5509	48.2277	25.3234	38.1086	46.1432	49.5914	38.8756	39.2938	41.4645	21.3684	21.8825	22.0779	18.3651	17.7147	42.4056	34.9551	48.8239
ENSRNOG00000001317	5.86553	4.13166	3.84659	2.59031	4.94067	3.81825	0.870438	5.85787	6.16502	5.32486	4.89416	5.58993	6.10736	5.01963	5.47652	5.95428	2.04322	2.91093	4.38096	1.5163	2.92094	4.71317	3.72768	4.87216
ENSRNOG00000001323	1.14216	0.976054	1.17162	0.910371	1.34554	1.23689	0.455464	2.44472	1.95131	0.776485	1.54076	2.31591	1.73653	1.43625	1.22385	1.61822	0.667281	1.03832	0.361067	0.276302	0.482341	1.20508	0.925307	1.51814
ENSRNOG00000001324	0	0	0	0	0.125449	0.277267	0	0	0	0	0	0.189609	0.055371	0.035385	0.327441	0.071115	0.144707	0	0	0	0	0.052379	0	0.126514
ENSRNOG00000001325	1.18455	1.13946	1.34037	2.29296	3.72277	3.66524	2.79435	4.0278	2.95701	1.88199	3.82013	3.53891	3.35689	3.17899	4.0373	3.02728	2.99278	5.2804	3.62193	1.92222	2.36989	2.2338	4.92914	1.77306
ENSRNOG00000001329	7.9608	2.74073	1.93171	1.50682	0.873095	1.16282	0	1.98711	3.62578	3.76547	2.0216	5.57301	3.0397	4.40476	2.91712	6.62497	1.46033	0.677939	1.47312	1.4324	0.837602	6.4746	2.54349	3.27183
ENSRNOG00000001331	1.38679	2.03703	1.58649	1.43171	1.443	0.977305	0.391595	3.05234	2.22107	1.50393	3.48588	2.95633	3.88713	1.97008	2.45619	2.61582	0.765868	1.21192	0.507349	0.842652	0.586601	2.67975	1.51394	3.24244
ENSRNOG00000001333	844.709	969.752	787.068	859.305	954.839	916.079	431.327	929.407	1041.71	964.901	892.159	812.926	977.034	895.248	919.532	976.053	1074.18	1045.02	892.372	788.097	875.994	1013.62	799.059	868.501
ENSRNOG00000001335	4.15207	2.58505	1.75283	1.12522	0.2887	0.458609	0	2.09834	3.28262	0.85128	2.08098	3.86858	2.51963	1.73697	1.17053	3.10455	0.472841	0.594581	0.627718	0.885291	0.124193	3.58096	0.926863	1.62164
ENSRNOG00000001336	21.877	23.6729	29.817	34.1351	25.3417	30.8618	56.6811	21.3154	21.1539	22.4641	27.7591	21.8495	22.3463	25.3035	26.363	20.3576	37.2037	35.4637	24.92	29.8359	30.4267	29.661	28.3689	27.4362
ENSRNOG00000001337	3.05635	2.53124	0.732608	0.79339	0.413451	0.664113	0	1.54636	2.3689	0.475063	1.20392	1.42815	2.50117	0.998371	0.812161	1.98771	0.705164	1.30458	0.283826	0.048522	0.486787	3.62396	0.470908	1.58123
ENSRNOG00000001338	1907.81	3233.01	2403.32	2198.36	2556.91	1717.45	1448.56	2618.06	2544.02	2157.99	3219.6	2915.27	2676.84	1667.89	3295.93	1742.01	1963.21	1971.36	1806.69	1187.86	1719.67	2902.23	2594.8	3032
ENSRNOG00000001339	34.5395	40.1112	33.837	32.9962	46.7403	43.5328	194.067	44.5935	51.6298	44.6671	41.7425	38.9831	39.7059	37.0636	50.817	37.3064	41.0624	43.4865	40.9762	47.9292	47.8094	37.6695	38.9211	47.7321
ENSRNOG00000001341	1.6406	2.17117	0.836359	1.2703	0.226845	0.200683	0	1.26205	1.15382	0.675286	1.77852	0.990531	2.34651	1.24306	0.632603	0.514693	0.117776	0.244983	0.248086	0.579366	0	2.0282	0.638415	1.06981
ENSRNOG00000001342	0	0.028593	0	0	0	0.020294	0.116732	0	0	0	0	0.162224	0.080143	0	0	0	0.034061	0.070648	0	0	0.082445	0	0.021041	0
ENSRNOG00000001344	742.297	893.965	691.06	474.857	750.993	616.574	396.44	831.628	620.646	634.241	775.484	795.414	889.387	657.292	715.065	733.652	788.257	768.974	615.363	409.443	513.389	779.123	713.665	778.098
ENSRNOG00000001345	12.1475	8.965	9.83321	9.02709	15.7314	12.7867	7.12577	19.3643	12.7818	13.6857	15.7169	15.7584	14.9094	15.5254	15.245	19.1193	9.12245	11.8846	9.55958	8.9599	8.82643	10.6313	11.5712	9.94529
ENSRNOG00000001346	68.5647	53.7506	49.7405	54.7102	38.7663	31.1677	8.77346	47.0952	54.1823	45.1481	49.8652	49.9889	55.3423	58.6003	51.0419	59.9488	34.6905	42.4513	37.5824	25.9119	36.1268	54.4062	65.6847	52.0649
ENSRNOG00000001347	0.40578	0.574129	0.061282	0.314191	1.20012	0.706156	0.18755	1.18243	0.539341	1.31205	0.940374	0.465059	0.618094	0.735996	1.02396	1.32377	0.527854	1.14293	0.371987	0.808804	0.95358	1.01361	0.113009	0.216128
ENSRNOG00000001348	120.072	88.5186	93.0811	121.653	85.3692	90.9361	23.6179	94.5632	109.664	93.2929	114.031	85.7424	77.9954	162.227	108.64	128.53	118.382	140.729	85.2602	52.097	101.307	104.821	131.286	113.975
ENSRNOG00000001349	4.58425	3.73961	1.81256	2.51569	2.5969	1.86699	0.188549	4.89605	3.44438	2.61852	2.49857	4.37329	5.09737	3.10952	2.81839	3.78092	1.00205	2.92734	1.2588	2.3969	2.31464	4.18205	4.68037	3.61426
ENSRNOG00000001350	3.74402	1.64988	2.03809	1.76639	1.2113	1.88893	3.04616	2.25242	2.57947	1.96301	1.8322	3.03602	2.98396	2.15291	2.1912	2.60255	1.05204	2.22734	2.02056	0.663292	1.26134	2.33716	1.60719	2.11787
ENSRNOG00000001351	10.888	8.42278	4.25065	6.00926	10.9933	8.77477	3.80096	13.7597	13.8821	9.92223	9.43317	11.2176	11.9316	11.5976	12.5527	16.2599	6.2019	9.04835	4.82544	4.34038	5.68498	12.0755	5.30355	9.50198
ENSRNOG00000001352	0.839664	0.87205	0.388075	0.262556	0.229659	0.4168	0.041064	0.678823	0.808767	0.700301	0.606905	0.626061	0.743176	0.518811	0.630246	0.939473	0.384224	0.871167	0.328976	0.073994	0.338776	0.937981	0.196208	0.472601
ENSRNOG00000001353	1.22646	1.27041	1.75342	0.678314	1.96302	0.707406	0	3.4877	2.28146	2.20767	1.52879	1.83153	3.86392	1.23507	1.82408	1.97925	0.846885	2.42668	1.19131	1.35292	1.25269	2.13114	1.15784	1.61566
ENSRNOG00000001355	7.46656	6.57302	4.5571	4.6167	3.35497	3.20033	0.318547	4.55898	5.51429	4.2361	5.92865	5.18323	8.4386	5.94087	4.84617	7.75305	2.77224	4.30581	2.31981	1.17555	2.21402	6.57737	4.17575	5.44293
ENSRNOG00000001357	3.73929	2.68075	2.96047	3.11802	3.49823	2.67331	1.05534	4.1484	3.21627	2.69799	4.13831	3.68532	3.88222	1.85055	2.49554	3.87912	1.5539	3.10363	2.02471	1.30531	2.7403	3.13573	3.66156	3.45704
ENSRNOG00000001360	0	0	0	0	0	0	0	0	0	0	0	0	0	0	0	0	0	0.087557	0	0	0	0	0	0
ENSRNOG00000001367	0	0.043736	0	0	0.0703	0	0	0	0	0.031406	0	0.07083	0.030742	0	0.036571	0.0398	0.026324	0.072847	0.141878	0	0	0	0	0
ENSRNOG00000001368	0	0	0	0	0	0	0	0	0	0	0	0	0	0	0	0	0	0	0	0	0	0	0	0
ENSRNOG00000001369	2.01255	1.99458	0.288783	4.00782	2.16695	1.19626	0.430977	3.36548	1.68429	1.67771	1.25927	4.57271	4.27511	1.15051	4.41615	1.77532	1.89868	3.12496	1.1239	0	1.13999	3.73777	1.2928	14.6926
ENSRNOG00000001374	0	0	0	0	0	0	0	0	0	0	0	0.028122	0	0.015544	0.058029	0.031594	0	0	0	0	0	0.04615	0	0
ENSRNOG00000001375	0.05066	0	0	0	0.042201	0.149076	0	0.043876	0.037389	0	0	0.08504	0	0.023626	0.043946	0	0	0	0	0	0	0.035031	0	0.084839
ENSRNOG00000001376	18.2542	29.7549	26.6325	12.6857	43.6765	11.1897	16.5549	26.0819	19.4822	20.8019	31.4876	40.6023	25.4994	15.7475	23.3339	21.1612	17.9557	25.2091	28.4472	26.4946	30.722	22.3444	30.3309	24.4232
ENSRNOG00000001377	9.22284	7.18654	5.41903	5.77478	2.61176	3.65335	0.677148	7.50002	4.92044	4.02196	7.46559	7.67023	8.38712	6.37456	7.07591	5.81812	4.69065	6.11624	2.7733	1.7649	3.0876	7.53364	4.25401	7.99709
ENSRNOG00000001378	0	0	0	0	0	0	0	0	0	0	0	0	0.063728	0	0	0	0.167534	0.077425	0	0	0	0	0	0
ENSRNOG00000001379	0.70068	0.363104	0.466826	0.508426	0.349522	0.566375	1.00889	1.39524	1.89096	0.832548	1.14817	0.821758	0.872889	0.853016	0.668645	0.462224	0.579845	0.370755	0.222957	0.373047	0.167211	0.874481	2.4386	1.46765
ENSRNOG00000001383	5.07188	5.34726	3.52902	2.84156	7.52971	3.97607	2.02644	7.67964	9.93094	5.92893	6.2264	10.7388	8.74823	5.56596	8.69186	11.3673	2.95897	5.94528	3.38518	3.31338	3.72291	8.82772	6.10283	5.17759
ENSRNOG00000001385	82.7206	87.0601	72.6532	71.7245	38.9425	40.5939	28.2227	63.8543	86.3616	50.8749	73.4928	71.8703	77.9149	70.3943	62.6275	72.2145	38.3261	40.5659	33.4579	24.2337	29.3973	90.5234	67.5088	73.8436
ENSRNOG00000001387	5.21594	6.46567	4.76793	2.68339	2.92073	2.42299	1.3052	5.12535	4.04233	4.90494	4.31804	5.59112	5.83802	3.79161	4.34226	5.12458	2.7841	4.75366	2.49349	3.29464	1.63339	5.99027	4.60825	3.80871
ENSRNOG00000001388	1.46753	10.6365	18.6702	2.44454	6.74665	1.52761	4.76577	7.54071	0.956336	5.10396	7.63067	9.41964	10.1664	3.23583	9.25502	1.59072	2.04548	6.57706	18.9557	6.76352	10.3347	1.94075	3.35561	5.35474
ENSRNOG00000001389	3.0469	6.08001	9.03973	2.53723	9.4755	4.81943	3.50641	5.77489	2.76201	3.20639	9.69857	3.51997	5.9688	8.96731	7.68011	4.60866	5.44149	4.62101	4.85317	6.91667	4.08537	3.97907	6.02437	10.2073
ENSRNOG00000001391	7.34496	7.87696	6.91751	7.22601	7.67434	6.78788	5.34164	6.20746	3.21399	6.21338	8.24817	5.85401	6.92237	8.03846	8.32145	6.50812	9.62623	9.56589	5.40392	4.78909	5.76679	7.38618	9.06615	8.11283
ENSRNOG00000001392	0	0	0	0	0	0	0	0	0	0	0	0	0	0	0	0	0	0	0	0	0	0	0	0
ENSRNOG00000001396	53.6919	55.4119	47.2537	43.3424	56.5552	52.5264	25.4604	55.3261	57.9286	48.1483	56.1914	52.1298	61.8316	49.4369	59.5839	67.3479	58.5662	45.3527	41.274	26.062	34.8353	56.5965	57.7154	44.4261
ENSRNOG00000001397	2.28236	1.85406	0.823466	0.960435	0.9324	0.731123	0.756894	1.46177	1.20159	1.12946	1.36383	1.25252	1.98376	1.27741	1.20504	0.562681	0.734774	0.931262	0.864911	0.590046	0.207927	1.82901	0.889838	1.43217
ENSRNOG00000001399	0.029705	0.062946	0.052708	0.023819	0.131595	0.074952	0.474266	0.048306	0.076934	0.066276	0.125281	0.077227	0	0.042864	0.164242	0.05653	0	0.026364	0	0.027736	0.184649	0.061283	0	0.07259
ENSRNOG00000001402	6.11386	6.34387	4.60542	3.71555	2.3428	3.19308	1.05422	6.43604	5.67392	2.8353	4.42112	4.84036	6.05798	6.19709	5.92001	6.2776	2.09894	3.72856	2.34111	1.59141	1.89237	6.74529	2.85733	4.07571
ENSRNOG00000001404	16.567	17.5902	16.9052	15.2472	15.0702	15.7924	11.5868	16.2772	19.9248	14.6526	15.5538	17.6468	23.0548	22.8513	23.6491	24.2489	15.2125	12.1807	12.6926	11.9039	12.3237	21.6268	13.5073	22.2844
ENSRNOG00000001407	119.118	101.666	82.6405	64.6101	67.5042	46.0841	20.4967	93.1648	118.869	70.1862	87.9971	95.6174	112.133	91.3794	81.0415	131.752	46.4806	59.6103	37.7628	28.5257	35.4512	121.242	82.6613	93.9223
ENSRNOG00000001408	0	0	0	0	0	0	0	0	0	0	0	0	0	0	0	0	0	0	0	0	0	0	0	0
ENSRNOG00000001409	63.018	53.1669	51.8925	43.8705	40.9814	45.5168	41.9974	66.0626	65.4228	48.7014	64.4786	54.9384	72.3247	57.7597	60.8064	55.276	36.8764	49.451	35.4322	32.0563	38.5305	60.5491	64.4585	57.5308
ENSRNOG00000001410	1.95641	1.77676	0.608923	0.988844	1.47479	1.14098	0.345415	4.28503	2.39414	1.68282	1.63262	2.28593	2.66774	1.41243	2.52194	2.56755	0.806088	2.22927	0.601508	0.347903	0.520458	2.56583	0.456529	1.40962
ENSRNOG00000001412	0	0	0	0	0	0	0	0	0	0	0	0	0.127236	0	0	0	0	0	0	0	0	0	0	0
ENSRNOG00000001414	0.213588	0.679137	0.179429	0.190013	0.420953	0.205049	2.01357	0.904577	0.440772	0.400537	0.254674	0.42725	0.317972	0.490687	0.553761	0.543641	0.250351	0.394116	0.143976	0.379499	0.468358	0.348294	0.445793	0.59417
ENSRNOG00000001415	35.7727	34.2876	31.5436	29.0077	18.8295	16.6564	7.45981	38.584	32.1895	26.9059	39.6523	34.1528	35.3982	33.5901	30.8813	33.0864	16.8774	20.2179	13.0127	13.2556	14.2606	33.715	34.7441	35.9577
ENSRNOG00000001416	0	0	0	0	0	0	0	0	0	0	0	0	0	0	0	0	0	0	0	0	0	0	0	0
ENSRNOG00000001417	12.117	11.041	7.84831	8.98084	4.85294	5.39875	1.72243	8.70106	9.65528	7.27627	8.45701	10.1139	12.26	7.14064	6.98414	7.18793	4.94475	7.87251	5.04086	5.24173	4.45708	11.1184	8.31045	7.80713
ENSRNOG00000001418	15.496	18.0308	17.7708	21.607	19.0307	27.2738	20.5436	19.3219	20.1564	15.5845	17.5699	21.8495	19.3065	21.5235	18.8016	24.7627	29.7105	27.9406	15.1983	15.9216	17.6257	16.7458	27.4213	18.9113
ENSRNOG00000001419	0.617952	0.174827	0.305059	0.132825	0.327849	0.453081	0	0.30853	0.306771	0.195526	0.634263	0.470446	0.580891	0.319259	0.341194	0.211916	0.367415	0.196064	0.226486	0.819176	0	0.272804	0.216254	0.105385
ENSRNOG00000001420	146.403	145.991	159.637	176.895	148.381	183.502	78.5573	169.767	161.384	152.485	181.94	160.494	173.987	187.974	161.558	176.592	197.637	195.575	138.138	73.4816	129.516	154.064	193.675	151.162
ENSRNOG00000001422	0.154369	0.958151	0.04279	0.278894	0.128582	0.302823	0	0.311953	0.227899	0.306331	0.619388	0.762183	0.693352	0.336015	0.133911	0.436935	0.058552	0.197568	0	0	0	0.307494	0.197891	0.301611
ENSRNOG00000001424	1.41353	1.78521	0.899204	0.474274	0.393579	0.364535	0.439258	1.4086	0.864215	0.668258	0.839309	1.76455	1.52387	0.819436	0.858263	1.00197	0.290491	0.481945	0.252653	0.280204	0.225684	1.7366	0.664988	1.45854
ENSRNOG00000001425	0.507012	0.364172	0.097202	0.332178	0.455378	0.545512	0.429609	0.439213	0.401947	0.523131	0.278456	1.14702	0.426342	0.417332	0.913436	0.294603	0.461683	0.70596	0.419698	0.284969	0.186587	0.457733	0.029888	0.620256
ENSRNOG00000001426	2.12347	3.19693	2.08454	1.98129	3.79285	3.43182	13.3338	3.48665	2.91211	2.89134	2.88278	3.42376	2.85311	2.94454	2.88434	4.02714	3.20913	4.36036	3.35767	4.47781	2.30865	2.85104	2.92371	2.96147
ENSRNOG00000001427	0.30612	0.109831	0.111511	0.448085	0.541933	1.01487	7.08242	0.462458	0.491759	0.493796	0.495455	0.542394	0.22597	0.308965	0.780967	0.414856	0.279579	0.446083	0.387246	1.72885	0.755919	0.333201	0.829632	0.277792
ENSRNOG00000001428	1.72987	2.0409	1.14164	0.646617	0.744676	0.921062	0	1.29134	0.926342	0.665237	1.46418	1.50065	1.5271	1.44926	1.55241	0.956269	0.829343	0.626408	0.523965	0.217427	0.819171	1.40419	2.29961	1.49885
ENSRNOG00000001429	4.7337	4.43933	3.09864	3.8992	4.02729	4.66801	2.00521	6.76033	5.90907	3.86035	3.5494	5.15672	5.73673	4.95507	5.02373	4.94165	3.32021	5.90876	3.19185	1.79152	2.43723	5.60622	5.57587	4.13233
ENSRNOG00000001430	45.2592	36.5384	46.2005	43.2831	39.5507	42.9028	20.7684	49.7851	57.7685	51.0143	53.7682	42.5818	42.8999	47.7673	42.1363	57.3448	41.2215	53.3312	54.0265	29.3555	34.2996	42.1637	42.8577	42.6229
ENSRNOG00000001431	0.273427	0.48631	0.244542	0.151222	0.195461	0.402574	0.132391	0.676752	0.603857	0.349288	0.318728	1.83805	0.483936	0.411854	1.21979	0.516347	0.246023	0.740747	0.131359	0.214054	0.093437	0.539343	0.179609	0.647611
ENSRNOG00000001432	1.60816	1.25533	0.790161	0.836593	0.792642	0.699783	1.09856	0.898473	1.2101	1.12668	1.36728	1.81505	0.945603	0.684236	1.87451	1.87667	0.540097	1.30786	0.465524	0.907461	0.723444	1.2539	1.07511	0.687424
ENSRNOG00000001434	0	0	0	0	0	0	0	0	0	0	0	0	0	0	0	0	0	0	0	0	0	0	0.282437	0
ENSRNOG00000001435	0.13033	0.20265	0.108498	0.100913	0.108408	0.191597	0	0.056423	0.192992	0.242097	0.066696	0.382313	0.238559	0.457224	0.339189	0.245721	0.124022	0.05726	0.088171	0	0.622276	0	0.654237	0.05459
ENSRNOG00000001436	31.6957	28.9984	24.0606	17.9115	27.5214	24.1236	21.7764	31.3065	23.3539	28.8598	24.8636	40.5841	31.901	19.7846	28.425	20.5238	17.6059	20.8577	30.1821	21.2431	29.8941	25.2957	21.158	29.4817
ENSRNOG00000001439	0	0	0	0	0	0	0	0	0	0	0.03091	0	0	0	0.105269	0	0	0	0	0	0.036312	0	0	0
ENSRNOG00000001440	253.291	222.289	209.851	227.751	135.79	130.679	48.611	201.408	281.22	164.073	206.869	182.923	209.061	236.306	196.308	266.393	164.571	176.702	159.723	99.2262	125.186	249.142	227.282	193.287
ENSRNOG00000001441	16.6713	11.9063	10.3233	9.71042	6.05302	6.84075	0.572409	12.1568	17.2184	12.2622	13.776	13.1415	14.1557	13.0238	10.5541	11.7442	4.50945	9.97135	5.3463	2.59595	4.43376	12.7136	13.3783	7.11093
ENSRNOG00000001442	64.5921	57.8595	45.1175	49.5557	19.9515	29.5492	9.96775	50.8724	50.6637	41.4352	38.9038	40.8146	58.759	37.9414	44.6041	41.8864	29.7615	35.2065	30.2274	14.0955	23.1053	60.4206	40.7002	34.9482
ENSRNOG00000001443	4.89979	6.20256	2.80055	3.65335	1.05392	1.26534	0.768317	2.90546	3.17543	2.75642	2.51594	3.03429	5.53931	3.49885	2.91271	1.11021	1.34798	2.35685	0.740864	0.0824	1.29717	4.10112	4.02473	2.13002
ENSRNOG00000001444	0	0	0	0	0	0	0	0	0	0	0	0	0	0	0	0	0	0	0	0	0	0	0	0
ENSRNOG00000001448	1.62748	1.01395	1.02085	1.29301	0.591632	0.876396	1.17555	1.28786	1.51278	1.04692	1.30925	2.03849	1.56079	1.22496	1.30115	1.3517	0.988357	1.23412	1.23057	0.79064	0.839447	1.66499	1.0336	1.68079
ENSRNOG00000001449	3.86682	3.39841	1.85774	1.43773	1.67972	2.41255	1.94694	3.16853	2.3712	2.47326	2.72634	3.40069	2.80814	2.05777	2.52382	3.27559	1.48261	2.34218	2.14065	1.34922	1.92614	2.68863	2.55234	2.35393
ENSRNOG00000001450	4.07899	2.76678	2.59493	1.83757	1.72572	2.17941	2.07279	4.30161	3.02607	2.25708	3.41981	2.3599	4.40537	2.74568	2.38056	4.5418	2.17792	3.0178	2.11152	1.14704	1.7693	3.49867	3.4457	2.98297
ENSRNOG00000001451	0	0.086218	0	0	0	0	0	0	0	0	0	0	0	0.039075	0	0	0	0	0	0	0	0	0	0
ENSRNOG00000001452	0	0	0.039963	0	0	0	0	0	0	0	0.147262	0.121067	0.070176	0	0	0	0	0	0.032396	0	0.143632	0.066455	0	0
ENSRNOG00000001453	7.15029	4.86474	3.8977	3.22461	3.59687	3.90532	2.45278	5.25478	5.001	4.89616	4.51475	6.69298	5.71137	4.48011	4.92704	5.90715	1.63337	5.00791	3.5034	2.20131	3.12797	6.61659	3.12286	4.40541
ENSRNOG00000001454	62.3547	54.867	45.9526	44.7608	31.6857	31.322	17.9732	56.157	45.8028	34.7712	51.7977	55.8302	52.9359	53.3534	47.8765	51.3747	27.7213	27.5663	25.6101	22.5031	28.7893	62.1912	41.9589	50.8445
ENSRNOG00000001455	3.96412	2.76014	1.90783	1.49256	1.46855	1.91378	0.289881	3.74544	2.47061	1.83509	2.41847	3.63988	3.32826	2.38244	2.37315	2.64597	0.705403	1.77859	1.48738	1.13884	1.20141	3.45535	1.69194	1.9374
ENSRNOG00000001456	4.26142	3.37104	2.18775	1.71525	1.51244	1.39606	0.960307	3.69312	3.36969	2.57698	2.3733	3.3608	4.25967	2.18507	2.74286	3.24577	0.985996	1.4202	1.25628	0.743178	0.790127	3.79433	2.60087	2.70166
ENSRNOG00000001457	4.1441	3.4194	3.26123	2.85221	1.21144	1.63477	0.454958	4.71672	3.93061	3.58778	4.40527	5.07545	4.16654	3.34645	2.86284	3.10857	0.490813	1.83645	3.48753	1.18659	1.00676	4.89987	4.93609	4.18025
ENSRNOG00000001465	4.42074	3.20687	1.90272	1.25508	0.3674	0.162392	0	3.12543	3.55253	1.69551	1.4344	4.6892	4.10607	3.17629	2.30109	2.36026	0.329145	0.521217	0.299642	0	0.483395	6.28672	1.71135	2.59301
ENSRNOG00000001466	0.080326	0	0	0.373172	0	0	0	0	0.059672	0	0.411887	0.201666	0	0	0	0.453904	0	0	0	0	0.047885	0.055774	0.124628	0.067322
ENSRNOG00000001469	1.33576	2.07207	0.554532	0.812632	1.00866	0.749523	2.56034	3.2058	0.733289	1.82516	1.17007	4.57346	0.895232	1.07729	2.40283	0.781119	0.460725	0.654494	1.51629	0.523274	1.21128	1.3215	0.510745	1.17105
ENSRNOG00000001470	0.863981	1.0601	0.386311	0.540322	0.332763	0.629663	0.760296	0.712283	0.58023	0.613059	0.804358	0.754345	0.790023	0.96267	0.827244	0.784691	0.306053	0.684554	0.40178	0.151849	0.656072	1.0208	0.966059	1.0458
ENSRNOG00000001474	0	0	0	0	0	0	0	0	0	0	0	0	0	0	0	0	0	0	0	0	0	0	0	0
ENSRNOG00000001476	0.127466	0	0.106101	0.345435	0.106041	0.187403	0	0.220738	0.188691	0.142089	0.130435	0.213694	0.186605	0.089409	0.663467	0	0.040392	0.111884	0.258616	0.812707	0.380417	0.132453	0.196796	0.053388
ENSRNOG00000001478	3.12398	2.97953	3.14384	2.15053	3.74399	3.33957	1.51225	3.24538	3.83626	4.04265	3.64477	3.74381	4.48348	2.94839	5.79473	3.29052	2.05973	2.75588	3.12694	1.2764	2.93615	5.04362	2.59303	3.49514
ENSRNOG00000001479	32.4327	35.4792	14.0997	9.07193	8.4844	5.53924	1.92304	24.0581	19.5826	10.9816	15.6978	21.4247	21.4556	19.6508	14.5121	18.3061	5.25088	10.014	5.98039	4.26612	5.42802	22.7202	11.028	21.7264
ENSRNOG00000001480	1.18889	2.20038	1.79961	0.773127	2.06491	1.57966	1.81779	3.48064	2.37965	2.93285	1.85596	2.87294	1.99323	1.57665	2.37797	2.62176	0.668889	1.7478	2.51247	1.0928	1.41261	2.41743	1.37126	2.68587
ENSRNOG00000001483	9.10591	7.24939	6.90554	8.04863	5.22372	5.34891	2.00555	7.80431	7.33655	4.93769	4.93151	7.49101	7.0549	8.81341	6.46905	8.01418	5.20674	5.76618	3.69119	4.07273	4.30321	9.04217	7.28335	5.81642
ENSRNOG00000001484	0.882075	0.811879	0.081803	0.607097	0.081253	0	0	0.424036	0.438567	0.290237	0.503739	0.245633	0.577447	0.415423	0.170065	0.829829	0.509061	0.176538	0	0	0	1.43261	0.687904	0.57531
ENSRNOG00000001488	162.35	151.723	150.828	169.609	145.892	144.782	94.695	151.092	198.101	159.137	155.826	158.668	144.623	170.75	156.347	188.621	131.152	134.347	136.686	117.878	147.453	141.824	167.867	152.97
ENSRNOG00000001489	4.02687	2.40369	3.55431	1.18105	3.09709	2.33263	0.930301	3.85675	2.88849	2.94809	3.1206	3.06944	3.83894	3.67844	2.80524	3.85458	1.46661	2.35166	1.64953	2.33477	2.36768	2.91531	1.69422	1.48205
ENSRNOG00000001490	12.3244	15.0147	11.8446	10.3027	17.3414	14.3136	7.20166	16.9839	17.7759	18.3875	20.4347	16.838	20.3624	15.8571	14.9514	16.098	11.2058	16.7412	16.8409	5.9307	11.2236	13.3818	16.8118	14.6385
ENSRNOG00000001492	0	0	0	0	0	0	0	0.06053	0.051387	0.078132	0.035612	0.088099	0	0	0	0.032994	0	0.030023	0	0	0	0.120521	0	0
ENSRNOG00000001493	6.74846	6.37755	6.01313	7.49108	4.92061	4.03986	1.61887	7.03317	7.64039	4.5289	7.63496	6.71074	7.20775	6.9201	5.3362	6.08224	4.00082	6.58537	3.63178	2.39449	3.17355	8.47646	6.12428	8.40346
ENSRNOG00000001494	64.8454	66.0114	64.8102	59.5203	51.7919	62.8972	38.933	56.7933	65.4127	40.216	69.6631	55.3092	61.5848	77.0015	50.1816	61.7327	70.355	75.0428	49.9644	27.6915	39.7131	65.9138	51.952	56.9555
ENSRNOG00000001499	0	0	0	0	0	0	0	0	0	0	0	0	0	0	0.240135	0	0	0	0	0	0	0	0	0
ENSRNOG00000001500	13.1914	11.5883	6.85372	8.92652	9.27004	8.61417	2.1583	11.5077	8.12515	10.8996	10.7296	9.52654	12.5197	10.8882	10.5798	11.254	5.95622	11.6952	6.06149	2.00889	4.8788	9.97142	9.80653	9.02049
ENSRNOG00000001501	4.41945	4.46315	2.97128	8.17929	2.14262	2.45012	1.09502	6.15484	8.13713	5.02212	3.4394	4.85806	4.77152	3.76433	4.86321	4.86458	2.39619	3.22765	1.03076	2.05179	2.24436	5.9354	5.05859	5.42511
ENSRNOG00000001506	0.058314	0.060462	0	0	0.242697	0.042881	0.642187	0.100995	0.086221	0.130086	0.05963	0.195629	0.298506	0.054477	0.202349	0.109991	0	0	0.275731	0	0.139287	0.080734	0.404496	0.097681
ENSRNOG00000001510	0	0	0	0	0	0	0	0	0	0	0	0	0	0	0	0	0	0	0	0	0	0	0	0
ENSRNOG00000001512	0	0	0	0	0	0	0	0	0	0	0	0	0	0	0	0	0	0	0	0	0	0	0	0
ENSRNOG00000001514	0.238651	0.94061	0.238079	0.554354	0.278404	0.035119	0	0.454747	0.668874	0.675132	0.146217	0.601087	0.348383	0.244706	0.248425	0.270259	0.059833	0.041404	0	0.348413	0.541966	0.395901	0.036672	0.639401
ENSRNOG00000001515	5.04358	2.04527	1.52222	1.13194	0.668271	0	0	2.15151	3.14443	1.13955	0.973579	3.24438	3.91235	2.26032	1.45849	3.09924	0.186517	0.32304	0.693536	0.332546	0	3.04215	1.64091	2.14369
ENSRNOG00000001516	17.2546	17.1963	7.50808	8.05489	4.90805	5.1769	0.51675	13.9537	15.121	5.4551	13.0201	12.3625	14.7624	14.1601	9.55283	14.703	6.82443	9.06993	5.35244	1.73707	4.42024	20.0514	10.1896	10.8684
ENSRNOG00000001517	37.3357	37.9266	28.644	17.768	12.1417	10.1913	1.49982	27.8503	33.0599	21.9639	32.1323	32.7482	33.6004	21.195	31.622	22.3159	5.60402	10.5708	11.7533	6.78038	7.78952	31.5821	22.7376	44.7018
ENSRNOG00000001518	1.16297	0.439071	0.482261	0.532098	0.618564	0.493542	0.313633	1.17584	0.800482	0.263238	1.45168	1.72119	1.13858	0.375451	0.90175	0.899638	0.357063	0.538404	0.34206	0.338772	1.22436	1.12801	0.590449	0.67801
ENSRNOG00000001519	0	0	0	0	0	0	0	0	0	0	0	0	0	0	0	0	0	0	0	0	0	0	0	0
ENSRNOG00000001520	0.039749	0	0	0.030777	0	0	0	0.275467	0.058532	0.473888	0	0.166992	0	0	0.03448	0.112591	0	0.034281	0.053478	0	0	0.082335	0	0
ENSRNOG00000001524	9.05622	6.67282	5.00869	6.46432	6.5288	5.61481	1.4382	7.35043	10.2275	5.77918	9.05838	9.95665	9.59294	8.58149	7.42687	7.66746	3.83011	4.8069	2.63586	2.70452	3.41889	7.89881	10.8367	8.41777
ENSRNOG00000001525	15.7849	12.5872	8.7606	8.40122	7.4943	5.4958	2.54435	9.4525	11.5746	7.38416	12.2041	12.2009	11.4198	10.8221	10.4431	9.43645	5.98133	4.63215	5.74627	3.75064	5.12345	15.2289	6.38405	9.82564
ENSRNOG00000001527	0.071997	0.049825	0.060079	0	0.180666	0.091146	0	0.124798	0.100522	0.107502	0.073267	0.040457	0.104832	0.027158	0.041633	0.087532	0.074001	0.081851	0.160876	0.109778	0.071908	0.016536	0.036621	0.073496
ENSRNOG00000001528	0	0	0	0	0	0	0	0	0	0.235748	0	0.997368	0	0.149086	0	0	0	0	0	0	0	0	0	0
ENSRNOG00000001531	15.995	18.3424	12.1705	11.209	23.9955	17.8957	8.3994	18.1317	26.2928	19.7791	19.7805	22.9964	17.3071	17.7002	18.0055	26.7565	15.2838	13.4355	16.4325	10.1009	16.3889	14.6633	22.3642	17.4046
ENSRNOG00000001544	2.58558	1.89963	1.07238	1.32439	0.897469	0.79153	0.55628	2.82666	2.37658	1.63377	2.04375	3.21488	2.38353	1.40098	2.34621	1.24093	0.281329	0.980686	1.45191	0.764572	1.22688	2.19118	1.31864	2.82844
ENSRNOG00000001547	2.52054	1.09397	0.585272	0.771575	0.243951	0.732749	0.099311	1.47204	1.60349	0.348686	1.5585	1.42564	1.15743	1.25956	1.2204	0.829202	0.296142	0.307544	0	0	0.210011	2.27238	0.27109	1.7674
ENSRNOG00000001548	59.2052	41.4883	41.4792	34.5215	27.3392	23.9996	7.07233	59.8465	49.7944	51.6884	42.6723	52.1749	71.4311	49.3017	44.3265	49.5868	17.5475	25.2075	18.2113	10.6981	11.6783	56.9034	48.1279	51.1869
ENSRNOG00000001551	148.865	177.412	167.24	188.661	263.625	299.94	238.636	185.158	200.81	222.069	177.469	175.247	160.742	183.562	170.113	214.132	265.274	251.915	273.973	244.784	303.954	146.604	162.404	180.453
ENSRNOG00000001554	5.76524	2.9683	2.15195	1.76923	1.70097	2.33493	1.55934	3.90679	3.99251	3.20377	2.32489	4.14137	4.17034	2.65885	3.54709	3.92302	1.47383	4.12119	3.67706	2.48301	2.42562	5.40696	3.37755	4.09071
ENSRNOG00000001555	0.998105	1.87956	1.66519	1.33488	1.882	1.46513	0	3.9263	3.17543	1.81521	1.6773	2.80672	3.67062	2.51747	2.28293	0.512405	0.761899	2.84448	0.370432	2.80161	1.67551	1.70354	3.60108	1.82573
ENSRNOG00000001557	16.3339	9.47068	8.03116	5.23715	3.28963	5.12837	2.01114	9.03266	11.258	5.82329	8.77169	6.9307	11.7626	8.83077	6.55448	9.42459	4.08202	4.82952	3.55899	2.29181	5.19365	10.7793	5.17842	8.74217
ENSRNOG00000001559	25.3592	25.5271	19.1544	18.8562	20.3511	13.6561	3.57836	24.5545	29.0616	23.0143	23.8005	25.3824	27.3605	23.283	21.4781	26.8823	10.3424	10.9884	8.50941	6.66391	10.0029	25.2957	27.8036	15.8661
ENSRNOG00000001566	0	0	0	0	0	0	0	0	0	0	0	0	0	0	0	0	0	0	0	0	0	0	0	0
ENSRNOG00000001567	0	0	0	0	0	0	0	0	0	0	0	0	0	0	0	0	0	0	0	0	0	0	0	0
ENSRNOG00000001570	0	0	0	0	0	0	0	0	0	0	0	0	0	0	0	0	0	0	0	0	0	0	0	0
ENSRNOG00000001571	0	0	0	0	0	0.036524	0	0.085994	0.073262	0	0	0	0	0.046295	0.17226	0	0	0	0	0	0	0	0	0
ENSRNOG00000001572	0	0	0	0	0	0	0	0	0	0	0	0	0	0	0	0	0	0	0	0	0	0	0	0
ENSRNOG00000001573	11.1897	8.70844	5.85071	6.2539	4.99962	4.63176	2.24101	6.8349	7.78015	6.19768	5.47585	9.64096	7.55493	6.76587	4.80296	7.4845	3.79049	3.3717	4.27025	3.69464	4.38724	8.14402	4.64486	6.94156
ENSRNOG00000001575	0	0	0	0	0	0	0	0	0	0	0	0	0	0	0	0	0	0	0	0	0	0	0	0
ENSRNOG00000001577	0	0	0	0	0	0	0	0	0	0	0	0.07338	0	0	0	0	0	0	0	0	0	0	0	0
ENSRNOG00000001578	0	0	0	0	0	0	0	0	0	0	0	0.034226	0.029698	0	0.035338	0	0	0	0	0	0	0	0	0
ENSRNOG00000001580	0	0	0	0	0	0	0	0	0	0	0	0.959228	0	0	0.220602	0	0.040286	0	0	0	0	0	0	0.053254
ENSRNOG00000001581	0	0	0	0	0	0	0	0	0	0	0	0.041999	0	0	0	0	0	0	0	0	0	0	0	0
ENSRNOG00000001582	8.77554	5.90604	2.85927	1.75412	0.689963	0.586253	0.170404	3.68694	5.67108	1.57558	3.27504	4.98524	6.0255	3.1755	4.16919	3.99119	0.512056	1.65237	0.840103	0.459442	0.537394	8.29972	2.63321	3.78319
ENSRNOG00000001584	0.421572	0.291285	0.833636	0.326419	0.233655	0.539663	0.357064	0.18249	0.729124	0.887011	0.575686	2.12016	0.463413	0.574852	0.463258	0.33107	0.763078	0.293609	0.047588	0.319756	0.125754	0.480931	1.08307	0.689823
ENSRNOG00000001585	4.80756	3.74753	2.85012	2.46802	2.18074	2.25293	1.4737	3.13932	4.51223	2.638	3.07941	3.90582	3.72652	3.37689	3.11887	3.94876	1.2902	1.93901	1.61189	1.33916	1.98887	4.15896	2.69479	3.74545
ENSRNOG00000001587	0	0	0	0	0	0	0	0	0	0	0	0	0	0	0	0	0	0	0	0	0	0	0	0
ENSRNOG00000001588	0	0	0.037007	0	0	0	0	0	0	0	0	0	0	0	0	0	0	0	0	0	0	0	0	0
ENSRNOG00000001589	0	0	0	0	0	0	0	0	0	0	0	0	0	0	0	0	0	0	0	0	0	0	0	0
ENSRNOG00000001592	55.3153	34.2103	42.9502	43.0335	27.6373	26.1407	9.38835	38.9989	49.1224	34.7395	32.3622	40.61	42.359	42.73	33.4706	48.4934	25.0772	23.1087	24.947	22.1489	28.2763	41.4514	35.7619	41.6878
ENSRNOG00000001593	2.2442	2.64614	1.03176	1.37815	0.192871	0.79579	0	1.54075	2.94859	1.32072	1.66597	2.39689	2.15776	2.68546	1.29118	2.25976	0.247577	0.754823	0.314981	0.28152	0.369145	2.41699	1.67947	1.62131
ENSRNOG00000001596	724.197	675.824	688.187	722.692	468.257	372.428	48.7537	559.95	785.354	692.266	600.442	668.921	562.672	622.419	587.952	819.113	388.45	416.086	529.844	391.943	411.769	530.007	641.886	648.335
ENSRNOG00000001597	10.6412	8.92426	4.1042	4.65914	1.33361	1.04235	0	6.42023	8.66357	1.74117	5.73746	5.68504	8.94974	5.93551	5.18712	5.05668	0.702188	2.37704	1.25009	1.38363	0.699202	8.13348	2.3499	5.25458
ENSRNOG00000001598	15.2165	10.5252	10.1876	11.6061	9.75589	12.1222	16.7104	17.3137	17.1046	13.3435	10.7699	13.2012	17.4305	14.7364	13.7247	17.2997	8.31835	11.4424	8.90817	7.60675	11.8624	12.4893	8.00344	9.82149
ENSRNOG00000001599	14.5332	13.9873	11.3472	10.6457	8.62117	8.2679	1.28438	13.6732	14.0106	15.0151	11.7512	14.5212	16.3446	11.3162	11.9723	14.8456	5.81794	8.41763	8.92206	3.09901	6.43368	12.0044	11.7442	12.4325
ENSRNOG00000001601	0	0	0	0	0	0	0	0	0	0	0	0	0	0	0	0	0	0	0	0	0	0	0	0
ENSRNOG00000001602	13.7739	9.35782	9.65147	7.67237	6.02339	6.78863	3.74134	9.73408	12.9144	10.1429	10.5149	13.7408	9.78327	10.9935	9.49038	13.7474	3.50193	4.46211	4.81071	3.63181	5.42602	10.6083	7.83999	10.9795
ENSRNOG00000001603	10.1228	10.2662	8.36639	15.1162	11.2979	14.2426	10.9313	14.2101	12.8802	11.2349	9.56304	10.1774	13.021	8.81492	11.4714	9.61728	15.8198	14.291	10.6428	11.6156	9.83521	11.4403	12.3446	6.93072
ENSRNOG00000001607	8.70752	4.51926	4.25497	3.52088	1.03035	0.837606	0.122994	1.34138	3.67384	1.87759	2.53609	3.68413	3.63927	2.98421	2.24489	4.98334	0.865275	3.3002	3.06454	1.37193	1.81013	4.3161	3.34048	4.7758
ENSRNOG00000001608	0	0.288335	0.098956	0	0	0.058453	0	0.449644	0.087695	0.177501	0.323991	0.166797	0.028938	0.073896	0.03444	0	0.074244	0.068479	0	0.072518	0.047483	0.143238	0.105927	0.132933
ENSRNOG00000001609	0.167854	0.34836	0.083632	0.103974	0.112054	0.049443	0	0.290846	0.246837	0.150188	0.068433	0.310466	0.244418	0.15601	0	0.475632	0	0.144113	0.180413	0.1534	0.180759	0.115796	0.102743	0.140475
ENSRNOG00000001611	638.272	635.321	764.884	874.044	924.095	1052.28	1037.62	742.418	868.462	859.711	797.27	772.902	742.825	828.96	854.937	841.801	1169.89	1189.61	941.858	1089.82	1077.2	627.834	1088.44	728.673
ENSRNOG00000001613	3.62242	2.38686	2.60935	1.71311	1.8666	1.71033	0.753738	3.19544	2.78382	2.8665	2.11908	2.55612	3.43557	1.88043	2.46472	3.17799	0.80137	1.80949	1.49689	0.615334	1.03911	3.07751	1.9185	2.23201
ENSRNOG00000001616	1.99857	1.17267	1.40576	0.891477	1.45195	1.24865	0.239348	1.90131	2.15075	1.89764	2.2549	2.63308	2.55688	1.72212	1.52627	2.423	0.642071	0.906123	1.20805	1.72948	0.884565	1.40641	1.39135	1.85371
ENSRNOG00000001618	8.59858	4.44646	6.66886	6.40436	2.85629	3.90084	1.18504	5.85178	3.91262	4.8605	4.15244	4.55434	7.51169	6.97706	5.31646	5.53754	1.86048	4.43252	2.51622	1.74095	2.61739	5.00556	2.88788	5.30305
ENSRNOG00000001620	0.302121	0.264162	0.290091	0.160056	0.491831	0.58608	0.309987	0.868193	0.512451	0.487066	0.404232	0.656212	0.761706	0.368142	0.551689	0.691642	0.156045	0.404385	0.27664	0.262088	0.209572	0.514315	0.193658	0.532007
ENSRNOG00000001621	18.9568	12.1176	6.07498	6.25764	3.27354	3.43251	1.45362	9.29515	11.0571	4.71349	8.30588	10.0312	8.30803	7.34579	7.14274	7.50237	3.84695	3.28125	3.33788	2.64023	4.15498	15.8646	5.91906	10.3818
ENSRNOG00000001622	0.048723	0	0	0	0	0	0	0	0.017876	0.072734	0	0	0	0	0	0.046047	0	0	0	0	0	0	0	0.020382
ENSRNOG00000001623	3.37494	3.12145	1.57799	1.67876	3.02511	2.54749	0.520074	3.35007	2.08449	2.5965	1.87304	2.6345	3.38752	2.85346	2.82093	3.71241	1.51008	4.08802	2.15097	1.29169	2.63361	2.80293	2.12024	2.0362
ENSRNOG00000001627	2.00957	1.65356	1.72781	0.971892	1.04909	0.126375	1.13224	2.10366	2.03773	0.863298	1.2237	2.16521	1.77195	2.01295	1.12305	1.30349	0.804502	0.371066	0.531566	0.18868	1.33448	2.5855	1.31927	1.82819
ENSRNOG00000001628	0	0	0	0	0	0.228355	1.86258	0.271262	0.246587	0	0.666604	1.54426	0.241484	0	0	0	0	0.335561	0	0	0	0	0.788356	0
ENSRNOG00000001629	1.85628	3.30097	2.53454	1.77951	1.2526	1.5938	0.374472	2.71811	2.67097	2.83078	3.38327	3.34074	3.32065	2.79948	2.03197	1.79389	1.54755	1.52963	1.22018	0.847219	0.713348	3.63364	2.74769	2.47903
ENSRNOG00000001632	1.8998	1.77674	0.939358	0.972055	1.31949	1.00762	1.46995	2.04143	1.82086	1.48652	1.34353	2.228	2.28006	1.27968	1.65745	1.73388	0.767525	1.85838	1.17762	0.570004	1.64456	2.58257	1.14005	1.53306
ENSRNOG00000001633	48.6527	37.0661	35.0805	48.3194	40.8819	52.0647	40.5878	42.9702	46.8501	29.681	39.7951	33.6331	46.5053	53.3583	35.6477	48.1151	44.8931	48.3339	28.7828	28.15	37.8198	41.7245	32.6712	42.8309
ENSRNOG00000001634	0	0	0	0	0	0	0	0.034719	0	0	0	0	0	0	0	0	0	0	0	0	0	0	0	0
ENSRNOG00000001640	15.1117	23.0635	14.5823	10.4703	4.07434	2.01207	0.788336	14.1525	24.2111	9.50826	12.2265	20.3383	18.8816	14.1525	15.2307	17.8853	1.48733	3.50893	2.25303	2.24784	1.71771	22.1143	13.5114	19.9106
ENSRNOG00000001642	8.89504	8.05962	5.55511	4.96324	7.54448	5.82428	3.66138	9.81132	13.9571	9.52263	9.92256	12.8269	8.89382	7.34078	8.98933	10.9925	4.64565	5.67547	4.01676	3.79582	5.17167	8.40937	8.56409	8.36444
ENSRNOG00000001643	92.6709	89.1783	88.131	86.4785	78.7024	74.7457	35.407	82.2279	90.4923	69.7009	97.5887	84.2764	84.7456	94.7227	80.0792	85.1222	72.0155	85.445	62.701	42.1983	48.7994	85.2299	86.1616	84.2718
ENSRNOG00000001644	0	0	0	0	0	0	0	0	0.142396	0	0	0	0.070316	0	0	0	0	0	0	0	0	0	0	0
ENSRNOG00000001645	1.29767	1.15046	0.628273	0.837311	0.564365	0.378404	0	0.726176	0.714587	0.726217	0.578153	2.29714	1.08133	1.12922	0.938009	0.970741	0.618157	0.924069	0.743524	0.420322	0.388372	1.13664	0.660655	1.62869
ENSRNOG00000001647	23.6902	16.7718	12.8722	12.1442	9.01858	8.37391	1.36194	13.6668	9.51113	12.1215	9.85358	16.1201	16.8467	10.6	11.901	13.5808	8.01535	11.951	9.14895	5.76859	8.03257	12.2713	13.3519	15.092
ENSRNOG00000001652	2.60431	2.25389	1.76338	1.62039	1.82155	1.60838	3.86138	2.61065	1.78316	1.70057	3.18121	2.57144	2.8387	1.97544	2.80012	2.19455	1.45669	1.73315	1.94252	1.061	1.50095	2.96806	1.5716	3.01303
ENSRNOG00000001653	38.2917	40.2625	34.024	19.8899	30.1099	20.3482	8.95823	38.0185	43.3039	39.4949	32.6358	48.1282	42.8049	33.767	35.858	38.592	15.5255	20.4226	20.1795	14.6585	21.3746	42.1157	33.2507	40.0263
ENSRNOG00000001654	35.3944	26.9203	26.4591	23.27	24.4641	23.8836	7.53141	27.5533	22.0399	23.6405	25.7776	28.0644	30.4757	31.3632	25.6892	32.8537	22.1396	22.655	22.8715	15.1064	26.8378	25.3742	17.5986	27.6586
ENSRNOG00000001656	0.633086	0.901936	0.527618	0.061274	0.131464	0	0	0.685011	0.058773	0.234837	0.649155	0.132468	0.638937	0.482611	0.549235	0.223607	0	0	0	0	0	0.494447	0.122738	0.397932
ENSRNOG00000001657	21.7351	18.2167	17.8473	11.8154	13.0794	9.64872	3.91151	15.9942	18.1833	14.2392	16.7511	20.1692	19.3464	16.1162	16.3149	16.5705	6.49705	8.84785	9.2765	5.95431	10.156	19.25	12.8816	18.8159
ENSRNOG00000001658	0	0	0	0	0	0	0	0	0	0	0	0	0	0	0	0	0	0	0	0	0	0	0	0
ENSRNOG00000001662	6.51111	4.95663	5.21694	3.22177	2.53854	1.98543	0.783496	5.57372	5.01952	3.27309	5.18678	7.38161	5.75542	3.10063	4.71222	5.09309	2.47161	2.39021	1.52868	0.844567	2.32713	5.29275	3.33589	3.54729
ENSRNOG00000001675	0	0	0	0	0	0	0	0	0	0	0	0	0	0	0	0	0	0	0	0	0	0	0	0
ENSRNOG00000001679	0	0	0.101921	0	0	0	0	0	0	0	0	0	0	0	0	0	0	0	0	0	0	0	0	0
ENSRNOG00000001680	3.74159	2.07945	2.18506	2.32229	0.637968	1.21271	0	2.05235	1.84174	1.93044	2.06831	2.55776	2.81209	1.86613	1.75134	2.46028	1.4836	1.90443	0.986565	0	0.78945	1.85042	2.65971	1.97387
ENSRNOG00000001681	10.2327	7.77796	6.90665	5.47565	8.43233	6.62026	5.31025	9.74348	11.7113	8.13111	11.9353	10.3842	12.0566	8.77502	9.15554	11.7253	3.77611	8.02791	6.65165	4.68986	5.47251	9.41361	9.23624	8.97279
ENSRNOG00000001682	1.29517	1.18116	0.667715	1.01638	1.30197	1.30297	3.66412	1.74432	2.18005	1.3335	2.08274	1.54752	2.29992	1.60517	1.63956	1.96922	0.634042	1.32199	0.902098	0.945401	1.16372	1.72278	1.31953	1.30298
ENSRNOG00000001684	0.33262	0	0.138648	0	0	0.061059	0.563351	0.14395	0	0.123328	0.255933	0.069571	0.122158	0.078084	0.072142	0.078302	0.106846	0.074055	0	0	0	0.115522	0	0.209098
ENSRNOG00000001686	2.05364	1.04524	0.257517	0.210014	0.032317	0.142626	0	0.671331	1.08386	0.1155	0.27664	0.976804	0.649452	0.721047	0.369725	0.439044	0.048274	0.300535	0.052119	0	0.046345	1.31074	0.356305	1.16759
ENSRNOG00000001687	0.691569	0.628029	0.215275	0.089245	0.072171	0.084902	0	0.32457	0.253982	0.064491	0.381565	0.581702	0.209619	0.187293	0.249948	0.108901	0.017829	0.197239	0.135357	0.105392	0.017246	0.595968	0.286216	0.458123
ENSRNOG00000001689	1.7844	2.0413	2.25319	1.90571	3.73761	2.57855	0.62546	3.83616	2.54916	2.97294	3.27319	3.30168	3.96192	3.04857	3.62972	2.08863	1.79108	3.28918	2.24602	3.30745	4.77535	3.53684	2.51582	3.45315
ENSRNOG00000001691	23.9392	24.8002	15.9806	24.2393	18.2075	20.5276	8.78947	17.0979	22.2155	21.5372	18.2925	19.8173	24.4108	23.8968	14.3058	19.7827	25.2305	29.9045	14.2726	10.9544	8.87972	26.8638	21.5799	15.3651
ENSRNOG00000001692	0.055447	0	0.046124	0.257594	0.230832	0.040779	0	0.240089	0	0.164973	0.170031	0.139549	0.040527	0.025884	0.0962	0.052301	0	0.048372	0	0	0.331171	0.115101	0.128095	0.139305
ENSRNOG00000001699	4.4113	5.20545	2.3169	2.9427	2.5396	3.14225	1.95443	4.70069	6.18418	3.17592	3.40477	4.71979	5.36905	4.60562	5.12215	5.43709	1.12152	2.33036	1.88356	3.52185	2.67274	4.18667	3.88159	4.60544
ENSRNOG00000001700	1.01953	0.909482	0.435073	0.240835	0.737883	0.819959	0.499509	0.794413	0.818521	0.696843	0.872316	0.991186	2.0434	1.06163	1.3921	1.20638	0.621844	0.912919	0.923777	0.209513	0.117559	0.778241	0.501	0.756529
ENSRNOG00000001701	0.6413	0.553211	0.44637	0.579313	0.973853	0.70537	0	0.369885	0.239613	0.474316	0.330002	1.96271	0.709583	0.252156	0.741882	0.40199	0.488858	0.581497	0.729905	0	0.95383	0.446936	1.25365	0.986198
ENSRNOG00000001704	0.618024	0.52432	0.691405	0.261016	0.106307	0.991666	1.66585	0.58386	0.249097	0.334302	0.976403	0.659829	1.47853	0.97058	0.56459	0.105987	0.445478	0.490414	0.388915	0.665825	0.301996	0.720695	0.08655	0.376424
ENSRNOG00000001706	2.88438	1.99283	2.15966	1.35981	0.865696	1.57792	0.236605	1.88506	2.1362	1.19098	1.99759	1.90716	2.42087	3.28223	1.61407	2.39811	1.72136	1.78893	0.691981	0.554061	0.759716	2.19179	1.02566	2.05237
ENSRNOG00000001707	0	0	0	0	0	0	0	0	0.017296	0	0.023997	0	0.102805	0	0.020449	0	0	0	0	0	0	0	0	0
ENSRNOG00000001708	4.48062	3.6255	3.10755	1.92145	4.10764	3.50473	0.895795	4.18131	3.57341	3.22475	3.55479	4.54451	5.79418	3.35631	3.06931	4.21318	2.37898	4.22871	2.64867	1.80804	3.31564	3.75128	1.87531	3.55632
ENSRNOG00000001709	68.7091	64.5275	54.1451	53.7347	40.9149	37.6439	15.2396	61.3903	61.3435	44.6314	56.1382	62.4508	67.5969	58.6413	52.2758	62.1882	33.438	45.2615	34.975	25.5366	34.1522	62.3558	49.429	55.0679
ENSRNOG00000001710	17.4311	15.3106	13.7222	12.8863	10.8432	10.4756	6.79078	16.4645	15.266	10.6339	15.6447	16.4794	19.2948	14.6037	13.791	16.7019	10.2937	15.1532	8.90543	5.95702	9.68724	18.517	13.646	14.9226
ENSRNOG00000001711	0	1.0636	0.091225	0	0	0.134773	0	0.031716	0.053872	0	0.074657	2.1539	0	0.034048	0.158782	0	0.182176	0.189007	0	0	0	0.025266	0.056072	1.34821
ENSRNOG00000001712	16.1593	14.9345	11.6767	15.3144	10.2168	13.0662	15.2269	12.1715	14.7456	10.4345	11.8693	11.8057	11.9945	13.6512	9.71499	12.5069	16.5742	12.9396	13.762	7.64601	12.2093	13.1935	8.67333	12.5622
ENSRNOG00000001713	65.1534	53.1059	40.1671	26.9464	20.5411	13.5007	3.84573	44.4001	54.2823	37.5895	55.9241	57.6893	49.1598	40.4904	38.4434	50.1522	9.15677	14.7566	13.8244	10.2651	15.4661	53.902	35.7159	48.5767
ENSRNOG00000001714	0	0	0	0	0	0	0	0	0	0	0	0	0	0	0	0	0	0.021223	0	0	0	0	0	0.020812
ENSRNOG00000001715	0	0	0	0	0	0	0	0.024756	0	0	0	0.096134	0	0.013264	0.099135	0	0	0	0	0	0	0	0	0
ENSRNOG00000001717	24.731	20.135	14.1902	14.114	10.7648	7.87012	3.72237	15.1328	22.8178	13.1775	15.4433	16.6031	18.9159	15.4666	13.2014	18.915	8.25035	9.45053	8.87799	7.55402	9.24922	21.3352	13.0246	17.6583
ENSRNOG00000001719	78.7947	49.1913	40.7329	45.306	20.8701	23.1342	9.25144	40.2702	53.4586	28.7716	36.1162	46.2225	43.3825	45.0944	35.0253	50.7823	24.9847	22.4578	22.7911	12.9832	22.3133	55.6094	38.4372	48.7575
ENSRNOG00000001720	6.95424	4.91621	7.50193	3.04072	7.40535	8.29097	7.20563	10.7641	10.1533	11.3469	6.21016	11.364	11.8959	8.67884	7.31084	7.62755	2.78315	5.67749	2.77781	3.79292	2.92604	5.45467	9.2071	4.38866
ENSRNOG00000001724	3.17151	2.5512	0	0.401847	0.142348	0.19828	0	0.607765	1.4178	0	0.879621	1.53874	2.64234	1.30766	0	0.959507	0	0.165211	0.359797	0	0	2.03782	2.23311	0.956426
ENSRNOG00000001726	0	0	0	0	0	0	0	0	0	0.083438	0.172019	0.141159	0.205008	0.288067	0.097316	0	0.070721	0	0.075739	0	0	0.232894	0	0.187899
ENSRNOG00000001727	7.69503	7.21526	5.24031	5.07419	3.88504	5.44226	2.28887	6.93769	4.76013	3.98729	5.85584	6.45926	7.06968	7.10066	4.60478	6.63421	5.07871	7.06993	3.38533	1.85322	3.44059	6.42039	4.55143	5.98838
ENSRNOG00000001728	2.37396	3.13832	1.27689	1.33354	1.70684	2.29489	0.946511	2.29812	1.51022	2.14879	2.04356	3.63488	2.78541	2.06053	2.74575	2.41621	0.932861	1.33136	0.752639	1.44428	0.862442	1.93017	1.64456	2.14343
ENSRNOG00000001729	1.24842	1.40015	0.608127	1.12775	0.086198	0.228896	0	1.17016	0.854626	0.461821	0.749202	0.955473	1.61075	0.981164	0.451316	0.684857	0.474861	0.376514	0	0	0	1.30456	0.731524	1.57064
ENSRNOG00000001730	2.52664	2.93434	1.17363	0.721985	0.853699	1.10773	0.917641	1.58974	3.02763	1.12183	1.6241	2.50444	2.16673	2.03938	1.69592	2.27336	0.596054	0.824308	0.50476	0.247497	0.792006	2.86218	1.7243	1.78708
ENSRNOG00000001733	19.2537	15.58	17.254	14.3771	11.6526	12.5624	5.90465	16.4259	13.5123	17.3779	16.1219	24.9194	16.7084	14.9141	15.4634	15.95	7.8574	9.13249	11.0344	10.3112	10.7134	13.049	12.149	12.8235
ENSRNOG00000001736	102.213	100.382	57.0936	37.1649	44.3047	42.6451	14.586	89.6384	122.768	56.8766	113.918	81.4528	101.351	93.3782	67.0135	103.385	37.9183	46.1418	34.1198	13.4112	27.6204	110.434	87.6698	72.6136
ENSRNOG00000001738	78.6009	34.0401	18.7817	16.6291	3.90333	4.97393	1.9164	25.8973	36.8349	8.52099	18.5455	29.1445	37.3196	26.0522	16.8501	25.8713	2.56291	7.88537	3.9281	2.51081	2.69252	56.3182	12.9766	26.9998
ENSRNOG00000001739	0.029601	0.052766	0.08186	0.03878	0.140892	0.061253	1.10287	0.147709	0.03731	0.019017	0.025238	0.060219	0.039818	0.029487	0	0.052244	0.047962	0.023274	0.051151	0.167269	0.06788	0	0.136363	0.021319
ENSRNOG00000001742	5.44437	6.16865	3.70933	3.60999	4.71971	3.90359	1.75191	5.36084	5.34272	3.25479	4.44745	6.31574	5.78938	3.81685	5.54771	4.38539	2.38021	4.32977	2.79621	1.21173	2.20666	5.83634	5.33403	4.71543
ENSRNOG00000001746	17.2045	19.4937	17.4574	11.9165	19.6732	11.1777	3.25918	22.6226	20.3407	20.2494	16.3968	23.4517	23.9318	18.1605	19.919	20.8888	10.2139	12.0198	10.1948	9.66747	14.337	17.6219	17.6685	18.3338
ENSRNOG00000001747	15.7309	10.1128	7.97802	6.16799	4.65829	4.60564	3.07339	8.68747	9.1413	5.94914	7.80964	8.42226	11.2069	9.35578	6.203	7.63966	3.84177	4.90075	5.01145	5.29659	5.63743	10.2083	5.80503	8.52563
ENSRNOG00000001748	5.01667	4.28859	4.93874	2.81293	7.25976	7.58209	5.12048	9.11833	8.65909	7.74836	5.20892	9.32528	10.7188	7.53139	9.90856	12.1496	1.8984	10.2431	3.59797	7.16202	7.16877	5.71927	6.62444	4.79571
ENSRNOG00000001750	1.85542	2.09728	1.04547	1.12878	3.81557	2.43993	1.96535	4.99468	2.94745	1.95176	1.65461	2.06141	3.08747	2.40177	3.85114	5.47674	1.33641	3.89591	1.75815	0.847864	1.88316	2.21698	0.963193	1.41412
ENSRNOG00000001752	1.74497	1.11388	1.67343	0.970025	1.49176	1.54757	1.17518	2.01528	2.1766	2.06586	1.64413	2.17937	2.87236	1.70894	2.13468	2.7873	0.839591	1.85895	1.11486	1.83776	1.87217	2.31855	2.43859	2.06018
ENSRNOG00000001754	3.79935	2.59633	3.77325	1.5022	2.88676	2.79016	0.75304	4.19831	3.42338	4.31715	3.06759	4.39705	3.02696	2.76929	4.41825	3.2736	2.64431	4.09637	1.59153	1.02887	2.16847	1.68399	3.32418	2.03255
ENSRNOG00000001756	0	0	0	0	0	0	0.858596	0	0.459251	0	0	0	0	0	0	0	0	0	0.254969	0.204193	0.268073	0	0	0
ENSRNOG00000001757	0.095866	0.136406	0	0.037114	0.11983	0.035268	0	0.207591	0.346734	0.107466	0	0.040242	0.244913	0.178732	0.041581	0.132439	0.030048	0	0.193822	0	0	0.066267	0.07366	0
ENSRNOG00000001758	1.95772	2.00681	1.48766	1.50337	1.23172	0.995173	2.14767	2.36938	1.91638	2.6384	1.56205	3.46791	2.77875	2.06156	1.55501	1.68207	1.40889	2.94103	0.92679	0.808467	1.68262	2.09385	2.3655	1.3797
ENSRNOG00000001762	11.5713	9.69621	4.81138	4.77713	5.153	3.81546	1.17595	8.24464	7.23706	3.97606	7.46668	9.25736	8.5197	6.72404	6.61966	7.79769	3.2718	4.81963	3.90394	1.85865	3.57495	8.929	5.4081	8.06427
ENSRNOG00000001764	3.30889	3.13933	1.63046	1.56124	0.863535	0.685618	0.460068	2.48634	2.50473	1.11891	2.68475	2.37078	2.49979	2.03904	1.83868	1.58786	0.814078	1.56704	0.849455	0.449254	0.588041	2.90375	1.49981	2.63874
ENSRNOG00000001765	0	0	0	0	0	0	0	0	0	0	0	0.182211	0	0.033974	0	0	0	0	0	0	0	0	0	0
ENSRNOG00000001766	3.29967	4.22994	2.81108	2.2291	2.46063	1.84401	1.48273	5.73788	4.93766	3.75305	2.14105	4.88356	5.69616	3.6449	5.34004	5.98656	1.05029	3.05485	2.38905	1.8643	2.33384	6.81819	2.58377	4.98368
ENSRNOG00000001767	0	0	0.476062	0	0	0.137754	0	0.489129	0.430969	0.138352	0.196391	0.312575	0.141309	0.271795	0	0	0	0.182559	0	0	0	0.532269	0.151311	0.317458
ENSRNOG00000001769	1.40062	1.4996	1.36557	1.38137	1.38491	1.95304	2.71729	1.79402	1.50086	1.05514	1.49081	2.84835	2.26019	1.54429	1.48911	1.50308	1.04404	1.68898	1.81132	0.415905	1.00875	2.21426	1.61864	1.78137
ENSRNOG00000001770	135.018	200.034	117.368	64.2031	80.9036	49.5326	22.056	114.383	129.153	87.7459	143.325	146.221	126.422	74.1389	120.86	101.469	83.1909	78.4397	87.1919	48.2695	72.2789	161.784	145.308	187.147
ENSRNOG00000001773	6.32564	5.83406	2.89586	1.95915	0.732549	0.646852	0	4.48624	3.79202	1.83343	3.62233	4.45422	4.95026	4.1394	3.07214	2.56149	0.520994	1.38698	0.128327	0.345716	0.566379	6.21577	2.29474	4.45019
ENSRNOG00000001774	1.37985	1.11933	0.320463	0.149231	0.581377	0.282686	0.232576	1.08505	0.98079	0.824983	0.54125	1.25398	1.05516	0.539023	0.968644	0.909391	0.242102	0.459924	0.148243	0.550669	0.20156	1.46551	0.333225	0.935568
ENSRNOG00000001776	0.074218	0.076911	0	0	0	0	0	0	0	0	0	0	0	0.034781	0	0	0	0	0	0	0	0	0	0.062191
ENSRNOG00000001777	0	0	0	0	0	0	0	0	0	0	0.015839	0	0	0	0	0	0	0	0	0	0	0.010719	0	0
ENSRNOG00000001781	0.170002	0.151254	0.080977	0.075223	0.252741	0.214728	0.164977	0.210447	0.421373	0.054755	0.049447	0.122692	0.12357	0.301015	0.085218	0.582882	0.029965	0.094816	0.113966	0	0.159938	0.299861	0.148259	0.283603
ENSRNOG00000001782	19.0375	18.0283	18.8985	10.4557	13.9961	18.5699	5.40786	23.0343	24.1228	20.9437	20.9223	23.5908	26.6083	21.5512	22.944	21.4924	9.71575	9.70252	13.3546	7.36192	8.82811	19.416	9.80512	15.5965
ENSRNOG00000001783	36.9388	36.6462	25.3721	25.1144	32.4594	22.4276	11.2999	35.5919	37.4536	34.6359	32.9867	35.0483	32.3824	32.662	31.0056	43.119	16.2894	28.2793	22.7885	23.2263	20.0853	32.7459	23.935	34.3737
ENSRNOG00000001785	0.879404	1.34058	1.02644	0.659632	1.285	0.769287	1.0946	0.738163	1.02915	0.840698	0.75566	1.6183	1.0593	0.522964	0.953501	1.11658	0.611568	0.845669	1.01398	1.40739	0.657955	0.70087	0.482751	0.735825
ENSRNOG00000001786	13.6734	11.2895	8.66657	6.76302	8.34682	8.37934	4.10702	13.8635	12.1708	10.8626	12.3714	12.3652	15.0484	11.8031	13.1305	12.5168	6.09683	6.53591	6.25308	4.29882	6.1774	11.1235	8.21685	9.64803
ENSRNOG00000001789	5.89492	5.08692	3.74259	3.66973	5.89509	5.88966	18.4613	5.62937	6.80534	5.84609	5.51123	6.01642	6.53455	5.20952	6.13286	5.94247	5.71069	6.42781	5.61576	7.23625	6.43345	5.8069	4.64828	3.8087
ENSRNOG00000001792	0	0	0.180533	0	0	0.063942	0	0	0	0.080733	0.088667	0.072973	0	0	0.113048	0.204746	0	0	0	0	0	0	0	0
ENSRNOG00000001793	1.9726	0.980281	0.573263	0.587445	0.25367	0.198842	0.157191	0.949744	1.00046	0.428215	0.805877	1.34883	0.868963	0.788638	0.789687	0.733299	0.279383	0.314644	0.090271	0.27786	0.171693	1.75223	0.46213	0.90256
ENSRNOG00000001794	0	0	0	0	0	0	0	0	0	0	0	0.03574	0	0	0	0	0.053148	0	0	0	0	0	0	0.029278
ENSRNOG00000001796	0	0	0	0.168574	0.02596	0	0	0.080841	0.205706	0	0.03169	0.026155	0	0.028893	0	0	0	0	0	0	0.20472	0.128693	0.071339	0.026027
ENSRNOG00000001797	20.4015	18.0946	14.0809	25.0202	15.8826	13.7857	13.6269	21.8718	13.848	16.628	16.0529	20.1334	20.3126	17.8492	18.1738	14.0018	16.1067	19.2368	16.9176	13.836	14.5832	20.3593	13.4425	27.8755
ENSRNOG00000001803	91.8674	55.9287	53.1651	84.036	34.9478	48.8449	9.02933	56.5537	61.8721	58.5429	54.4412	52.5971	54.4389	103.494	60.7415	76.1951	51.7405	47.7971	35.8452	26.2971	47.6818	63.6799	38.9035	72.2086
ENSRNOG00000001804	3.02618	1.21795	0.563971	0.315928	0.440529	0.413543	0.475522	1.0903	1.65654	0.571493	0.899092	0.973547	1.81423	0.826761	0.707823	0.675134	0.135657	0.548083	0.204818	0.21792	0.254601	2.67966	0.957928	0.910122
ENSRNOG00000001806	3988.6	4839.1	5338.54	5700.47	4743.55	7237.84	3718.49	4692.58	4346.53	4851.03	4337.92	5590.68	5769.45	4376.46	4931.34	4335.65	6817.66	6579.04	7336.19	5355.97	5441.18	5381.01	4348.78	6569.73
ENSRNOG00000001807	0.311379	0.190848	0.129302	0.046946	0.025304	0.083853	0.719261	0.236877	0.296836	0.113278	0.179907	1.93108	0.245051	0.061712	0.157766	0.17571	0	0.07791	0	0	0.018142	0.213626	0.139048	0.289124
ENSRNOG00000001808	6.31272	4.69574	4.32107	3.90414	3.54275	3.65332	0.336411	6.56907	6.89865	5.29543	6.15583	7.33905	6.01905	6.04099	6.57799	8.73431	3.21726	4.48537	2.35024	1.5954	2.32669	6.88056	4.99089	5.38377
ENSRNOG00000001809	2466.02	2913.49	2640.59	3296.56	1944	2868.14	605.61	2564.9	2196.7	2734.59	2099.54	3135.5	3057.4	1966.01	2654.96	2157.1	3668.35	2677.42	3154.65	1802.55	1703.24	3329.91	1935.26	3525.65
ENSRNOG00000001811	13.6073	10.492	9.33475	10.6117	15.6496	14.6683	35.7911	16.1086	15.0046	13.3206	11.3373	14.1623	15.0579	12.709	15.1202	14.668	10.7137	13.3948	12.1807	13.9934	16.0637	10.3893	9.50723	10.2664
ENSRNOG00000001813	7.23084	4.81975	3.17822	2.94469	0.800789	0.514174	0.166851	4.58339	4.38807	1.27545	3.11947	4.61672	4.83248	3.94163	2.11476	3.91827	0.54584	0.992006	0.823159	0.597903	0.626476	5.93816	1.80945	4.51815
ENSRNOG00000001815	95.7206	109.706	81.7762	54.7855	95.8475	68.8712	49.9794	118.719	135.361	128.169	118.044	163.591	128.788	80.4254	106.006	113.702	33.1619	55.2247	55.2815	49.4444	54.3929	106.519	106.187	104.94
ENSRNOG00000001816	2.69387	3.32524	3.37419	4.01124	2.66133	2.35566	3.07011	5.02013	5.41581	4.67623	4.79636	3.20088	4.50662	5.08077	2.96652	3.60527	1.48587	2.15542	1.48477	1.22145	2.77456	3.46442	6.556	8.42931
ENSRNOG00000001817	29.235	25.9763	20.8834	22.8069	15.6324	15.3468	5.27046	25.0318	33.8399	19.658	26.6741	25.5431	21.8091	29.6572	25.1699	28.6673	13.908	13.925	13.49	9.5372	11.5754	31.0851	21.1114	24.114
ENSRNOG00000001820	17.1817	13.8441	12.8392	12.639	8.76687	7.02918	1.01718	17.3713	20.4533	17.1603	18.9077	18.3839	18.8513	17.4226	16.8498	12.5509	7.65337	13.7709	7.74073	6.34114	6.91741	12.4468	17.4023	16.6081
ENSRNOG00000001821	2.95374	3.77764	3.79019	4.84636	11.3538	12.061	41.7773	6.74219	9.01253	10.8526	4.39195	60.9508	6.71246	3.19156	34.3549	8.10407	7.55121	9.48814	7.57779	17.924	13.3558	4.55062	7.16536	2.85756
ENSRNOG00000001823	289.803	199.552	194.094	167.357	178.144	150.875	79.1162	205.384	204.033	197.032	230.704	214.516	223.557	212.513	197.595	194.16	120.511	134.716	141.363	133.783	148.696	194.58	166.916	190.371
ENSRNOG00000001825	7.27821	3.14552	5.31325	5.92443	1.63298	4.08535	8.65675	6.42526	3.61231	2.39686	5.00162	2.58549	6.12849	6.84815	2.42829	3.83076	5.05524	4.89324	2.76608	2.59713	1.50576	3.96601	6.27106	2.42179
ENSRNOG00000001827	65.937	36.2964	16.1365	18.7108	7.30552	6.37562	2.98079	25.0564	35.6675	15.481	21.3439	33.187	35.3034	19.5053	21.0602	30.0964	7.54697	10.58	5.42511	6.89414	6.07478	52.4876	15.0469	30.0614
ENSRNOG00000001828	3.40312	2.41973	2.50282	1.45525	2.50038	3.0946	1.04225	3.6393	2.7576	2.28639	3.09388	3.16354	4.19882	2.90525	2.97872	3.31152	1.11556	1.9773	1.71065	1.18887	1.88943	3.26079	2.30096	3.24188
ENSRNOG00000001829	38.2187	22.8066	27.2456	28.9584	20.5316	23.4415	3.12362	40.7664	38.6538	28.8097	28.1006	25.2071	28.6006	31.9726	23.85	35.6441	18.4302	23.0627	18.0688	16.2772	21.6246	35.4976	19.9751	28.735
ENSRNOG00000001830	0	0	0.070134	0	0	0	0	0.218426	0.18763	0	0	0	0	0	0	0.300991	0.12815	0	0	0	0	0.116878	0.207831	0
ENSRNOG00000001833	2.52499	1.91481	1.34395	0.777014	0.94557	1.00128	0.713233	2.21566	2.33199	1.95538	1.54935	2.09589	1.67303	1.94017	1.46015	1.68182	0.742875	0.694225	0.543509	0.710114	0.89096	1.78626	1.70842	1.4358
ENSRNOG00000001834	3.01298	3.43156	1.50917	3.49939	2.3308	3.16789	0.255092	5.90926	4.34668	3.27071	3.51128	5.45239	3.92192	4.16449	4.35682	4.0622	2.93938	5.07469	1.23274	1.09329	2.92923	5.10494	3.52715	3.45328
ENSRNOG00000001837	0	0	0	0	0	0	0	0	0	0	0	0	0	0	0	0	0	0	0	0	0	0	0	0
ENSRNOG00000001839	0	0	0	0	0	0	0	0	0	0.351555	0.252678	0	0	0	0.209354	0	0	0	0	0	0	0.513873	0.393026	0
ENSRNOG00000001840	0	0	0	0	0	0	0	0.100842	0.087306	0.086133	0	0.097216	0	0	0	0.10955	0	0.1065	0.239364	0	0	0	0	0
ENSRNOG00000001842	22.4174	24.9268	25.115	27.3256	29.2573	26.5444	23.9912	23.7866	27.1372	25.3217	24.4673	25.7107	25.9286	25.7943	25.281	26.0011	26.7962	26.6617	25.6308	19.9567	35.07	22.736	27.2972	24.461
ENSRNOG00000001843	0.924044	0.231465	0.238105	0.197373	0.744621	0.2112	0.540033	0.552129	0.749431	0.403971	0.68185	2.25065	0.556606	0.71052	0.829173	1.53507	0.296336	0.601109	0.342348	0.320379	0.285982	0.879053	0.243674	0.559964
ENSRNOG00000001844	1.81222	1.985	0.640966	0.805529	0.364056	0.222419	0.199068	1.01762	0.962343	0.450417	0.752509	1.26967	1.49046	0.655026	0.727761	0.824156	0.249976	0.345754	0.38325	0.276029	0.180699	1.4817	0.487867	1.20769
ENSRNOG00000001845	5.04831	5.42918	3.12196	2.62492	4.30345	3.63546	1.84223	6.03339	5.91075	4.01	4.80945	5.88435	5.93257	4.95232	4.60282	7.2032	2.49878	4.69345	2.824	1.51486	2.3142	5.72225	3.38654	4.287
ENSRNOG00000001847	10.9679	8.3211	7.34577	7.26411	5.17512	3.96892	2.26558	10.6778	8.45275	7.93114	8.37399	10.9231	10.2506	7.93854	9.55352	8.2132	3.80024	4.19934	4.18199	2.93694	3.25084	9.77084	6.75061	10.2447
ENSRNOG00000001849	22.8206	13.6057	10.945	8.30788	5.58631	3.35193	0.406865	12.7531	19.2717	6.35557	12.8099	15.9488	17.4584	13.9386	11.2536	14.0268	2.92586	6.11847	2.17407	1.89283	2.81636	19.9589	9.68957	15.3008
ENSRNOG00000001851	0	0	0	0	0	0	0	0	0	0	0	0.02053	0	0	0	0	0	0	0	0	0	0	0	0.040823
ENSRNOG00000001852	38.2526	37.8696	32.0108	35.321	36.8728	36.5014	74.4622	40.6501	51.3848	40.2896	37.9916	40.0203	40.7629	41.586	39.1637	43.8728	32.4565	35.3589	35.2923	46.0454	42.8757	41.9595	36.4925	34.4819
ENSRNOG00000001854	0.176861	0.073407	0	0	0.029511	0.078136	0	0.21451	0.078056	0.026369	0.072122	0.118934	0	0.065777	0.061366	0	0	0.060818	0.095086	0	0.021159	0.073224	0	0
ENSRNOG00000001858	0	0	0	0	0	1.11297	0	0	0	0	0	0	0	0	1.35794	0	0	0	0	0	0	0	1.75131	2.66307
ENSRNOG00000001859	43.6361	36.7335	35.5916	59.0819	37.9579	59.9778	8.3854	40.6006	64.3167	49.0491	42.9084	37.2681	32.0778	108.705	47.3779	83.8858	33.5553	39.0418	24.1412	24.1322	36.8051	52.6839	40.8964	58.4848
ENSRNOG00000001860	0	0	0	0	0	0	0	0	0	0	0	0	0	0	0	0	0	0	0	0	0	0	0	0
ENSRNOG00000001861	0	0	0.320661	0.074379	0.079654	0	0	0.332499	0.189712	0	0.09872	0.160532	0.070722	0.226113	0.166684	0	0	0.086387	0	0	0.114394	0.066846	0	0.241647
ENSRNOG00000001862	57.1993	43.7234	42.5959	41.4074	34.8966	32.8685	21.54	42.6299	47.6462	33.6088	43.26	43.4842	41.8584	45.6238	42.182	44.3677	32.0519	28.8553	29.6029	28.06	32.724	45.1646	40.8241	49.4919
ENSRNOG00000001864	0	0	0	0	0	0	0	0	0	0	0	0	0	0	0	0	0	0	0	0	0	0	0	0
ENSRNOG00000001865	584.661	597.635	540.661	568.35	360.615	352.554	75.6033	501.258	637.631	453.293	536.892	514.563	606.247	628.514	518.847	554.162	293.095	355.259	283.577	190.598	243.043	629.467	499.305	562.974
ENSRNOG00000001867	14.7853	12.2615	8.80283	8.35736	5.57027	6.93787	3.51794	10.9562	10.5388	8.14478	10.1202	11.2511	11.947	9.16823	10.1659	10.6183	5.04905	6.32586	5.38249	3.88217	5.2163	13.0167	7.59511	11.1171
ENSRNOG00000001868	9.73937	7.21578	6.07687	3.81887	5.3034	4.64689	2.87496	5.80695	5.96622	4.28878	6.26787	8.11101	7.30171	5.33415	5.16255	5.98028	2.91986	4.24884	3.91722	3.27584	3.51442	6.76433	5.01281	4.99647
ENSRNOG00000001869	0	0	0	0	0	0	0	0	0	0	0	0	0	0	0	0	0	0	0	0	0	0	0	0
ENSRNOG00000001870	11.7438	9.18877	4.63506	4.92416	4.03489	4.13599	2.08275	7.2667	11.6035	5.26239	8.47629	10.0976	9.32628	8.74921	6.66726	10.2045	3.59768	4.70826	3.12272	2.85078	2.2399	11.9057	7.02646	8.62161
ENSRNOG00000001872	0	0	0	0	0	0	0	0	0	0	0	0.200581	0	0	0	0	0	0	0	0	0	0	0	0
ENSRNOG00000001873	0	0	0	0	0	0	0	0	0	0	0	1.14562	0	0	0	0	0	0	0	0	0	0	0.112373	0
ENSRNOG00000001874	0.141658	0.195908	0	0.182808	0.078697	0	0	0.122696	0.139293	0.07031	0.048214	0.158583	0.13785	0.132034	0.040961	0	0.088758	0.163784	0	0	0.02822	0	0.036274	0
ENSRNOG00000001875	4.9086	4.93176	3.21877	3.65542	4.87987	5.15794	2.83492	5.60724	6.5024	4.10398	4.61919	5.38978	6.21178	5.41693	4.31204	5.81841	3.93346	5.33283	2.62399	2.11492	3.21779	5.8432	3.44238	4.91873
ENSRNOG00000001876	0	0	0	0	0	0.067926	0	0	0	0	0	0.077365	0	0	0	0	0	0	0	0	0	0	0	0
ENSRNOG00000001877	6.61202	6.34147	4.54775	3.77506	6.77159	5.72983	2.74491	10.4732	8.12698	6.02583	6.60287	6.17675	8.43642	6.33149	7.24169	10.4089	3.91726	8.28483	4.80046	3.38761	4.61511	7.7173	3.55135	4.33179
ENSRNOG00000001878	6.58443	5.55758	5.55861	4.97278	4.26938	5.04233	0.758516	7.90289	6.75392	4.42358	5.70931	7.34797	7.63481	5.51059	4.97521	7.03046	3.3071	4.96386	3.27369	3.26093	3.03592	7.00933	4.45759	5.83631
ENSRNOG00000001880	12.3609	16.4329	16.1958	12.0389	12.8521	13.99	7.57153	16.7568	12.8138	15.1709	13.0708	13.7962	15.9163	15.5317	21.6498	17.5749	15.5236	19.1002	11.9725	9.33247	9.64162	16.35	11.9924	16.8741
ENSRNOG00000001884	27.3891	25.4939	25.5998	29.5419	23.449	24.1001	8.50377	25.9661	23.0348	20.8474	25.8929	25.9237	26.4397	30.4982	20.8588	21.2377	23.5026	27.8171	14.6623	16.2404	23.3877	23.8816	30.2297	25.5927
ENSRNOG00000001885	3.5183	4.08153	2.15494	3.54861	2.46915	2.07798	0.431445	5.81413	4.50562	3.75714	3.54472	4.58687	5.06716	4.98267	5.14019	5.46142	2.02911	3.16915	1.52814	1.22518	1.57713	3.96705	3.23532	2.44175
ENSRNOG00000001886	2.62276	1.89605	1.70988	1.05165	0.9585	1.43215	0.873249	3.36849	2.73163	2.04522	1.66852	2.5226	3.55697	2.19371	2.3156	1.96981	0.461954	1.13764	0.831868	0.57848	0.518771	2.22625	1.3934	2.29223
ENSRNOG00000001888	5.99338	5.6279	3.67199	3.60199	4.67023	4.98242	3.41025	6.60248	5.40808	5.34433	4.82553	6.69782	7.26619	5.94898	7.30296	7.92783	3.63694	8.44735	4.50041	4.95841	5.58551	5.74508	4.99321	5.37324
ENSRNOG00000001889	400.943	396.081	411.82	238.417	540.58	561.793	251.196	584.622	496.398	482.441	678.159	402.082	556.866	511.239	569.041	517.905	397.291	484.147	387.205	330.473	434.168	355.358	411.341	555.816
ENSRNOG00000001890	12.6825	12.0273	7.78418	6.92109	7.0627	5.85318	3.42168	10.9531	14.0825	9.10548	9.6781	9.68084	10.0036	9.94488	9.26537	11.5816	4.6254	8.77558	5.68975	6.37449	4.34872	11.4331	10.1839	9.36125
ENSRNOG00000001891	0.083981	0.348	0.630153	0.477172	0.209167	0.246649	0.924523	0.290753	0.93657	0.285816	1.03401	0.702555	0.508691	0.630982	0.582869	0.6326	0.269925	0.374186	0.057055	0.534252	0.2002	0.40839	0.652203	0.211179
ENSRNOG00000001892	0	0	0	0	0	0	0	0.053216	0	0	0	3.70992	0	0	0	0	0	0	0.083084	0	0	0	0	0
ENSRNOG00000001893	70.1588	63.962	57.3091	57.1419	47.6005	47.0858	19.4736	66.5448	65.8115	65.2614	62.2544	72.4009	68.8791	57.8205	58.6146	61.9784	44.5683	49.7992	47.123	34.9897	50.549	61.5733	55.6498	67.7474
ENSRNOG00000001908	0.207237	0.184351	0.417805	0.252154	0.346004	0.021806	0.326154	0.25651	0.173993	0.220844	0.27143	0.373502	0.516951	0.274941	0.256801	0.447524	0.256584	0.481559	0.278184	0.243611	0.38978	0.347011	0.271506	0.14864
ENSRNOG00000001911	0	0	0	0	0	0	0	0	0	0	0	0	0	0	0	0	0	0	0	0	0	0	0	0
ENSRNOG00000001912	0.071091	0	0	0	0	0	0	0	0.026147	0	0.072477	0.029879	0	0	0	0	0	0	0	0	0	0	0	0
ENSRNOG00000001915	0.047978	0.149288	0.079774	0.260043	0	0	0	0	0.508207	0.064218	0.087986	0.655829	0.485774	0.020073	0.074789	0.090553	0.060154	0.083254	0.032334	0	0.258051	0.238226	0.258057	0.324791
ENSRNOG00000001916	0	0	0	0	0	0	0	0	0	0	0	0	0	0	0	0	0	0	0	0	0	0	0	0
ENSRNOG00000001923	0	0	0	0	0	0	0	0	0	0	0	0	0	0	0	0	0	0.014882	0	0	0	0	0	0
ENSRNOG00000001924	0	0	0	0	0	0	0	0	0	0	0	0.807164	0	0	0	0	0	0	0	0.109443	0	0	0	0
ENSRNOG00000001926	41.7474	28.0879	22.8833	25.1695	16.8728	11.704	3.97088	15.7282	35.412	21.1124	27.6848	22.0142	25.5244	31.213	18.8169	41.353	19.3537	18.6983	16.4627	11.2611	19.5469	26.9207	30.3553	21.9111
ENSRNOG00000001928	29.7791	32.0103	24.5896	19.8377	14.4079	9.65565	1.52922	25.4074	31.7083	18.1075	24.2882	29.5244	30.1007	24.5451	21.5188	28.9197	11.4721	14.5617	9.49994	4.8377	6.93665	35.5957	23.0645	31.2662
ENSRNOG00000001930	7.85902	4.12223	2.36273	3.97566	2.86486	1.99801	3.6372	3.08248	6.33969	2.7132	3.3422	4.89902	5.79503	5.09031	2.63656	6.40504	2.93966	3.6048	2.14575	3.1354	2.1823	5.62153	3.19356	2.28514
ENSRNOG00000001931	1.79774	0.415035	0.676893	0.778498	0	0.293305	2.20984	0.694605	0.306934	1.32476	0.628699	1.49665	0.747331	0.77412	0.174524	1.31581	1.12682	1.57144	1.68376	1.08259	0.593961	1.13607	1.29452	1.18414
ENSRNOG00000001942	0	0	0	0	0	0	0	0	0	0	0	0	0	0	0	0	0	0	0	0	0	0	0	0
ENSRNOG00000001943	0	1.51717	0	1.1531	2.3397	0	0	3.15916	0	0	0.824205	1.16148	0.614038	0	0	0	1.89159	0	5.8142	0	0	0.565253	0	0
ENSRNOG00000001945	0	0	0	0	0	0	0	0	0	0	0	0	0	0	0	0	0	0	0	0	0	0	0	0
ENSRNOG00000001949	0	0	0	0	0	0	0	0	0	0	0	0	0	0	0	0	0	0	0	0	0	0	0	0
ENSRNOG00000001950	0	0	0	0	0	0	0	0	0	0	0	0	0	0	0	0	0	0	0	0	0	0	0	0
ENSRNOG00000001951	0	0	0	0	0	0	0	0	0	0	0	0	0	0	0	0	0	0	0	0	0	0	0	0
ENSRNOG00000001953	2.39879	2.75544	2.26675	1.65656	1.34823	1.09608	0.49424	2.30153	2.44789	2.7459	1.85785	2.55393	1.66128	2.00137	1.79976	1.039	0.863515	1.36687	1.88584	0	1.50909	2.51547	1.55198	2.28103
ENSRNOG00000001955	0	0	0	0	0	0	0	0	0	0	0	0	0	0	0	0	0	0	0	0	0	0	0	0
ENSRNOG00000001956	0.167517	0.173886	0.079429	0	0.139923	0.193959	0.344787	0.145158	0.403851	0.339393	0.243602	0.322222	0.243512	0.133191	0.186819	0.361875	0.132819	0.326459	0.032083	0.197043	0.114621	0.329742	0.054776	0.12013
ENSRNOG00000001957	0	0	0	0	0	0	0	0	0.070655	0	0	0	0	0	0	0	0	0	0	0	0	0	0	0
ENSRNOG00000001958	2.54268	2.55992	2.37495	2.39809	2.62494	3.14917	2.16427	4.12493	2.99919	2.80618	4.19729	3.85425	4.07862	2.41982	3.68914	2.53111	3.27376	3.96946	2.31667	2.17375	2.95123	3.81696	5.94624	2.42246
ENSRNOG00000001959	0.358835	0.373857	0.433391	0.884041	0.353911	0.26426	0	0.51	0.722681	1.04602	0.432179	0.905143	1.21707	0.621432	1.56072	0.495798	0.20236	0.335859	0.438185	0.268339	0.468425	0.72162	0.499049	1.87515
ENSRNOG00000001960	0	0	0	0	0	0	0	0	0	0	0	0.043404	0	0	0	0	0	0	0	0	0	0	0	0
ENSRNOG00000001962	0.209481	0	0	0	0	0	0.803015	0	0	0	0	0	0.102335	0.257411	0	0	0	0.125688	0	0	0	0.189727	0	0.341463
ENSRNOG00000001963	6.92484	7.84562	2.91595	6.72956	7.7175	3.94857	3.69577	10.5596	4.56545	7.29022	8.56539	11.2625	13.1829	4.94441	8.38836	4.90254	5.792	5.5695	3.25727	3.43112	5.79987	9.45061	5.83938	25.4124
ENSRNOG00000001964	38.6832	23.1166	28.1424	24.0192	17.5841	14.8913	11.6234	23.7712	25.6657	27.3328	23.9916	30.897	32.8618	25.6699	26.306	23.1854	13.5546	16.2487	16.4252	17.0316	15.6194	28.9785	37.2722	35.435
ENSRNOG00000001967	276.166	284.814	239.543	167.44	303.72	210.368	59.8827	262.528	308.126	303.247	255.612	340.593	289.941	223.945	256.462	289.566	224.523	204.167	230.241	175.554	267.029	295.106	245.673	281.006
ENSRNOG00000001971	1.01753	0.756833	1.08201	0.752598	1.74896	1.99555	10.8902	0.717309	0.81192	1.04657	1.12516	1.1801	1.46451	0.954072	1.28031	0.827272	2.29258	1.78449	1.9599	1.2097	2.04567	1.14278	1.5987	0.692989
ENSRNOG00000001973	90.5436	68.3526	83.4993	49.893	59.2096	38.7309	10.5554	54.6601	112.675	56.1106	51.1171	88.23	55.1592	56.0042	60.5671	70.3151	48.9864	31.1194	40.9596	34.1453	50.0924	77.3809	66.8339	67.8185
ENSRNOG00000001976	0.809606	0.690156	0.290969	0.581833	0.400233	0.061125	0.215793	0.99756	0.643839	0.334141	0.927842	0.734446	1.09655	0.381592	0.486444	0.83094	0.34889	0.095667	0.577942	0.319967	0.444024	0.665039	0.925853	0.761742
ENSRNOG00000001979	122.524	111.97	85.12	73.8588	59.0142	77.5113	46.6379	210.832	63.0528	97.3996	98.8939	106.096	149.721	79.7325	117.696	51.0057	38.2658	60.1168	62.4842	24.511	56.0254	98.8341	91.0566	127.889
ENSRNOG00000001980	431.448	436.096	344.04	297.35	363.503	289.126	324.853	381.974	546.333	359.406	378.103	361.042	435.459	326.922	331.102	444.922	261.39	261.28	276.753	246.693	320.915	490.162	394.387	357.19
ENSRNOG00000001982	1.84036	2.03247	1.07564	0.970994	1.00745	1.04008	0.621186	1.34888	2.05192	1.63178	1.50713	2.06112	2.19509	1.49374	1.41264	2.55633	0.671688	1.35337	0.991783	0.760541	0.848815	2.01995	0.731495	1.44399
ENSRNOG00000001984	0	0	0	0	0	0	0	0	0	0	0	0	0	0	0	0	0	0	0	0	0	0	0	0
ENSRNOG00000001986	0	0	0	0	0	0	0	0	0	0	0	0	0	0	0	0	0	0	0	0	0	0	0	0
ENSRNOG00000001989	70.8539	39.8	34.1443	31.7075	15.7912	17.7242	17.3657	31.1191	45.588	24.6705	28.1657	35.9499	45.6325	50.8191	27.5915	43.0568	17.6706	23.9865	15.8305	18.1634	15.8337	54.064	26.5292	38.4847
ENSRNOG00000001990	207.081	163.996	166.432	86.0556	46.7225	26.5443	5.44736	142.847	243.15	96.1802	137.171	157.176	165.867	150.578	100.427	173.502	36.5439	59.0733	45.8017	39.8599	42.9388	209.188	112.395	128.431
ENSRNOG00000001991	242.559	282.783	301.508	326.179	316.733	284.42	185.077	259.743	368.276	301.195	288.57	283.323	267.806	274.815	297.2	323.489	345.848	311.312	355.787	333.475	348.226	262.221	367.823	302.23
ENSRNOG00000001992	23.4082	12.7494	11.0053	12.626	6.38108	7.83473	4.96255	10.7514	15.3055	10.1111	11.1764	13.25	14.2735	12.9816	11.3749	11.6819	4.9467	4.687	6.46323	6.89287	6.63319	12.3852	8.60064	12.4118
ENSRNOG00000001996	13.6582	10.9334	8.47802	7.4767	15.0997	11.3266	21.0935	14.2179	13.4803	12.6161	10.7819	13.8864	14.1756	11.8832	12.5483	14.5625	7.40001	10.5211	10.3663	12.3436	9.50891	11.3015	11.1347	9.31119
ENSRNOG00000002001	10.2625	6.27167	4.59538	3.56544	2.09617	2.2557	0.28201	6.05181	5.22243	2.82807	5.70367	6.98696	7.11365	5.47627	3.7435	5.82397	1.75088	3.76357	2.65451	1.18616	0.835272	8.63202	4.6386	5.22736
ENSRNOG00000002002	0	0	0	0	0	0	0	0	0	0	0	0.080041	0	0	0	0	0	0	0	0	0	0	0	0
ENSRNOG00000002004	0.054378	0	0	0	0	0	0	0.094489	0	0	0.055757	0.09154	0	0	0	0.102921	0	0	0	0	0	0	0	0.045538
ENSRNOG00000002005	0	0	0	0	0	0	0	0	0	0	0	0.022853	0	0	0	0	0	0	0	0	0	0	0	0
ENSRNOG00000002011	0	0	0	0	0	0	0	0	0	0.031251	0.085609	0.035336	0	0.019529	0	0	0	0	0	0	0.100326	0.028974	0	0
ENSRNOG00000002012	0.25267	0.419273	0.462221	0.234768	0.378868	0.223059	0.342501	0.525202	0.335654	0.601744	0.567832	0.721051	0.92258	0.282797	0.920573	0.381448	0.06347	0.483195	0.374831	0	0.422712	0.489208	0.310866	0.211569
ENSRNOG00000002013	0.054489	0.037715	0	0	0	0.013387	0	0.031481	0	0.013566	0.018475	0	0.013188	0	0	0.017172	0	0.030844	0.01216	0	0	0.012503	0	0.030386
ENSRNOG00000002014	0.451264	0	0.225851	0.069882	0.074882	0.132487	0	0.312431	0.335973	0.200624	0.27804	0.301824	0.265507	0.127311	0.391509	0.424739	0	0.404039	0	1.47537	0.376337	0.313767	0.070223	0.378326
ENSRNOG00000002021	18.337	15.1911	14.4223	13.9395	20.8584	20.2005	38.8145	23.7723	20.4553	19.523	18.381	20.4038	22.6455	17.4727	18.7619	21.4502	15.4369	18.0036	15.3141	19.4724	20.0116	18.4008	16.5864	15.1468
ENSRNOG00000002024	0	0	0	0	0	0.047823	0	0	0	0	0.013186	0	0	0	0	0	0	0	0	0	0	0.017848	0	0
ENSRNOG00000002026	3.27796	3.22166	3.29354	1.23651	2.37251	1.29598	0	3.20093	4.93676	2.36821	3.96702	4.21879	3.95178	2.64446	3.0626	3.48217	2.21532	1.87258	1.08496	0.229153	0.951734	3.03629	1.69717	3.52258
ENSRNOG00000002028	4.187	2.45226	2.98976	2.89868	2.99588	2.97176	0	3.88238	3.16189	3.44652	2.71674	4.30036	5.14283	4.40942	3.76028	3.43963	1.60717	2.31003	2.59008	0.584205	4.4152	2.65634	1.5524	2.14471
ENSRNOG00000002031	0.067097	0.487382	0.083577	0	0.167971	0	0.056858	0.116261	0.197338	0	0	0.338467	1.00145	0.265041	0.029101	0.126751	0	0	0.022537	0	0.040142	0.092575	0	0.112306
ENSRNOG00000002032	14.9873	14.2345	10.4826	14.8593	13.5514	14.7738	9.52716	13.977	14.8824	8.70827	12.8746	14.358	14.5638	19.2536	11.7852	16.9433	11.9403	12.6222	7.97075	5.29018	6.533	16.0595	13.2213	12.3939
ENSRNOG00000002035	17.4939	14.5728	11.9537	9.07776	14.1994	6.04724	2.23582	11.9059	8.58234	8.44111	14.5051	11.9913	11.1381	8.29131	9.58484	8.21862	6.2918	7.52985	8.67161	6.99047	10.737	11.3498	12.1693	13.4706
ENSRNOG00000002036	3.17994	2.22691	1.55214	1.20032	3.4806	1.78491	1.91979	4.54521	4.91672	3.02104	2.18952	4.20819	3.24486	2.81137	3.93074	4.91646	1.09023	3.49665	1.71129	1.96028	1.9491	3.18362	1.79764	2.56196
ENSRNOG00000002039	31.278	29.4908	19.1228	17.7544	27.6365	22.5211	31.7939	26.4329	38.69	26.0208	28.5614	34.34	30.0441	22.9855	27.9606	35.7901	19.2122	26.9086	17.7458	20.545	15.7152	30.0643	23.5204	23.7755
ENSRNOG00000002040	2.24387	1.65811	0.762293	0.68443	0.368795	0.350496	0.345715	1.03091	0.950007	0.380232	1.10892	1.40053	1.43578	0.979662	0.943703	1.22024	0.316647	0.729962	0.54818	0.248552	0.142375	1.40732	0.338208	1.10967
ENSRNOG00000002041	0.102931	0.080129	0.064066	0.119547	0	0.018958	0	0.133784	0.151105	0.076815	0.078602	0.562933	0.224511	0.035818	0.133924	0.048635	0	0.021968	0	0	0	0.195061	0.019644	0.193772
ENSRNOG00000002042	0.046042	0	0	0	0	0	0	0.039879	0.067892	0.068565	0	0.038661	0.067191	0.064354	0	0	0.086474	0	0	0	0	0.095451	0	0.038547
ENSRNOG00000002044	3.67004	2.6387	2.6386	3.55211	3.80178	4.78561	1.55358	3.88113	3.11999	4.60193	3.1455	4.42697	3.75668	4.13246	3.36109	3.45182	1.92488	1.93391	2.01668	0.462324	2.60897	4.25994	2.22874	3.41997
ENSRNOG00000002045	6.1574	4.76755	4.50321	4.81701	2.79583	2.53757	0.135178	5.52823	8.44177	7.82782	5.68926	6.86772	9.45104	6.19591	6.69707	6.3891	1.28577	3.8028	4.22049	2.8287	3.72242	5.9631	7.53909	7.66247
ENSRNOG00000002046	1.67289	1.34177	0.702034	0.862466	0.305135	0.542044	0	0.867429	2.40754	2.21244	1.15848	3.47039	1.94467	1.27903	0.58072	3.56055	0.799765	1.43286	1.27411	0	0.548987	1.41098	2.39811	1.96611
ENSRNOG00000002050	67.5434	87.4393	81.1716	67.5157	95.93	107.051	49.24	89.5977	72.2624	97.5081	78.062	106.846	85.9931	88.472	105.938	99.0479	81.9056	125.119	128.139	145.602	136.347	62.6325	88.2153	100.161
ENSRNOG00000002051	1.89472	1.46349	0.841992	0.915316	1.24521	1.25178	1.86266	1.86864	1.50159	1.21163	1.46392	2.0169	2.06772	1.27	1.59062	1.44748	0.631783	1.14622	0.648929	0.888255	0.562955	1.64775	1.05219	1.11552
ENSRNOG00000002052	35.062	39.3354	28.7259	29.6567	33.3369	28.8119	18.7428	43.7608	36.3572	37.9286	41.5618	52.552	44.1211	36.733	46.6774	34.2595	19.6704	43.4434	32.0368	26.0913	27.8942	35.4647	35.2924	50.194
ENSRNOG00000002053	0	0	0	0	0	0	0	0	0	0	0	0.037629	0	0	0.007745	0	0	0	0.011932	0	0	0.012278	0	0.014935
ENSRNOG00000002054	1.64481	1.58171	1.36837	1.44922	2.03271	2.08553	0.144143	1.7682	2.80834	1.78664	2.10719	2.09334	1.70004	0.873971	1.73861	1.87232	1.07313	0.89148	1.22554	1.65443	0.948428	1.74126	1.13601	1.14002
ENSRNOG00000002055	1.70473	1.10122	0.932159	0.416827	1.19656	1.32993	0.551624	2.05947	1.25655	1.16163	0.732674	2.03156	2.33868	1.33738	1.16746	1.46778	0.673509	0.932019	0.966788	0.31982	0.911742	1.33285	0.895404	1.1168
ENSRNOG00000002057	0.223905	0.23174	0	0	0	0	0	0.193694	0.083753	0	0.23059	0.373595	0.082657	0.211515	0.291404	0	0.220248	0.101908	0	0	0	0.312308	0.350695	0
ENSRNOG00000002061	0.5419	0.484198	0.32388	0.448859	0.432083	0.529625	0.224325	0.862886	0.608771	0.386163	0.37147	0.711358	0.76788	0.495672	0.808881	0.798566	0.254509	0.703423	0.19381	0.300145	0.309618	0.884214	0.249168	0.316197
ENSRNOG00000002069	1.21353	1.70832	0.75605	0.645989	1.84224	0.781737	0.771208	0.887012	1.81416	1.68794	1.46543	3.09975	1.76218	1.56011	2.49352	2.05078	0.661077	0.555256	0.611996	0.554247	1.50811	1.79538	1.74477	2.0569
ENSRNOG00000002070	4.34855	3.68061	0.429127	2.03468	3.48192	0	0	0	0.271493	1.89878	1.02018	0.747248	0	0.163115	0	1.98033	4.91589	0.789376	0.220559	0	4.23911	0.302494	0	0.855968
ENSRNOG00000002072	0	0	0.048186	0.044843	0.289254	0.127765	0	0.100305	0.085623	0.258402	0.118437	0.242872	0.211744	0.189348	0.200963	0.436962	0	0.253084	0	0	0.276675	0	0.133893	0.194021
ENSRNOG00000002073	0.20216	0.489483	0.139897	0.029629	0.063833	0.309883	0	0.904912	0.94143	0.502449	0.618152	0.651519	0.550075	0.422777	0.331932	0.604662	0.062749	0.329659	0.10293	0.209715	0.27462	0.464883	0.495322	0.36657
ENSRNOG00000002074	3.0427	1.40947	0.730369	0.272586	0.12601	0.129687	0	0.936943	1.31033	0.619324	0.947253	1.71388	1.73669	0.874935	0.763416	0.736684	0.186239	0.429173	0.118026	0.276029	0	1.99264	0.452539	1.57794
ENSRNOG00000002075	7.99744	7.09091	4.50299	3.88862	3.51903	4.55978	1.43223	6.5175	6.8981	5.59651	6.469	7.57153	6.74681	4.79096	4.58334	6.81611	2.18685	2.61764	2.53678	3.02685	3.32038	7.8382	4.37641	6.15328
ENSRNOG00000002079	1.48079	0.07379	0	0.092878	0	0.058867	0	0.051684	0	0.158601	0.081575	0.394703	0.058289	0.127307	0	0.075503	0.049857	0.251369	0.16139	0	0	0.082824	0	0
ENSRNOG00000002080	0.87914	0.677286	0.623113	0.680706	0.652066	0.39724	0.52883	1.20436	0.768257	0.60395	0.691946	1.02721	1.04942	0.695724	0.836333	0.737515	0.312729	0.660298	0.464741	0.220773	0.4078	0.819495	0.420726	0.628563
ENSRNOG00000002085	0	0	0	0.095978	0.068904	0.030413	0.03501	0.035792	0.030432	0.030782	0	0	0.030124	0.038465	0.035842	0.039008	0.025784	0	0	0	0	0	0.031686	0.034588
ENSRNOG00000002089	16.965	16.5763	11.2728	10.363	10.4842	13.1107	1.63081	10.391	25.174	14.6673	18.0478	20.6003	16.0989	17.2013	11.8041	18.6324	6.74778	9.76392	6.93332	8.17142	8.00035	17.8762	15.9438	17.5755
ENSRNOG00000002091	2.35149	1.8096	1.09786	1.25982	1.24368	1.04055	0.650537	2.62555	2.68656	1.82282	1.80099	2.86377	2.63366	2.29231	1.73884	2.82565	0.885047	1.44585	0.942826	0.448974	0.998707	2.87904	1.97825	1.59279
ENSRNOG00000002092	0	0	0	0	0	0	0	0.045276	0.038597	0	0.053415	0	0	0.024388	0.136049	0.049321	0	0	0	0	0	0	0	0
ENSRNOG00000002093	4.29198	3.82471	2.95426	2.34106	2.54168	2.29264	1.56116	4.17135	4.1504	3.66029	3.51691	7.40403	4.39005	4.19322	4.26537	3.23656	1.47223	2.03491	2.67513	2.14768	3.15382	3.44465	3.3213	3.77906
ENSRNOG00000002094	56.3016	54.4624	51.2263	54.1386	65.7813	65.61	30.8705	59.4061	59.9829	70.1155	49.4471	57.8077	64.2118	62.7856	60.7351	64.8639	59.1816	69.9495	51.8803	32.6147	54.784	55.2563	49.1735	47.829
ENSRNOG00000002097	0.06221	0	0.103553	0	0	0.045735	0	0.107734	0	0.138716	0	0.365081	0.091048	0	0.053967	0.11731	0	0.109086	0	0.566725	0.148547	0.043087	0.096003	0
ENSRNOG00000002100	39.1916	38.591	29.0167	31.6671	25.097	22.5035	38.6997	34.7167	40.8917	32.7085	35.2759	35.3112	36.9983	38.1517	33.348	42.3704	21.8592	26.7823	18.6142	20.7387	27.6755	39.3647	24.7991	26.1899
ENSRNOG00000002101	35.9728	48.7092	35.0915	32.7682	25.9507	18.5528	8.91235	45.8443	48.1197	40.2516	42.73	51.8242	43.114	29.4	41.3288	36.3928	16.4969	21.2923	17.3062	14.2135	22.3282	47.5155	38.5424	47.5747
ENSRNOG00000002104	4.45698	4.3204	3.5857	3.07927	3.93564	3.03173	2.68527	4.21574	3.66388	3.30188	3.2675	3.70729	5.01152	3.52327	3.54083	4.48959	3.07	4.07938	2.91917	1.47189	3.57147	4.2743	3.39663	3.26691
ENSRNOG00000002105	0.037406	0.155242	0	0	0	0	0	0.097214	0.08258	0.083637	0.038144	0.125746	0.190767	0.121779	0	0.105968	0	0.032205	0.025149	0	0	0.025818	0	0.031308
ENSRNOG00000002106	3.23664	2.56785	3.51898	2.02277	2.62648	1.87385	1.25398	3.90651	3.32413	2.89937	3.01198	4.00814	3.42741	3.25825	3.20851	2.68765	0.983184	1.96998	1.87482	1.03648	1.85487	3.67887	2.50413	3.88767
ENSRNOG00000002110	0.930908	0.300108	0.570239	0.421908	0	0.156627	0.496987	0.290887	0.475219	0.253674	0.673349	0.922372	0.382576	1.13273	0.193349	0.258947	0.097981	0.247252	0.141975	0.059157	0.042624	1.15542	0.163593	0.739849
ENSRNOG00000002112	4.51556	3.55227	3.31284	2.3533	2.22101	2.11224	0.338567	3.67252	3.37205	2.93192	3.23248	3.70012	4.36257	3.1614	3.16349	3.56331	1.24754	2.47599	1.87163	0.890434	1.18598	3.72979	1.99704	3.31225
ENSRNOG00000002115	1888.5	1890.38	2027.42	1879.03	1715.9	2089.79	732.744	1645.67	2150.14	2096.83	1779.45	1529.18	1808.29	2103.01	1689.61	2247.48	2395.2	2380.16	2068.99	1517.67	2075.33	1691.28	2400.85	1741.53
ENSRNOG00000002117	0	0	0	0	0	0	0	0	0	0	0	0	0	0	0	0	0	0	0	0	0	0	0	0
ENSRNOG00000002120	0	0	0	0	0	0	0	0	0	0	0	0	0	0	0.046304	0	0	0	0	0	0	0	0	0
ENSRNOG00000002121	14.9606	14.1647	9.13209	12.3311	10.2107	9.87411	3.76816	11.9159	13.1064	9.25213	13.704	14.6633	13.8059	14.228	10.8542	12.437	8.17885	8.02572	5.95245	4.28398	6.43397	15.5306	10.2625	12.5207
ENSRNOG00000002122	0.704949	0.652401	0.648088	0.617028	0.461226	0.271134	0.194842	0.610956	0.729508	0.435098	0.747948	0.916438	0.600572	0.574713	0.691208	0.797028	0.244291	0.506443	0.379367	0.533283	0.321343	0.527277	0.839742	0.833173
ENSRNOG00000002125	40.9289	37.6813	36.4004	23.9194	28.3653	22.1938	8.39975	36.3451	41.2017	43.6392	39.7012	48.3806	39.5855	30.4803	39.3216	30.33	14.8605	18.5724	25.3819	21.5224	23.6606	35.8495	36.8739	33.8479
ENSRNOG00000002126	0.107795	0	0.150355	0	0.090012	0	0	0	0	0.03276	0	0.045343	0	0.137573	0	0	0.016653	0	0.090383	0	0	0.074296	0	0
ENSRNOG00000002127	0	0	0	0	0	0	0	0	0	0	0	0	0	0	0	0	0	0	0	0	0	0	0	0
ENSRNOG00000002128	7.52165	6.81737	6.1546	4.8601	4.86561	4.87783	1.99761	8.7434	7.75789	6.91718	6.06799	10.4281	8.24266	5.51826	7.37431	6.15659	3.58302	4.54714	5.32905	3.10056	5.13654	7.42894	4.99485	7.64517
ENSRNOG00000002129	8.95527	7.70758	4.90464	5.59692	3.88463	3.78382	0.748591	7.27055	8.87097	4.00946	5.24364	6.20826	6.96676	7.25082	5.95677	7.69681	4.05646	4.64226	3.296	0.733466	2.25725	10.9529	4.27919	4.20186
ENSRNOG00000002130	0	0	0	0	0	0	0	0	0	0	0	0	0	0	0	0	0	0	0	0	0.987036	0	0	0
ENSRNOG00000002134	0.165362	0.256972	0.458863	0.192057	0	1.21485	0	0	0.714558	0.981047	0	0.138354	1.27212	1.74117	2.02088	0	0	1.03174	0.056155	0	0	0.0955	0	4.78976
ENSRNOG00000002135	0.654945	0.709299	0.378192	0.242533	0.427938	0.104879	0.482639	0.542804	0.627426	0.488624	0.551076	9.4686	0.642125	0.683035	0.864508	0.349765	0.123303	0.245471	0.286611	0.156231	0.289728	0.824485	0.435101	0.705666
ENSRNOG00000002137	0.950602	0.578267	0.598806	0.583755	0.984794	0.531075	0.388883	1.61877	1.49405	1.07551	0.901968	1.35049	1.0738	1.50785	1.47854	1.39333	0.58975	0.675049	0.220161	0.808902	0.411852	1.22098	0.601788	0.576073
ENSRNOG00000002139	0	0	0	0	0.025826	0	0	0.053547	0	0	0.015706	0.01301	0	0	0.026795	0	0.009471	0	0	0	0	0	0.011756	0
ENSRNOG00000002141	0.34939	0.155298	0.249009	0.231882	0.124745	0	0	0.778128	0.184157	0.222895	0.407859	1.67584	0.841364	0.18619	0.909255	0.14129	0	0.544002	0.696961	0.455322	0.119296	0.448642	0.498856	0.334343
ENSRNOG00000002142	0.975649	0.654578	0.716217	0.444373	0.143326	0.084408	0	0.844886	0.466614	0.213399	0.410751	0.818338	0.881198	0.294824	0.348504	0.920173	0.14485	0.250698	0	0	0.034273	0.794453	0.972849	0.624854
ENSRNOG00000002144	8.06298	5.45331	4.01487	4.96643	4.57512	3.29806	0.729271	6.30111	7.74388	5.04379	5.09775	7.47865	7.57171	5.73071	4.39522	7.22985	2.55606	4.59574	2.26428	1.43567	3.20116	6.91968	4.75542	5.08339
ENSRNOG00000002145	0	0	0	0	0	0	0	0.041205	0	0	0	0	0	0	0	0	0	0	0	0	0	0	0	0
ENSRNOG00000002146	0.742576	0.680175	0.398632	0.118376	0.401429	0.22532	0	0.851674	0.608668	0.489185	0.444523	1.37876	0.761684	0.374637	0.757769	0.74319	0.094146	0.260307	0.365837	0.259816	0.392345	0.737085	0.283107	0.730857
ENSRNOG00000002149	0	0	0	0	0	0	0	0.02922	0	0	0	0.198485	0.049112	0.015674	0	0	0.020938	0.05792	0.022657	0	0	0	0	0
ENSRNOG00000002151	0	0	0	0	0	0	0	0	0	0	0	0	0	0	0	0	0	0	0	0	0	0	0	0
ENSRNOG00000002152	5.5096	4.72999	4.50827	2.5317	2.81663	2.95897	1.26551	4.68481	5.27249	4.5344	4.58743	5.06896	6.72004	4.08533	5.382	5.10923	1.60554	2.98924	3.14224	1.90749	2.88206	4.71934	3.28215	3.55429
ENSRNOG00000002153	0.322265	0.371761	0.207884	0.2218	0.523729	0.395886	0.106222	0.589597	0.577237	0.280827	0.528099	0.497494	0.480963	0.481021	0.341643	0.457031	0.087967	0.24318	0.335587	0.163904	0.193032	0.357406	0.313623	0.239617
ENSRNOG00000002154	0	0	0	0	0	0	0	0	0	0	0	0	0	0	0	0	0	0	0	0	0	0	0	0
ENSRNOG00000002158	0	0	0	0	0	0	0	0	0	0	0	0	0	0	0	0	0	0	0	0	0	0	0	0
ENSRNOG00000002159	4.21061	1.22184	1.06691	1.82351	2.94722	0.21019	0.755921	2.50399	1.46995	2.23442	2.91036	5.93879	0.883645	0.09954	2.3524	1.75238	1.06472	0.460248	0.647512	0.782467	1.5795	2.65935	4.26176	2.41905
ENSRNOG00000002161	1.72888	1.32775	0.901486	1.30127	1.15073	0.729358	1.35591	1.84666	1.5665	0.947668	0.846383	1.25307	1.48787	1.4606	1.81413	2.89501	0.649524	1.1543	0.473786	0.851745	0.91974	1.65482	0.613795	1.41519
ENSRNOG00000002163	5.02903	4.2735	2.85179	2.3002	2.96077	3.37765	2.67966	5.13032	3.7811	4.27779	2.89339	4.71554	6.1354	4.21973	3.73681	5.07468	1.99843	2.51033	3.38329	2.79633	2.54139	4.88095	2.65303	3.24289
ENSRNOG00000002164	0	0.207518	0.50767	0	0	0	0	0	0	0.147195	0.209566	0	0	0	0.174524	0.563917	0	0	0	0	0	0	0	0
ENSRNOG00000002165	2.94295	1.86327	1.49917	1.13935	2.91904	1.56082	1.1769	3.96253	3.64492	4.66854	2.34788	3.69379	3.12162	2.3406	1.84397	4.77302	0.996884	2.39996	1.16572	1.48623	0.877108	2.83866	3.93358	2.7407
ENSRNOG00000002167	0.080539	0	0	0	0	0.029643	0	0	0	0	0	0.067668	0.029354	0	0	0	0	0.034743	0	0	0	0	0	0
ENSRNOG00000002168	0	0	0	0	0	0	0	0	0	0	0	0	0	0	0	0	0	0	0	0	0	0	0	0
ENSRNOG00000002169	0	0	0	0	0	0	0	0	0	0	0	0	0.147255	0	0	0	0	0	0	0	0	0	0	0
ENSRNOG00000002171	12.1383	8.75998	5.97526	4.73993	3.23083	2.76078	1.24715	6.9057	10.4806	4.81429	5.91243	8.89469	11.2056	10.2131	5.39523	9.09903	2.88248	5.54177	2.29441	2.58023	1.7366	9.7713	3.91025	7.2507
ENSRNOG00000002174	0	0	0	0	0	0	0	0	0	0	0	0	0	0	0	0	0	0	0	0	0	0	0	0
ENSRNOG00000002175	8.41371	5.35429	4.03274	3.62771	3.46163	3.23237	1.29054	5.17605	6.31367	3.88322	4.52104	5.8174	6.08669	4.56341	4.49895	5.60448	2.1878	2.93312	2.67205	2.34269	3.2037	6.19468	3.5907	3.99788
ENSRNOG00000002176	21.7003	10.1021	9.77758	10.1916	2.54325	2.45713	0.361565	8.06915	13.7671	6.97359	10.713	10.5485	13.8193	10.5297	7.71542	12.2023	2.35692	5.21206	1.68692	0.906522	1.31576	11.94	11.8896	9.4785
ENSRNOG00000002177	0.944139	0.52201	0.419116	0.389887	1.36155	1.15679	1.01301	1.09002	1.58371	0.888812	1.03043	1.31913	1.38199	0.588571	1.8019	1.12752	0.239214	0.276079	0.170243	0.344013	0.751444	0.523184	0.437198	1.68718
ENSRNOG00000002178	52.6154	52.4549	52.7406	56.3112	68.4277	57.5487	47.9025	56.4756	66.511	56.8779	54.7658	49.6376	51.3622	55.9733	59.7675	73.4607	55.8586	50.0318	53.6043	57.9466	74.8269	41.1054	66.3295	53.0907
ENSRNOG00000002180	0.632313	0.600214	0.344628	0.265778	0.39258	0.399476	0.47468	1.04899	0.794315	0.35084	0.606408	1.04964	0.537812	0.60257	0.84619	0.649061	0.155356	0.567525	0.338645	0.215006	0.465311	0.485023	0.454087	0.695155
ENSRNOG00000002181	0.831873	1.03607	0.322221	0.622638	0.324137	0.224693	0.516985	0.672735	0.957034	0.289647	0.734256	0.536507	1.02856	0.797993	0.601311	0.786019	0.548609	0.52155	0.223239	0.45644	0.381727	0.764553	0.465958	1.09049
ENSRNOG00000002182	6.10426	3.33617	2.50146	1.70479	0.327285	0.915429	0.708451	2.78647	3.32083	1.38179	2.61393	3.42301	3.58749	3.64862	2.28327	2.39178	1.3177	1.40314	0.752972	0.660737	0.571689	4.20172	1.42927	3.59812
ENSRNOG00000002185	4.80884	2.60431	2.66648	2.23414	2.3806	2.7916	1.70147	4.02597	4.06437	2.94107	2.98853	2.7798	3.86503	4.50318	2.06889	3.37731	1.85064	2.70443	2.49179	3.71565	1.9623	2.32868	2.75524	3.57965
ENSRNOG00000002186	21.8424	24.748	22.7657	24.2455	22.5936	25.8086	13.8001	31.4589	16.1808	22.3292	24.8668	24.9788	25.3915	25.0083	26.9442	25.1437	29.2612	31.8897	21.3379	13.335	19.4225	25.0772	29.6309	27.0347
ENSRNOG00000002187	0	0.244359	0.098708	0.182846	0	0	0	0	0.619168	0	0	0	0.261815	0.055841	0	0.110941	0.077772	0.107987	0	0	0	0	0	0.099075
ENSRNOG00000002188	2.45693	1.72247	1.56498	0.727381	0.540585	0.318568	0	2.1896	0.803804	0.697464	1.55462	1.57359	1.43034	0.778582	1.75533	0.680911	0.691068	0.574491	0.09793	0.328788	0.34484	1.85441	1.45405	1.75592
ENSRNOG00000002191	8.72376	9.53777	8.24456	7.68182	9.41196	6.42072	2.53632	11.9277	11.4368	10.6072	10.8224	11.3149	12.1312	9.4377	12.7608	11.4647	5.84995	7.20749	6.62075	4.64591	8.84586	8.30031	9.5143	8.44848
ENSRNOG00000002192	2.12064	1.55129	1.49686	1.54914	0.927313	0.846728	0	2.4783	3.98787	1.74283	2.29511	2.85939	2.71021	1.46149	2.95569	2.71216	0.432287	0.994524	0.803458	0.560292	0.64487	3.22028	2.66051	2.42506
ENSRNOG00000002194	16.1437	12.9036	11.7685	10.7542	8.01477	3.84122	1.27951	15.115	15.5751	8.3853	15.3873	14.7848	13.5924	10.8009	12.3949	13.0593	4.97161	3.34298	3.97197	2.01886	4.92743	17.4075	9.02319	12.9959
ENSRNOG00000002196	70.9197	59.8123	52.2807	55.3927	17.4878	26.6099	18.5314	57.1336	89.0648	36.9406	74.8083	49.1436	64.9199	65.9127	51.3337	83.7276	49.2362	34.8724	26.7254	18.6354	19.3219	101.204	64.9893	105.39
ENSRNOG00000002199	4.93021	5.55312	4.60946	2.9691	4.00143	5.63864	2.88734	5.6395	5.80795	5.02244	5.16767	7.50219	6.85772	5.54693	4.43537	3.09925	2.5409	3.14546	3.9081	3.99294	4.14263	6.15371	6.66643	4.23152
ENSRNOG00000002200	0	0	0	0	0	0	0	0	0	0	0	0	0	0	0.159594	0	0	0	0	0	0	0	0.131674	0
ENSRNOG00000002202	3.4791	2.05482	1.72743	1.45916	0.483142	0.284423	0.245633	2.84593	2.53074	0.935239	2.91141	2.2717	3.91532	2.41008	1.509	2.64474	0.30299	1.46772	0.814178	0.352702	0.346515	3.37369	1.26249	2.18473
ENSRNOG00000002203	3.13838	2.25725	2.29671	1.37764	2.82761	2.3487	1.31941	2.39825	2.93781	2.93258	3.44658	3.86773	3.95199	2.64799	2.95801	3.43302	1.03681	1.87622	1.55737	1.69545	1.18353	2.3497	2.4516	2.81183
ENSRNOG00000002204	0.119081	0.278067	0.148284	0.092203	0.124259	0.109638	0	0.257939	0.306196	0.177656	0.212293	0.225346	0.519847	0.30413	0.284055	0.140629	0	0.127448	0.079927	0	0.124711	0.225793	0.250279	0.149469
ENSRNOG00000002205	83.4282	79.3355	79.7241	90.4369	70.7034	52.9659	20.1413	89.7936	97.1689	95.7679	87.7508	101.45	88.6185	78.8906	87.3957	96.5773	38.9273	54.8484	47.5051	44.6617	58.9032	89.4004	85.384	90.7738
ENSRNOG00000002207	6.28422	4.6429	3.93328	5.23302	3.68122	3.55841	2.06739	4.82962	7.74341	4.26417	5.40916	5.94825	5.34887	5.75816	4.27542	5.68557	3.30606	3.08947	3.3557	2.46588	4.10942	5.92253	4.70748	6.13493
ENSRNOG00000002208	2.45626	1.46343	1.61358	1.57968	1.21211	1.62289	0.284423	2.10557	2.11251	1.19362	1.55543	1.7526	2.60966	2.32944	1.72301	1.94213	1.19171	1.48789	0.709131	0.467169	0.78816	1.92986	1.1026	1.68388
ENSRNOG00000002210	282.034	393.036	290.872	260.424	267.169	176.754	74.6158	278.979	293.304	284.752	326.049	335.895	296.316	200.294	313.442	240.294	207.652	189.014	245.598	185.893	238.45	323.114	286.682	381.76
ENSRNOG00000002212	196.017	190.701	232.068	97.5896	162.361	84.049	25.6975	140.797	140.143	186.109	180.096	147.548	230.136	196.615	157.823	150.053	123.073	191.996	121.494	86.6239	86.7273	123.236	206.614	183.101
ENSRNOG00000002214	0.880234	1.10848	0.372027	0.533634	0.51755	0.507494	0.461651	1.33482	1.00372	0.899209	1.1943	1.9945	1.18052	1.18457	0.807063	0.423106	0.192629	0.207234	0.439914	0.251914	0.618441	0.808362	0.870303	0.980552
ENSRNOG00000002215	17.5518	12.7893	9.32062	7.47427	12.0276	7.92234	6.13379	15.7949	12.9294	12.1099	13.0934	18.0098	15.4025	10.4101	13.6247	13.5731	5.99653	6.82068	7.596	5.58291	8.08479	15.3192	9.17038	10.8965
ENSRNOG00000002216	4.43355	3.58277	2.91475	2.62167	2.88715	0.481368	0	2.8818	4.88517	3.83339	4.9628	4.90542	3.27004	2.43801	4.65536	4.63429	1.30909	1.93611	2.33507	1.07572	2.19614	6.50508	3.63388	3.2039
ENSRNOG00000002217	12.2618	6.72491	8.2171	11.1267	4.24893	2.93602	0	21.8453	14.5918	11.2318	15.9545	16.1773	12.3425	9.84624	19.2895	9.85668	3.4647	4.45783	6.1365	3.78612	3.96441	14.8643	20.4461	15.3082
ENSRNOG00000002218	36.0913	44.5394	29.2	26.0821	24.9116	30.2068	18.2446	44.9744	30.5453	37.2214	39.2479	39.9147	45.5358	42.1898	38.6908	33.2063	21.5332	39.0538	21.5663	13.9055	26.7372	50.7007	41.5707	36.7653
ENSRNOG00000002223	0	0	0	0	0	0	0	0	0	0	0	0	0	0	0	0	0	0	0	0	0	0	0	0
ENSRNOG00000002224	0	0	0.231023	0	0	0	0	0	0	0	0	1.46596	0	0	0	0	0	0	0	0	0	0	0	0
ENSRNOG00000002225	40.9646	20.9702	12.9491	10.6807	3.69911	3.57451	1.15092	14.526	20.0983	7.93137	15.1085	21.4418	18.5499	15.7467	10.1984	13.4084	4.43504	4.00192	3.41893	2.47794	1.99779	26.6707	12.341	16.2764
ENSRNOG00000002227	0.786461	0.690857	0.786214	0.484034	0.40441	0.341816	0.222187	0.768915	0.517436	0.346347	0.738621	0.950687	0.790951	0.719616	0.48976	0.667208	0.148849	0.685877	0.445709	0.44296	0.398536	0.567623	0.26127	0.607299
ENSRNOG00000002229	1.17964	1.2019	0.706818	0.558176	0.310262	0.386345	0.129601	0.984368	1.02535	0.391432	0.733621	1.14002	0.745977	0.698798	0.947415	0.763998	0.067262	0.855481	0.4391	0.199901	0.300863	1.20366	0.349796	0.968593
ENSRNOG00000002232	2.31586	0.937972	0.799628	0.410149	0.209297	0.637758	0.193034	1.23057	1.46938	0.374071	0.649083	1.18705	1.29621	0.588788	0.698864	1.09275	0.098243	0.602638	0.534233	0.310778	0.219041	1.97705	0.555899	0.674066
ENSRNOG00000002238	0.099106	0.239968	0	0.025579	0	0.12164	0	0.085863	0.048574	0.024634	0.067337	0.083327	0.168349	0.184207	0.171934	0.218429	0.122992	0.028352	0	0	0	0.136729	0	0
ENSRNOG00000002240	15.1332	14.7157	9.59347	9.96142	10.3147	10.2285	2.51558	11.6802	13.6057	11.8886	11.9479	18.741	14.2497	11.4582	11.4103	10.9391	7.84771	8.18811	9.90582	5.38424	9.29494	12.2449	11.5416	10.2516
ENSRNOG00000002241	2.28951	2.83702	1.65291	1.75873	2.46392	3.12696	4.37396	1.89772	2.36842	1.51611	1.70863	2.79384	3.3426	2.05706	1.8533	3.15	2.03878	2.37672	1.23749	1.55596	1.76305	2.63472	2.64564	1.97439
ENSRNOG00000002244	3.84433	3.10639	2.20088	1.99271	1.57321	1.42285	0.61351	2.35589	2.93367	1.80253	2.3063	3.83373	2.8837	1.98125	2.32995	2.55519	1.11496	1.21371	1.50689	2.25347	2.16811	2.98883	2.64476	3.65952
ENSRNOG00000002246	11.5202	8.21474	5.26757	5.20333	2.3598	2.47227	0.20334	9.60384	12.8523	5.39581	8.38194	10.2359	10.5113	6.98053	7.74489	8.83312	1.05321	2.79038	2.038	0.306582	1.52035	13.2389	4.61036	7.91736
ENSRNOG00000002247	3.66607	2.82753	2.69591	1.4193	1.91919	1.41796	1.23446	3.94883	3.84731	2.90443	2.87937	4.262	3.80747	2.91307	3.18017	3.59292	0.677224	1.304	1.96342	1.20091	1.79778	3.47583	3.50207	3.22678
ENSRNOG00000002248	2.09333	1.49523	0.499372	0.885529	0.444145	0.384023	0	0.973579	1.23254	0.679399	0.788562	1.28214	1.46598	1.00122	0.876834	1.08181	0.43674	0.784523	0.354857	0.112276	0.354963	1.53075	0.550944	0.888116
ENSRNOG00000002251	26.155	18.9346	15.037	14.3867	12.4326	14.1372	4.14647	15.8201	22.4845	10.988	19.0653	15.7647	20.7059	18.5787	13.0011	18.3931	10.7848	13.7652	11.1137	7.17865	9.82866	20.5931	12.0208	14.8505
ENSRNOG00000002253	1.66033	1.91257	1.53533	0.523753	2.40496	1.03984	0.885532	1.81042	1.68324	1.27988	1.50978	1.80452	1.34983	1.43712	1.2803	1.15965	0.972797	2.37102	0.540376	1.00844	0.734227	1.19242	1.18598	1.28771
ENSRNOG00000002254	43.9026	23.3171	22.0069	21.5835	16.9248	17.355	23.1542	22.6645	31.1179	20.776	22.3238	24.6543	23.6332	24.6015	18.9554	26.2641	12.117	12.4493	15.3256	14.1559	19.5762	25.04	18.6089	24.9011
ENSRNOG00000002255	196.833	162.39	233.558	220.191	197.157	280.592	606.032	165.936	261.698	157.853	218.968	142.708	151.689	241.015	150.476	229.831	372.389	253.59	222.779	206.6	239.067	193.414	260.633	154.098
ENSRNOG00000002256	1.51065	1.23568	0.728906	3.01654	0.792463	1.10947	0	1.6725	1.06297	1.12067	0.978357	12.942	1.51741	2.16347	1.24159	0.524189	0.866128	1.41227	1.8347	2.45794	1.75382	0.496797	1.29495	1.53259
ENSRNOG00000002258	8.66089	4.58801	6.40455	4.61216	4.08503	3.60542	1.61022	4.46386	5.08169	7.10944	7.15414	6.41939	5.21762	4.21429	3.99411	3.83068	4.47781	4.08759	2.65303	3.63908	3.32242	6.38081	4.89738	5.16904
ENSRNOG00000002262	7.52566	6.52386	8.43144	5.35029	6.94045	5.63123	2.43381	9.12193	8.36396	8.8928	8.26615	7.10789	7.96914	8.39014	8.30923	7.09291	5.17661	6.32737	5.65077	5.41861	5.55177	6.9241	6.87529	7.05013
ENSRNOG00000002265	0.209128	0	0.097615	0.766061	0.043678	0.151688	1.11885	0.037526	0.051715	0.019396	0.105707	0.130362	0.11382	0.299961	0.045041	0.071681	0.176294	0.089334	0.069647	0.172147	0.335928	0.08425	0.119315	0
ENSRNOG00000002266	0	0	0	0	0	0	0	0	0	0	0	0	0	0	0	0	0	0	0	0	0	0	0	0
ENSRNOG00000002267	5.81866	6.61222	4.95815	7.06722	5.76047	2.75962	1.83497	5.42815	9.05178	7.33557	7.16942	6.28078	5.64599	5.17568	7.62234	8.3637	3.82164	4.7852	1.63884	2.27354	3.66335	6.6062	5.72201	5.16899
ENSRNOG00000002270	21.8868	18.0083	12.9536	17.0103	16.7271	14.7768	0.919733	30.1103	27.2811	23.6452	18.0675	26.5861	26.6121	24.6226	25.605	40.9906	11.0133	16.4278	10.7582	4.83101	10.4936	23.119	14.549	15.2739
ENSRNOG00000002271	5.22176	4.22626	3.89169	3.34073	3.21637	3.58698	1.5752	4.52495	5.12807	4.26188	4.48102	6.7044	6.09309	3.91869	4.49093	5.1657	2.11234	3.0333	3.00964	1.43751	3.087	4.08429	2.96957	4.20189
ENSRNOG00000002272	0.313938	0.35419	0.365044	0.604383	0.284528	0.107681	0	0.464792	0.448567	0.32166	0.398587	0.362713	0.320536	0.301031	0.338557	0.276216	0.0918	0.211762	0.493253	0	0.117336	0.404713	0.26246	0.163389
ENSRNOG00000002273	0.928229	1.5038	0.579224	0.898397	1.25557	0.89588	0.19658	1.30619	1.32946	0.647104	0.830492	1.41106	1.27266	1.19225	1.45948	1.47727	0.256352	1.06486	0.705329	1.4805	0.762154	0.883465	0.625924	1.65201
ENSRNOG00000002275	9.32166	7.85161	6.61522	7.16918	5.91583	5.89285	5.04905	9.86028	9.01632	8.16621	8.12729	8.57011	8.62805	7.56526	7.20732	8.81243	4.79203	8.96898	4.35213	1.96767	4.70303	7.80009	5.646	8.02095
ENSRNOG00000002276	2.45935	1.79456	1.03049	0.942695	1.32198	1.77615	1.2382	1.85678	2.72279	1.63573	1.61123	2.27447	2.46025	2.19115	1.98107	2.0021	0.886203	1.12143	0.848849	1.55932	1.88058	2.38903	1.20774	1.65017
ENSRNOG00000002278	14.1363	14.6845	9.50926	7.99461	10.7688	7.15329	4.56292	11.6621	19.9901	10.2305	10.0455	14.6465	11.903	10.3611	9.30635	19.8192	9.79791	13.4843	6.25788	4.45592	5.13144	16.2145	15.6192	10.1431
ENSRNOG00000002280	164.88	131.849	73.0442	52.0225	21.3716	18.3401	0	88.6269	119.438	49.1993	97.9118	99.4893	128.584	101.471	77.2223	103.689	50.8183	48.2319	28.3574	1.22551	6.13232	137.962	74.9072	136.855
ENSRNOG00000002285	0	0.703279	0.992428	0.131229	0.706508	0.51807	0.789814	1.23907	0.470766	0.95949	0	0.818685	0.315106	0.459778	0.330791	0.215288	0.158758	0.292893	0.256671	0.232107	0.227988	0.731691	0.162514	0.496572
ENSRNOG00000002289	0.178656	0.277982	0.111365	0.069166	0.186143	0.164346	0	0.193436	0.691324	0.16631	1.00297	0.375095	0.325825	0.062411	0.19372	0.168631	0	0.077315	0.120311	0	0.080095	0.246874	0.788557	0.112175
ENSRNOG00000002291	1.36653	0.729617	0.534372	0.40812	0.407839	0.719382	1.48913	1.13348	1.03031	0.466524	0.595817	0.575247	1.00664	0.65132	0.67732	0.978128	0.192046	0.663673	0.509858	0.679012	0.795047	0.833363	0.476012	0.506247
ENSRNOG00000002292	36.5714	29.7978	27.4116	38.9038	44.0931	49.9751	12.446	56.5081	31.9612	42.3808	41.4108	44.0778	43.4438	45.1955	42.7748	40.5602	37.7968	38.0544	27.1842	25.7871	38.7605	30.016	27.168	37.1887
ENSRNOG00000002294	0.789253	0.375384	0.51883	0.025463	0.082331	0.169525	0	0.398879	0.797816	0.392358	0.20109	0.4424	0.502742	0.534817	0.228205	0.403818	0.224439	0.395085	0.066264	0	0	0.612478	0.050313	0.330252
ENSRNOG00000002301	67.1758	46.6059	34.4265	40.8553	26.8106	35.2141	11.7637	42.3376	62.0629	35.5416	42.2989	42.1122	51.1097	56.4502	37.2582	55.8347	25.4908	32.2937	22.011	17.6134	26.7099	53.165	35.4713	42.798
ENSRNOG00000002302	0.26067	0.120238	0.09617	0.067278	0	0	0.294539	0.05019	0.085098	0	0.029502	0.097447	0.189631	0.09413	0.025123	0.082094	0	0	0.097183	0	0	0.159744	0.044261	0.072707
ENSRNOG00000002303	0	0	0	0	0.041159	0	0	0	0	0	0	1.61929	0	0	0	0	0	0	0	0	0	0	0	0
ENSRNOG00000002304	0	0	0.156038	0	0	0	0	0	0.141195	0	0.965401	0.153763	0	0	0.322234	0	0	0	0	0	0	0.13082	0	0
ENSRNOG00000002305	0.08025	0.027764	0	0.020712	0	0	0	0.023178	0.098196	0.039921	0.05448	0.180039	0.019452	0.012414	0	0	0.066111	0.114268	0	0.073395	0	0.055309	0	0
ENSRNOG00000002309	1.97032	3.11878	1.63853	1.5256	1.55474	2.17409	2.06458	2.06567	2.44976	1.69766	2.17198	3.30707	1.81792	1.6689	2.29393	2.2992	1.85771	2.48131	0.734443	2.17532	1.67277	1.86473	2.99145	2.25773
ENSRNOG00000002312	0.917597	0.451175	0.400742	0.392635	0.181524	0.088959	0	0.334787	0.691014	0.324429	0.294974	0.629935	0.526548	0.459203	0.293234	0.251035	0.014893	0.205913	0.194248	0.220911	0.245768	0.815196	0.055274	0.606081
ENSRNOG00000002314	0.275036	0.466157	1.06144	1.51587	2.23441	2.09971	14.9976	3.31461	1.16752	2.16211	0.966567	1.07394	1.00368	0.754753	3.08756	0.730975	1.25448	4.61429	2.45763	1.2684	1.32299	1.75158	1.98654	3.26433
ENSRNOG00000002318	0.245934	0.226895	0.045361	0.063475	0	0.04026	0.717893	0.16574	0.200646	0.081557	0.111314	0.850564	0.039747	0.228289	0.284433	0.180743	0.101341	0	0	0	0	0.150679	0.229565	0.251509
ENSRNOG00000002319	26.4069	18.6281	12.6917	11.639	7.28088	7.44868	1.78085	17.9558	19.3051	10.6481	16.814	18.3541	19.0945	16.2625	14.3677	16.3493	5.31401	5.42116	5.937	4.71914	6.60525	20.9178	10.99	16.1285
ENSRNOG00000002320	12.8099	10.5088	12.8323	9.05318	12.631	12.8759	2.03845	17.4118	14.7717	12.5554	12.8822	14.813	16.4269	16.2765	13.2019	12.0601	14.0018	13.9643	13.9073	13.67	12.7049	10.2755	13.829	14.7737
ENSRNOG00000002321	0	0	0	0	0	0	0	0	0	0	0	0	0	0	0	0	0	0	0	0	0	0	0	0
ENSRNOG00000002322	103.29	82.864	54.8941	55.862	70.1284	53.9371	24.1387	95.0181	69.5689	85.444	112.963	114.572	91.8633	75.0873	78.0103	89.923	47.7229	52.7312	42.1216	27.1918	40.3738	80.7406	73.4473	80.7348
ENSRNOG00000002323	6.04859	4.92819	3.47633	3.3014	3.28786	2.40047	0	4.28997	6.36143	3.30303	4.28166	3.31312	5.62424	5.46512	3.26912	5.22354	1.67521	2.41331	1.68991	0.899634	2.00691	4.00376	2.93954	2.41145
ENSRNOG00000002327	0	0	0	0	0	0	0	0	0	0	0	0	0	0	0	0	0	0	0	0	0	0	0	0
ENSRNOG00000002331	0	0	0	0	0	0	0	0	0	0	0	2.25364	0	0	0	0	0	0.115295	0.221872	0	0	0	0	0
ENSRNOG00000002332	6.15623	3.52357	2.25647	2.88461	0.812023	0.200694	0	1.51772	2.19948	0.728194	1.51092	4.70503	2.98428	2.46346	2.37595	2.68525	0.604613	0.881928	1.93399	1.44818	0.728463	4.64795	3.36753	3.08035
ENSRNOG00000002333	0	0	0	0	0	0	0	0	0	0	0	0	0	0	0	0	0	0	0	0	0	0	0	0
ENSRNOG00000002336	0	0	0	0	0	0	0	0	0	0	0	0.020263	0.017501	0	0	0	0	0	0	0	0	0	0	0
ENSRNOG00000002338	0.458671	0.2776	0.317519	0.088786	0.327469	0.112558	0	0.309134	0.168796	0.341823	0.400174	0.283341	0.50133	0.345476	0.397869	0.471794	0.095206	0.184099	0.102813	0.628438	0.091437	0.54172	0.380706	0.383913
ENSRNOG00000002339	0.439234	0.135382	0.257507	0.20021	0.154477	0	0	0.380888	0.208781	0.289448	0.4106	0.435116	0.206802	0.269111	0.291573	0.293218	0	0.242844	0	0	0.108351	0.285104	0.256612	0.173076
ENSRNOG00000002340	0	0.982343	0	0	0	0	0.850316	0	0	0	0	0	0	0	0	0	0	1.16941	0	0	0	0	0	0
ENSRNOG00000002341	14.6591	11.1917	3.32994	4.19472	5.57765	7.57132	10.993	11.7115	9.76637	7.55973	9.80599	13.3039	16.7076	6.00207	6.39758	10.0116	4.04575	6.46619	5.70347	3.82259	4.68037	13.7157	7.58526	7.73712
ENSRNOG00000002342	335.492	204.376	175.531	169.965	68.0162	87.8725	25.6861	146.351	203.118	136.391	145.371	164.16	166.012	189.905	131.587	180.456	74.9339	81.0956	81.4823	67.456	84.2088	224.253	149.387	180.933
ENSRNOG00000002343	0	0	0	0	0	0	0	0	0	0	0	0.294998	0	0	0	0	0	0	0	0	0	0	0	0
ENSRNOG00000002345	7.08178	6.20272	3.15	2.74167	0.711233	0.08977	0	1.26873	2.75477	0.7715	1.1241	2.0987	2.32263	1.54075	2.11843	2.36019	0.733764	1.12309	0.49516	0.111246	0.656057	4.60814	4.19105	2.40338
ENSRNOG00000002346	0	0	0	0	0	0	0	0	0	0	0	0	0	0	0	0	0	0	0	0	0	0	0	0
ENSRNOG00000002347	2.69837	2.02699	1.25183	1.27137	1.11224	0.719433	1.03431	1.80743	1.77391	1.60688	1.69364	2.33333	2.20236	2.14613	2.24796	2.14546	0.564176	1.49269	2.06453	0.974589	1.12935	2.50319	1.25214	2.33358
ENSRNOG00000002349	0.054466	0	0.07778	0	0.07019	0.042472	0	0.07011	0	0	0	0	0	0.070819	0.04728	0.052626	0	0	0.147036	0	0	0	0.04193	0
ENSRNOG00000002350	0	0.116253	0	0	0.185975	0.247014	0	0	0.084038	0	0	0.093705	0	0.053059	0	0	0	0.102275	0.614402	0	0.400787	0	0.351899	0
ENSRNOG00000002352	10.8921	9.45334	7.73433	6.25723	6.10536	6.43718	0.438421	11.6302	12.8318	9.12101	8.85893	12.139	11.2763	9.15226	9.8306	9.68456	3.23783	5.67291	4.85171	3.71174	2.87473	10.2174	10.5642	8.12544
ENSRNOG00000002353	4.29838	2.87703	2.69986	1.26898	1.70916	1.86459	1.83834	3.30742	3.58995	1.9249	2.28675	2.76402	4.05319	3.01927	2.71866	3.57718	1.30473	2.21957	0.985544	0.568877	1.2698	4.33638	2.07569	3.22629
ENSRNOG00000002358	60.8699	66.3106	56.5991	54.0683	82.0552	64.6163	89.5636	67.6493	72.9064	50.1053	59.5337	65.9066	59.1074	58.7196	59.0217	64.6499	62.5861	61.5792	68.2021	64.1174	71.0361	65.838	59.044	57.9178
ENSRNOG00000002360	0	0	0	0	0	0	0	0	0	0	0	0	0	0	0	0	0	0	0	0	0	0	0	0
ENSRNOG00000002361	0	0	0	0	0	0	0	0	0	0	0	0.117732	0	0	0	0	0	0	0	0	0	0	0	0
ENSRNOG00000002364	0	0	0	0	0	0	0	0	0	0	0	0	0	0	0	0	0	0	0	0	0	0	0	0
ENSRNOG00000002365	0.576052	0.2985	0.599768	0.223016	0	0.052907	0	0.187015	0.533939	0.160387	0.442587	5.24692	0.475066	0.101189	0.87455	0.474955	0.091799	0.190781	0.146365	0	0	0.349578	0.334334	0.301669
ENSRNOG00000002368	26.6754	20.3277	11.0403	10.1658	4.33944	3.56572	1.09429	10.473	21.1906	9.37162	13.3575	14.2319	16.5564	11.7121	10.6903	16.0775	5.16188	6.06182	3.61651	1.99927	3.28299	24.8969	12.7988	16.2359
ENSRNOG00000002369	0.029893	0.062047	0	0	0	0	0	0	0.229115	0	0.030453	0.050283	0.02175	0.443597	0	0	0.018509	0	0	0	0	0.020612	0	0.050029
ENSRNOG00000002372	0	0	0.118767	0	0	0	0	0.185179	0.052861	0	0	0.537484	0	0	0	0	0	0	0	0	0	0	0	0
ENSRNOG00000002373	18.6688	12.636	8.88642	8.73899	9.19054	8.31275	3.5347	15.3056	18.4608	13.3823	12.4053	17.5602	18.6155	10.84	13.0623	17.6162	4.86403	7.51515	5.10623	2.77575	6.16655	16.56	12.45	12.3304
ENSRNOG00000002376	7.57136	5.1761	3.94427	3.0932	3.04482	4.60633	26.2531	5.36705	6.22165	4.42423	5.08034	5.4735	4.83536	3.67873	4.13692	6.34682	3.36853	4.9775	3.04089	4.97707	6.0748	6.663	3.69564	3.86341
ENSRNOG00000002378	26.609	25.197	20.1162	25.4765	21.9196	18.6404	20.5455	22.8552	26.9485	22.3207	23.31	25.3097	22.4774	20.954	20.9954	26.0219	28.0856	19.6391	23.6563	12.0459	21.5357	22.5577	17.559	20.8195
ENSRNOG00000002379	0	0	0	0	0	0	0	0	0	0	0	0	0	0	0	0	0	0	0	0	0	0	0	0
ENSRNOG00000002381	0	0	0.033456	0	0	0.029723	0.017091	0.017475	0.014784	0	0	0.118836	0.029294	0	0	0.019063	0	0.017147	0	0	0	0.013886	0	0
ENSRNOG00000002382	0	4.73627	5.14697	2.54598	0	5.74547	5.4283	3.31066	0.181931	4.81876	4.93475	7.41761	0	0	0	0	4.16474	0	3.26635	1.49527	9.46636	2.22739	0	5.08047
ENSRNOG00000002385	52.3261	31.8149	27.6111	31.9956	22.0016	25.9638	7.04368	26.828	44.2399	26.5934	31.7029	25.6611	37.5299	43.2875	22.2217	47.9101	20.561	30.3121	17.3714	14.6006	16.5283	29.825	21.7936	24.4904
ENSRNOG00000002387	1.67486	0.866945	1.13643	0.162104	0.867254	0.921214	0	2.17363	1.64189	0.929291	2.36941	2.62179	1.6209	1.82663	1.45315	1.2797	0.478019	1.13709	0.285798	0.569493	0.560588	0.729305	1.39058	1.14139
ENSRNOG00000002388	4.32636	4.80607	2.35234	2.61854	5.03551	3.76994	3.279	7.02171	5.57426	4.93137	5.58729	5.97013	5.47602	5.19297	5.36484	5.87173	2.34014	4.4369	3.08836	2.98031	2.88064	4.93717	3.95931	4.20673
ENSRNOG00000002389	112.59	87.0961	79.56	86.4427	66.1635	69.5232	9.58522	101.047	114.812	85.5074	91.0121	100.211	95.8702	121.426	91.3655	121.109	45.6174	62.1239	42.1076	29.0798	44.6408	99.7545	66.5541	83.5094
ENSRNOG00000002391	0	0	0	0	0	0	0	0	0	0	0	0	0	0	0	0	0	0	0	0	0	0	0	0
ENSRNOG00000002393	108.58	81.8204	58.8893	47.2155	67.4157	60.9602	73.518	69.1807	74.7775	60.4763	81.7406	71.0611	85.6304	56.2874	59.9978	74.2705	60.674	62.7879	57.6943	45.3953	58.1687	84.2599	65.8947	59.936
ENSRNOG00000002394	5.66883	4.14491	2.97635	2.45757	2.49164	2.46262	2.23215	5.14137	4.94171	3.0036	3.46618	4.99714	5.50068	3.86833	3.85903	4.62696	1.81673	2.76881	2.25265	1.80262	2.14259	5.05391	2.92064	3.70956
ENSRNOG00000002396	0.579106	0.150372	0.157459	0.172762	0.346418	0.133381	0	0.376651	0.296019	0.477653	0.485503	1.28672	0.520436	0.163435	0.604177	0.376823	0.300133	0.319993	0.168911	0	0.313884	0.254174	0.396989	0.648888
ENSRNOG00000002397	31.4556	19.3175	14.5038	13.3027	14.0273	9.94964	7.00554	19.2839	24.5974	16.6202	17.769	18.9342	22.3019	18.2249	16.2326	25.9006	7.20518	11.6906	9.0853	8.24412	11.3718	21.4921	11.2575	16.5602
ENSRNOG00000002403	0.14846	0.092445	0.123244	0.04598	0.07436	0.08748	0	0.205808	0.109066	0.044298	0.090742	1.17372	0.108015	0.124087	0.206042	0.336623	0.036764	0.025421	0.139502	0	0.088845	0.163779	0	0.049692
ENSRNOG00000002407	21.1296	13.837	7.36321	8.4256	5.49026	6.28376	2.25288	13.3502	15.156	7.6103	11.439	10.7839	13.9277	14.301	8.51913	14.7628	5.8044	8.55998	4.33909	2.97065	3.61999	18.3577	9.5978	10.6618
ENSRNOG00000002408	18.3033	12.1481	4.37554	3.19422	1.73858	1.67474	1.00436	7.63912	10.4914	3.49491	6.6817	9.31592	13.3589	7.359	6.25227	9.44215	0.74286	2.83757	1.02247	0.389414	0.991853	13.8309	4.59002	8.17836
ENSRNOG00000002412	0.313239	0.109643	0	0	0	0	0	0	0	0.301258	0.138985	0.261161	0.294459	0.175105	0.36397	0	0	0.470003	0	0	0	0.38251	0.384718	0.111814
ENSRNOG00000002413	26.0846	22.7531	19.6013	14.6263	16.9504	12.9953	4.14844	24.2258	20.7429	19.7231	22.4304	28.5497	26.2334	18.575	16.4406	22.0812	11.8865	13.9213	12.9978	9.70275	15.2072	22.5373	19.2658	22.6323
ENSRNOG00000002414	0.42456	0.352677	0.258145	0.219154	0.260318	0.0626	0.13195	0.263398	0.321157	0.126899	0.402846	0.278519	0.308079	0.510946	0.02455	0.240898	0.086698	0.215671	0.028398	0.090729	0.144148	0.802624	0.139967	0.520807
ENSRNOG00000002417	0	0	0	0.178263	0	0	0	0	0	0.170847	0	1.09218	0	0	0.266311	0	0	0	0	0	0	0.213038	0	0
ENSRNOG00000002418	0.986522	0.746118	0.409527	0.917087	0.741941	0.654496	1.54752	1.0477	1.24411	0.589346	1.80869	0.913614	0.753366	0.572317	0.941757	0.722916	0.852576	0.526246	0.661738	1.06093	0.989767	1.18679	0.734399	0.598706
ENSRNOG00000002419	0.035746	0.074181	0.089066	0.027678	0.298221	0.342159	0.212031	0.929035	0.499616	0.293116	0.182219	4.08633	0.546748	0.282529	0.4341	0.337588	0.111108	0.153693	0.048049	0.39192	0	0.271339	0.136838	0.269257
ENSRNOG00000002420	10.3909	8.94117	6.68609	4.89213	12.5897	9.14919	6.57002	13.9045	14.9145	12.1073	8.31913	10.5523	12.3128	10.1899	10.9785	14.4776	6.04808	11.6271	7.34636	6.97658	8.71315	11.9952	8.10783	7.19906
ENSRNOG00000002423	7.74985	5.43445	3.52273	2.30328	1.95084	0.747457	0.132592	5.21773	4.59206	2.7298	3.5314	5.56958	5.11299	3.70837	2.37695	6.26745	1.20287	1.45867	0.478033	0.783057	0.233369	5.97729	2.97387	3.34582
ENSRNOG00000002425	20.8379	10.6183	15.4179	14.5302	7.78481	7.574	4.11209	11.2778	20.5294	10.5196	11.8055	16.4324	9.95835	18.5022	11.7602	20.2091	6.80678	10.0468	8.71899	7.17499	13.0078	12.3362	9.62949	13.0401
ENSRNOG00000002428	0.025584	0.026555	0	0.039618	0.042732	0.018848	0.043363	0.044336	0.037556	0	0.052096	0.322891	0.037201	0.106828	0.088765	0.14506	0.031589	0.043677	0.171557	0.093605	0.045946	0.01763	0	0.042811
ENSRNOG00000002429	0	0	0	0	0	0	0	0	0	0	0	0.115885	0	0	0	0	0	0	0	0	0	0	0	0
ENSRNOG00000002433	32.3175	18.2065	13.143	8.26236	2.38486	2.06225	0.464872	10.7185	16.2378	5.21274	10.4789	12.9862	15.4803	10.6866	5.5542	13.4542	2.73853	2.29677	1.31882	0.555567	1.96582	23.7306	10.3002	13.075
ENSRNOG00000002434	0.340429	0.969802	0.212888	0.131796	0.353248	0.562369	0	1.32591	0.379748	0.820272	1.57206	1.63737	0.938024	0.199874	0.959872	0.240391	0.273764	0.607243	1.44587	0	0.253586	0.118267	0.132235	0.642059
ENSRNOG00000002436	0.249845	0.586519	0.103802	0.32242	0.243035	0.153249	0.423389	0.613201	0.214701	0.496335	0.297407	1.99392	0.425051	0.32952	0.61406	0.157246	0.155945	0.179808	0.084069	0.342189	0.323661	0.201309	0.191616	0.313718
ENSRNOG00000002440	5.41535	5.44534	5.59645	5.29425	3.27945	5.10945	1.25118	4.8319	4.97003	4.76085	4.9758	7.20518	5.23678	5.87222	6.69069	6.44985	3.44506	5.8664	3.95037	4.28909	3.52866	5.44986	6.19072	5.90929
ENSRNOG00000002443	5.73321	2.53864	3.32958	1.341	1.68991	1.40517	2.22594	2.37886	4.23975	0.754816	2.38211	3.20513	3.53835	3.29263	1.13977	1.63319	0.339693	1.56794	0.847414	0.925144	1.31934	4.2589	1.70375	2.90119
ENSRNOG00000002449	2.88845	2.3297	1.5126	2.2365	2.09363	3.22623	0.27189	3.9741	3.87119	2.34795	3.85562	3.0969	3.94087	5.21666	2.04981	2.57349	1.07712	2.32986	1.22714	0.82919	1.34741	3.45029	2.88169	2.59057
ENSRNOG00000002450	9.74186	7.28159	4.96571	8.10747	4.51968	4.38384	6.45535	10.0414	4.90789	5.66205	8.14052	8.77487	8.34736	7.03839	5.74913	7.62117	8.28872	9.55782	4.48447	6.27592	5.22048	6.42956	7.83313	7.43945
ENSRNOG00000002451	0	0	0	0.118059	0	0	0	0	0	0	0	0.1267	0	0	0	0	0	0	0	0	0	0	0	0.027091
ENSRNOG00000002452	23.8409	20.8108	15.0707	20.2947	11.0668	13.1269	10.2809	16.8237	22.402	9.94127	16.9126	15.4317	19.9653	24.7323	15.004	21.2466	12.091	16.0256	10.1266	8.30621	8.23092	22.1625	12.8623	16.3712
ENSRNOG00000002454	11.5756	8.40128	4.66922	4.01896	2.61484	1.5888	0.804907	7.09023	10.7453	5.2919	6.94405	8.85231	9.35712	5.59713	6.49073	8.92812	2.06902	1.2507	1.6753	1.27786	1.33906	8.00575	6.65292	7.30052
ENSRNOG00000002456	10.2287	7.66242	5.83871	3.55831	1.95651	3.25326	1.0033	6.15134	6.03739	5.34804	7.05688	4.43652	10.7965	4.9387	5.78867	4.17081	2.39563	1.38808	3.57665	2.54176	1.49463	6.96213	1.40847	6.97233
ENSRNOG00000002459	0	0	0	0	0	0	0	0	0	0	0	0.710648	0.028011	0	0	0	0.04788	0	0	0	0	0	0	0
ENSRNOG00000002460	0	0.119554	0	0	0	0	0	0	0	0	0	0.29013	0	0	0	0	0	0	0	0	0	0	0	0
ENSRNOG00000002461	3.76797	2.60797	2.45115	1.30143	1.11143	1.08908	0.281788	2.40102	2.49064	1.75494	2.26617	5.47431	2.28002	2.87517	2.63241	2.67174	0.907867	1.2035	2.30153	1.843	1.07311	3.34419	1.64042	3.10968
ENSRNOG00000002462	1.18663	5.53135	3.90406	0	4.27591	5.46546	0	0.948901	2.66528	0.797942	1.29469	0	7.47453	5.58503	5.77156	0	3.30457	0	0	5.26196	6.15085	2.1655	3.92235	6.54248
ENSRNOG00000002468	0	0	0	0	0	0	0	0	0	0	0	0	0	0	0	0	0	0	0	0	0	0	0	0
ENSRNOG00000002469	0	0	0	0	0	0	0	0	0.05666	0	0	0.447374	0	0	0	0	0	0	0	0	0	0	0	0
ENSRNOG00000002470	133.965	69.7935	43.7362	68.6841	108.646	92.0671	35.6667	128.897	113.521	57.9486	185.557	77.9956	122.726	72.7172	47.2783	103.124	50.5307	53.1596	40.5703	33.9901	58.5824	91.3811	124.181	69.2111
ENSRNOG00000002471	0	0.088646	0.030329	0.03777	0.010198	0	0	0.063418	0	0.036459	0.012395	0.071922	0.088454	0.005643	0.021155	0.05767	0	0	0	0	0	0.033553	0.027818	0.040797
ENSRNOG00000002473	8.0978	5.99111	2.74615	2.61827	1.36953	0.641589	0	5.15994	8.54412	2.24216	5.66462	6.10137	7.85172	4.68504	3.47414	5.61212	1.30043	2.22875	0.847338	0.79357	0.289245	7.42348	2.49161	5.59507
ENSRNOG00000002474	10.0154	8.10743	7.06774	6.84696	4.15194	4.42128	1.77985	8.08211	9.2991	7.38245	7.33467	8.44867	9.9511	7.72104	6.04404	7.65298	4.13717	5.08989	4.84094	2.71896	5.25505	9.05173	5.53137	8.45625
ENSRNOG00000002475	0.320853	0	0	0.24862	0.260562	0	0	0	0.503348	0.232026	0	0.524525	0	0.158351	0	0	0	0	0	0.569385	0.188048	0.230758	0	0
ENSRNOG00000002478	210.303	171.288	112.996	110.354	59.3212	45.8636	7.52447	128.043	243.759	110.766	111.596	172.906	124.73	111.596	83.5239	193.961	50.7278	56.9259	72.7851	23.4232	43.2435	174.222	166.145	112.383
ENSRNOG00000002480	0.52233	1.94398	0.941749	0.147067	2.21431	2.23397	0	1.41951	1.23114	2.99013	1.73323	2.81749	1.79351	2.29668	1.39466	0.313685	0	1.72317	0.159987	1.46588	0.217961	2.49659	0.903544	0.972615
ENSRNOG00000002484	0	0	0	0	0	0	0	0	0	0	0.060293	0	0	0	0	0	0	0	0	0	0	0	0	0
ENSRNOG00000002486	0	0	0	0	0	0	0	0	0	0	0	0	0	0	0	0.652656	0	0	0	0	0	0	0	0
ENSRNOG00000002487	2.91511	2.09266	1.86541	1.25879	1.4002	0.989483	0.332435	1.31079	2.36113	1.58445	1.08885	1.92811	1.27034	1.12545	1.84799	1.48055	1.13088	1.12536	1.32469	0.919888	1.0714	2.79318	1.1658	2.06575
ENSRNOG00000002488	3.48232	1.58311	1.21174	0.847413	0.525845	0.39077	0.309143	1.14933	1.04847	0.568788	1.01403	1.39421	1.32795	1.69523	0.776736	1.47233	0.823232	0.455453	0.423263	0.090931	0.238105	2.74535	0.964147	1.22122
ENSRNOG00000002495	0	0	0	0	0	0	0	0	0	0	0	0	0	0	0	0	0	0	0	0	0	0	0	0
ENSRNOG00000002496	0.165338	0.205887	0.137292	0	0	0.048703	0	0.057298	0	0.049315	0.067403	0.027803	0.048147	0.061463	0	0.124938	0	0.056761	0	0	0.138489	0.114053	0.17708	0
ENSRNOG00000002497	0	0	0	0	0	0	0	0	0	0	0	0	0	0	0	0	0	0	0	0	0	0	0	0
ENSRNOG00000002501	0.23951	0	0.284144	0.238435	0.1142	0.251955	0	0.266787	0.402584	0.127553	0.41852	0.604058	0.199314	0.60431	0.059359	0.549384	0.063744	0.08817	0	0	0.102346	0.18885	0.104737	0.429531
ENSRNOG00000002504	0.067237	0.348465	0.055983	0.052061	0.111832	0.395331	0	0.174643	0.149414	0.099895	0.481845	0.169023	0.492469	0.22025	0.058329	0.063375	0	0.118342	0	0	0	0.326207	0.363705	0.337974
ENSRNOG00000002506	0.320978	0.449133	0.169559	0.045187	0.137765	0.160958	0	0.251748	0.213709	0.21768	0.493686	0.343606	0.26125	0.07457	0.151866	0.122405	0.073113	0.224759	0.036073	0.106721	0.034926	0.100442	0.156082	0.11802
ENSRNOG00000002509	14.7526	11.49	9.43582	6.74947	4.78746	4.80037	1.49822	9.81657	10.2581	6.17588	10.1527	10.9335	10.2128	9.99661	8.41853	9.18489	4.39604	4.12265	4.25129	3.77356	5.32078	10.7896	6.87443	9.41716
ENSRNOG00000002511	3.33223	2.6568	2.18355	1.91013	2.98493	3.52798	3.96336	2.68036	2.02375	1.88379	2.64048	2.88325	3.02116	2.84016	2.17173	3.04595	1.86629	3.6741	3.05678	3.4212	2.70161	2.05317	2.17367	2.5256
ENSRNOG00000002512	1.95895	1.12027	1.01241	0.784551	0.337047	0.546102	0	1.69607	1.10088	0.652318	1.03738	1.30184	1.48437	0.979999	1.46503	1.33705	0.25755	0.713526	0.457233	0.49201	0.322467	2.52828	0.783071	1.01865
ENSRNOG00000002514	2.6163	2.81064	1.5923	1.59168	1.40162	1.65014	0	2.54937	2.54937	1.56532	2.00343	2.39291	3.00032	1.95934	1.49952	2.60145	1.11198	1.33643	1.38497	0.511612	0.865606	2.67997	1.90189	2.11222
ENSRNOG00000002516	14.1102	12.953	10.2291	10.6461	7.55241	9.91932	10.8092	10.8162	12.561	9.09762	13.1149	11.5088	12.6622	11.2558	9.69813	10.3396	6.51517	8.74274	7.86355	7.1594	7.81449	13.3006	10.4173	11.7374
ENSRNOG00000002517	0	0	0	0	0	0	0	0	0	0	0	0	0	0	0	0	0	0	0	0	0	0	0	0
ENSRNOG00000002520	84.3112	71.4019	69.3977	75.6335	52.949	50.136	19.6114	55.9977	74.5465	47.305	75.4166	64.2369	59.1582	74.8811	56.0432	63.9259	57.6208	62.4167	49.2756	34.4055	55.9224	69.919	52.5072	69.3837
ENSRNOG00000002524	0.339639	0.740114	0.253842	0.184085	0.198383	0.02501	0	0.1177	0.524473	0.278558	0.415426	0.856609	0.296758	0.378841	0.235689	0.384952	0.168705	0.175011	0.136906	0	0.081276	0.257748	0.519792	0.369517
ENSRNOG00000002525	0.024344	0.025269	0	0	0.081333	0.017937	0	0.063284	0.017864	0.01817	0	0.020486	0.035391	0.045167	0.084464	0.023007	0	0.062287	0	0.089083	0	0	0	0.040735
ENSRNOG00000002529	17.4334	15.1047	13.795	14.1085	16.2041	15.7631	8.44579	13.7683	22.1395	16.2666	15.3264	18.0824	14.9139	15.3301	16.1621	21.6417	11.8687	9.06155	10.9766	10.5164	14.056	15.5487	12.1619	15.6508
ENSRNOG00000002532	0	0	0	0	0	0	0	0	0	0	0	0	0	0	0	0	0	0	0	0	0	0	0	0
ENSRNOG00000002535	0	0	0	0	0	0	0	0	0	0	0	0	0	0	0	0	0	0	0	0	0	0	0	0
ENSRNOG00000002536	16.831	13.1686	14.575	16.9984	13.2799	14.7024	6.66105	14.4866	25.5455	16.8069	16.347	20.1108	18.168	19.3167	16.7451	26.6878	8.45328	12.3783	12.7612	11.2133	14.5473	17.4298	16.7314	16.1818
ENSRNOG00000002537	0	0	0	0	0	0	0	0.039013	0	0	0	0	0	0	0	0	0	0	0	0	0	0	0	0
ENSRNOG00000002538	8.54885	6.53038	4.32051	5.06116	1.61351	1.64842	0.393231	5.0575	6.00236	2.41174	4.41182	3.5067	7.1547	4.96798	3.96103	6.34192	2.82237	2.84879	1.88989	1.82988	0.599861	7.28115	4.31865	6.74463
ENSRNOG00000002539	0	0	0	0	0	0	0	0	0	0	0	0	0	0	0	0	0	0	0	0	0	0	0	0
ENSRNOG00000002540	0.787673	0.571294	1.05029	0.670877	1.11229	1.21489	2.73499	1.02274	1.75483	0.759698	0.807626	0.857065	1.79214	1.18234	1.16169	1.63218	0.201792	0.769089	1.22936	1.79063	1.03316	0.92956	0.671844	0.79215
ENSRNOG00000002541	9.70886	4.96048	4.11196	2.92129	1.28141	1.27866	0.703444	5.62305	6.46098	2.17755	3.40584	5.07943	7.13135	4.57414	3.46895	5.11052	1.49029	1.95323	1.07936	0.414146	1.09921	7.59124	1.91974	5.32423
ENSRNOG00000002542	1.94465	1.55474	1.39582	0.874942	0.658353	1.20032	0	1.77609	1.48544	0.960906	1.17738	1.39291	1.68153	0.975531	1.57282	1.63896	0.584334	1.34661	0.687365	0.456676	1.05395	2.02839	0.802552	1.23131
ENSRNOG00000002544	3.31247	3.4288	2.35964	1.84702	2.35838	1.58039	2.07201	3.44162	3.43969	2.66328	3.00465	4.16614	4.01056	2.4549	2.2144	2.02003	1.05236	1.29124	1.24062	1.48921	1.99165	3.11464	3.15633	3.70915
ENSRNOG00000002545	9.59912	7.9934	7.89811	6.00648	7.73514	6.55722	1.18239	9.67123	12.1107	10.6596	8.72489	10.7039	9.82326	8.10839	11.2551	10.7046	3.36462	4.58107	5.33566	5.18008	5.92905	7.96335	7.11918	7.21479
ENSRNOG00000002546	16.2418	15.9028	17.036	17.8737	15.2859	11.9865	7.14177	16.8143	17.3111	17.5039	17.3397	21.4242	18.5337	16.3717	19.6062	20.3878	8.48557	10.0498	10.7168	9.12254	10.9689	16.4346	13.6801	13.4339
ENSRNOG00000002548	0	0	0	0	0	0	0	0	0	0	0	0	0.013298	0	0	0	0	0	0	0	0	0	0	0
ENSRNOG00000002549	0.053733	0.052353	0.085373	0	0.272254	0.504461	2.42743	0.307639	0.430676	0.445065	0	0.120477	0.176008	0.096305	0.318626	0.105515	0.325836	0.146273	0.179579	0.66273	0.454318	0.114033	0.261142	0.042229
ENSRNOG00000002553	104.792	111.292	100.799	80.7668	86.5827	70.522	9.16509	101.773	115.514	128.482	117.344	122.154	112.804	94.6123	111.594	83.0768	52.3881	55.0025	73.1809	73.0736	75.2229	96.27	93.3241	124.585
ENSRNOG00000002555	0.432083	0	0	0	0	0	0	0	0.484448	0	0.111188	0	0	0.05098	0	0.10156	0	0	0	0	0	0	0	0
ENSRNOG00000002556	14.8813	15.8562	14.2514	15.9997	9.88274	14.2348	8.7852	15.0144	15.4932	13.9961	15.1837	14.0839	15.4955	16.6952	15.4926	14.6516	15.5907	14.3333	10.4592	9.34988	11.2498	16.8978	14.4673	15.3252
ENSRNOG00000002563	20.6251	25.9372	27.9974	17.8913	24.2505	14.622	5.2725	29.9604	40.4884	27.4194	28.0834	22.9981	23.3269	28.1073	27.2734	36.5565	11.9559	13.6336	17.0435	25.094	13.8803	20.0416	33.1204	25.3747
ENSRNOG00000002564	0	0	0	0	0	0	0	0	0	0	0	0	0	0	0	0	0	0	0	0	0	0	0	0
ENSRNOG00000002566	0	0	0	0	0	0	0	0	0	0	0	0	0	0	0	0	0	0	0	0	0	0	0	0
ENSRNOG00000002568	0.326494	0.225303	0.545491	0	0.180256	0.877733	0	0.659071	0	0.402381	0.784242	0.272469	0.240923	0.102743	0.188852	0.102317	0	0.09883	0.446122	0.591813	0.453166	0.151735	0	0.273882
ENSRNOG00000002569	38.5591	28.7704	36.7392	42.6741	37.1456	42.3988	15.6476	40.29	44.4081	49.199	37.1976	33.6303	35.5827	45.5021	36.2893	51.2816	33.811	41.5159	37.0016	37.3262	53.2078	37.3745	45.4137	38.5606
ENSRNOG00000002571	0	0	0	0	0	0	0	0	0	0	0	0.053158	0	0	0	0	0	0	0	0	0	0	0	0
ENSRNOG00000002572	62.4818	40.4615	43.2435	57.346	36.7245	32.41	9.42414	46.2305	63.9552	53.076	40.4048	57.0786	43.7238	58.7754	44.5066	59.8255	31.7119	32.2061	35.6078	21.0097	37.7991	44.7239	42.846	54.9286
ENSRNOG00000002574	17.8173	18.8104	17.2731	22.9049	13.375	20.4669	5.91967	21.6929	20.3513	18.6448	17.6719	19.182	18.8551	24.1059	15.9015	27.6109	21.4464	19.0103	17.9595	13.0915	17.6282	19.3694	17.4188	18.0079
ENSRNOG00000002575	30.4912	27.7666	26.1083	29.7507	28.866	40.8631	15.3593	31.0811	29.7002	24.2327	32.797	29.3022	31.3438	31.0631	33.6171	32.1681	44.5593	54.1538	34.3061	26.0708	30.9812	23.9263	37.4145	24.2443
ENSRNOG00000002578	0	0	0	0	0	0	0	0	0	0	0	1.14664	0	0	0	0	0	0	0	0	0	0	0	0
ENSRNOG00000002579	0.043271	0.1123	0.089747	0.100513	0.018076	0.031887	0	0.149989	0.109212	0.048461	0.176137	0.764879	0.047157	0.300898	0.656829	0.020451	0.026643	0.044865	0.014496	0.257385	0.025911	0.089406	0.016496	0.1086
ENSRNOG00000002580	3.57604	2.43215	1.4855	1.19985	3.04848	1.28697	0.673348	2.9257	3.56907	2.13167	2.71556	3.27176	3.21462	2.03374	2.96414	3.11379	1.90714	3.28963	1.57697	1.19748	1.99586	2.88059	1.73601	2.3614
ENSRNOG00000002582	0	0	0	0	0	0	0	0	0	0	0	0	0	0	0	0	0	0	0	0	0	0	0.093312	0
ENSRNOG00000002583	0	0	0.04952	0	0	0	0	0.206131	0	0	0.060863	0	0.043528	0	0	0	0	0	0	0	0	0	0	0
ENSRNOG00000002585	8.81043	7.45512	4.49496	3.324	4.45114	3.47239	1.94984	6.12654	9.74661	7.22231	6.14417	7.24608	8.10228	6.36909	4.96502	7.90043	2.39453	4.17501	3.89693	2.74543	3.49309	7.64005	5.29413	6.55037
ENSRNOG00000002592	0	0	0	0	0	0.060537	0	0.047469	0.060341	0.031773	0.027896	0.092176	0.119531	0.025427	0.02376	0.025883	0	0.046826	0	0	0	0.037762	0	0.02292
ENSRNOG00000002593	2.93038	2.93944	1.87234	2.28429	1.12509	1.75107	1.92986	1.49279	2.51102	1.59689	1.93383	2.58373	1.7832	1.4589	1.63154	2.321	1.32719	1.26236	1.1006	1.30483	1.58899	3.09475	0.965658	1.78883
ENSRNOG00000002595	0	0	0	0	0	0	0	0	0	0	0	0	0	0	0	0	0	0	0	0	0	0	0	0
ENSRNOG00000002597	474.248	358.401	354.234	415.489	245.171	377.23	77.4919	201.153	351.879	301.616	261.569	270.05	307.496	425.156	332.936	455.626	235.053	232.794	305.514	167.679	260.797	280.832	268.796	382.227
ENSRNOG00000002598	14.9275	17.3565	18.3339	16.2344	16.0788	14.4654	11.2375	19.4729	19.8108	19.3113	21.7501	15.6609	26.6338	15.5656	24.5936	17.575	13.3749	14.3436	20.2784	14.6509	18.3308	19.5256	17.3825	19.4734
ENSRNOG00000002599	1.37203	0.710864	0.69862	0.354117	0.949983	1.17584	2.77588	1.2537	1.18805	1.64045	0.312514	0.638153	1.7894	1.46519	1.9177	1.65154	0.925906	1.82333	1.49915	0.831982	0.681813	1.69266	1.7718	1.53302
ENSRNOG00000002602	0	0	0	0	0	0	0	0	0	0	0	1.04155	0	0	0	0	0	0	0	0	0	0	0	0
ENSRNOG00000002607	0.252452	0.134052	0.639063	0.219904	0.447899	0.743534	7.1581	0.927976	0.463849	0.76968	0.643097	0.636865	0.503601	0.337383	0.568572	0.565864	0.215174	0.243484	0.741618	0.894216	0.870749	0.425376	0.483253	0.396116
ENSRNOG00000002609	16.8283	10.1359	7.31486	6.55478	3.43175	2.87624	1.10363	8.55159	14.064	6.69499	7.40639	10.2863	10.4319	12.6484	8.82973	10.812	1.51122	3.47404	1.08228	0.689035	1.80432	12.4143	5.37693	11.8464
ENSRNOG00000002610	70.7826	70.4233	55.5349	61.3194	67.8985	65.3514	18.7339	59.6703	79.5753	54.4253	73.999	58.4381	64.3866	76.3506	75.1818	85.7229	57.2846	61.6183	50.9812	40.1686	45.0486	65.6907	52.709	67.3352
ENSRNOG00000002612	3.63439	2.39326	1.82842	1.78585	2.56583	1.28661	4.85646	4.5413	2.77589	2.97003	2.60059	3.02578	3.05393	2.92406	2.18255	2.87143	0.911924	1.65183	2.72399	1.43694	0.961626	2.86939	2.38065	2.07656
ENSRNOG00000002615	33.3462	31.3575	26.2572	40.2172	24.9097	35.224	15.331	35.6368	40.9061	24.4634	31.4518	28.3726	39.9581	41.8088	30.6486	42.019	32.3681	26.2434	17.096	14.8506	17.0946	38.0766	22.094	32.6044
ENSRNOG00000002616	0	0	0	0.202182	0	0	0	0	0	0	0	0	0.038149	0	0	0	0	0	0	0	0	0	0	0
ENSRNOG00000002618	49.0545	34.3253	23.2587	16.8183	19.7738	14.521	7.99461	27.6497	32.8872	24.5648	28.1865	46.3389	45.3726	26.2571	21.2194	37.43	13.1195	23.6955	16.3008	14.0659	15.0855	36.671	22.2602	25.7211
ENSRNOG00000002624	0.103595	0	0.172252	0	0.043143	0	0	0.13458	0.117641	0	0.105841	0.08694	0	0.096648	0	0.048869	0	0	0	0	0	0.071647	0.039845	0
ENSRNOG00000002625	0.949799	0.894858	0.673616	0.386662	0.475055	0.303266	0.232403	0.959041	0.709069	0.812558	0.756116	1.2295	0.880297	0.792452	0.670942	1.0096	0.131583	0.231403	0.340244	0.242251	0.357994	0.875269	0.72912	0.614142
ENSRNOG00000002626	0	0	0	0	0	0	0	0	0	0	0	0	0	0	0	0	0	0	0	0	0	0	0	0
ENSRNOG00000002627	3.96276	2.84262	2.51553	1.96282	1.92172	1.37361	1.06179	3.81219	3.553	2.49974	3.88821	3.43114	4.40915	3.51746	2.85603	3.744	0.901617	2.19443	2.01412	1.11896	2.05771	3.03342	3.0058	2.77954
ENSRNOG00000002628	0	0	0	0	0	0	0	0	0	0	0	0	0	0	0	0	0	0	0	0	0	0	0	0
ENSRNOG00000002630	9.32613	9.23909	5.04782	5.78585	7.71808	7.47882	3.76006	9.53638	11.8665	8.81953	9.13224	10.215	11.4889	7.04728	8.33661	12.6759	3.93177	7.95099	6.86591	3.22669	2.95285	8.64298	8.17896	8.58479
ENSRNOG00000002632	311.458	309.268	353.472	394.138	435.502	415.902	209.95	427.358	387.876	463.88	398.246	407.379	401.893	376.746	417.67	395.694	469.011	505.563	414.927	359.855	425.113	332.102	391.476	364.021
ENSRNOG00000002635	25.6173	13.3127	13.7667	29.9176	17.5211	17.9958	7.13494	17.2369	18.038	15.0804	13.7118	14.0956	18.5729	22.0661	13.7336	25.7218	24.365	17.6101	19.5482	12.8378	16.9902	14.5468	15.4054	11.6997
ENSRNOG00000002636	67.9581	66.9971	49.956	55.4923	34.6229	37.9297	14.9782	53.3781	68.452	49.4769	59.8954	62.2027	70.2206	57.0778	53.2359	58.9217	38.7753	42.7407	30.2184	13.9708	29.1154	83.359	54.9345	77.5141
ENSRNOG00000002640	0.042764	0.044362	0.142147	0.033111	0.106954	0.157371	0	0.074085	0	0	0	1.61641	0.062371	0	0	0	0.080136	0.110884	0	0.351371	0.12783	0	0	0
ENSRNOG00000002641	0	0	0	0	0	0	0	0	0	0	0	0	0	0	0	0	0	0	0	0	0	0	0	0
ENSRNOG00000002642	161.389	124.073	122.163	117.328	140.365	116.615	30.9113	163.249	156.091	157.671	127.656	161.258	143.07	140.259	137.731	156.911	93.6396	87.4805	107.794	91.8914	126.814	133.283	108.449	142.075
ENSRNOG00000002643	104.881	80.4167	50.5367	48.0337	59.5669	59.1654	78.94	88.887	113.881	64.3978	78.1453	80.9222	81.2136	67.9382	61.9714	95.7603	38.619	41.6271	36.4078	25.1717	40.772	103.838	74.3203	79.337
ENSRNOG00000002644	5.1541	5.04908	3.29292	3.7721	1.23262	1.97148	0	4.33994	5.23378	3.35547	3.68804	5.97344	5.17442	4.39738	3.43006	4.59092	1.93335	2.67848	2.86939	3.40578	1.76908	3.86765	2.73072	5.02827
ENSRNOG00000002645	2.02944	1.71178	1.03472	1.11305	0.635862	0.763357	0.322504	1.53882	1.47264	0.915496	1.16161	1.70833	2.0272	1.12691	0.97184	1.25893	0.520479	1.11525	0.424859	0.290195	0.557014	0.960874	0.692986	1.59165
ENSRNOG00000002652	0.438653	0.050046	0.163847	0.152839	0.047088	0.145405	0.238974	0.404585	0.221979	0.021039	0.143605	0.512763	0.199313	0.143992	0.09784	0.159863	0.05232	0.114223	0.302728	0.051572	0.168775	0.208306	0.058621	0.111187
ENSRNOG00000002653	0	0	0	0.067309	0	0.2019	0	0.52779	0	0	0	0.153691	0	0.113164	0	0	0.094331	0	0.040893	0.11138	0.091132	0.021003	0	0
ENSRNOG00000002657	0.889503	1.16362	0.771074	0.598897	0.709619	0.28471	0	1.2396	1.61645	1.18163	1.30166	1.85241	1.40376	0.953552	1.10706	1.4607	0.28908	0.566566	0.754272	2.04878	0.393183	1.30823	1.68919	1.87752
ENSRNOG00000002659	0.465177	0.496722	0.315742	0.229206	0.116612	0	0	0.458079	0.310095	0.189452	0.365769	0.369238	0.307216	0.470459	0.458511	0.459703	0.130147	0.377827	0.08499	0.135452	0.202593	0.603998	0.225671	0.583728
ENSRNOG00000002660	0.090479	0.219098	0.125189	0.093409	0.402812	0.266566	0.332256	0.444225	0.376702	0.449928	0.122903	0.380472	0.08778	0.252107	0.235447	0.370406	0.037355	0.28413	0.080979	0	0.252674	0.249553	0.207474	0.353326
ENSRNOG00000002662	7.76062	7.45274	7.35318	6.8359	9.64742	11.091	12.8445	10.9102	7.97057	8.51159	7.94924	9.78052	8.50619	9.93693	8.02967	8.92331	9.75214	7.7296	7.13836	10.6914	11.4254	7.01107	6.16938	4.59345
ENSRNOG00000002664	1.04086	1.18805	0.403391	0.752195	0.665818	0.204383	0.382202	1.02198	0.969637	0.775999	1.34397	2.42081	1.66753	0.887004	1.29411	1.50736	0.452612	0.804934	1.18896	0.887702	1.34909	1.00542	0.584209	1.50993
ENSRNOG00000002667	0.204913	0.340367	0.050996	0.174528	0.102732	0.54047	0	0.319634	0.12019	0.795009	0.125097	1.05761	0.854772	0.353678	0.071096	0.193706	0.163893	0.034856	0.137254	0.412589	0.184074	0.183439	0.406081	0.625721
ENSRNOG00000002669	63.0543	46.8064	30.7323	29.5804	27.6694	24.983	47.8137	43.3498	46.9941	28.7354	37.3878	39.98	43.5873	37.9707	35.1561	44.9993	19.9406	27.1491	19.9576	25.5024	24.507	59.7349	32.4603	40.0268
ENSRNOG00000002671	276.954	298.703	318.653	388.508	374.033	438.025	433.102	320.349	363.663	351.262	341.608	311.299	298.542	372.21	363.887	399.284	463.78	438.377	389.302	321.161	455.21	286.553	352.868	339.208
ENSRNOG00000002680	4.03449	6.07836	7.21034	0.908094	2.53909	4.07455	2.14289	4.97347	4.98807	2.50717	4.56516	7.20307	5.66441	3.63284	3.65978	6.22205	1.97804	7.60264	3.77447	3.87939	2.49799	3.58371	4.12065	7.39919
ENSRNOG00000002682	0.435735	0.838922	0.155425	0.291761	1.78471	1.00678	0	2.05539	1.35171	1.44171	0.275061	1.58309	1.09325	0.828984	1.98872	3.22508	0.56128	1.59479	1.38876	1.53109	0.891827	1.48404	0.576378	0.573553
ENSRNOG00000002691	0	0	0	0	0	0	0	0	0	0	0	0	0	0	0	0	0	0	0	0	0	0	0	0
ENSRNOG00000002693	60.7735	58.8088	65.201	95.7409	66.6685	82.7241	100.354	66.9785	67.0183	67.4381	60.2772	52.0493	50.2237	76.9366	69.4479	71.108	100.36	71.6001	71.879	55.1095	85.4941	58.5763	82.5195	62.4885
ENSRNOG00000002695	15.087	13.1032	11.7789	9.78394	9.6603	11.4571	3.69129	13.1128	14.8453	12.6414	11.5229	14.2118	15.085	11.5664	11.8593	16.3382	7.20241	7.31213	8.234	8.59124	9.2394	12.9628	12.4532	13.1817
ENSRNOG00000002697	12.1702	7.76823	7.75444	6.70596	6.81381	5.82276	4.14151	8.549	8.18279	7.31327	9.304	8.68803	11.1162	7.92167	6.86861	7.86037	5.84553	7.4486	6.70758	5.57042	4.53472	8.10566	8.90065	8.3347
ENSRNOG00000002701	276.522	252.291	236.341	243.872	233.345	163.63	48.4046	281.441	311.058	218.122	229.653	291.64	260.844	245.564	267.846	292.477	169.121	199.641	186.925	98.6449	203.251	263.432	208.367	262.444
ENSRNOG00000002705	25.8159	20.229	16.1332	12.1855	12.188	12.5559	5.81357	15.5137	21.0578	14.7319	19.135	20.1624	19.0391	17.4741	17.3837	18.9227	5.81935	8.48511	7.37767	6.58521	9.43477	22.0503	17.3469	19.2401
ENSRNOG00000002708	2.60695	1.96621	0.976012	0.825726	1.50594	1.08416	0.093504	2.13605	2.07508	1.60675	1.60846	2.02811	2.02263	1.78746	1.97076	1.94694	0.463149	2.01426	1.05866	0.336283	0.969144	1.99993	0.896371	1.15353
ENSRNOG00000002710	0.964066	0.739222	0.592113	0.45437	0.31453	0.493629	0.213092	0.544632	0.741026	0.312249	0.513228	1.16197	0.855761	0.741483	1.49075	0.989265	0.654185	0.506891	0.22568	0.688879	0.325792	1.15798	0.83589	1.26317
ENSRNOG00000002711	0.060181	0.187183	0.10016	0.232988	0.150252	0.309742	0	0.364788	0.578617	0.313186	0.307771	0.504638	0.352189	0.056243	0.36545	0	0	0.105371	0.406683	0	0.215588	0.333359	0.185634	0.604882
ENSRNOG00000002713	3.43626	3.10028	3.81613	2.08225	1.83819	2.5024	0	2.84742	2.99594	1.67029	2.55189	3.86102	4.2723	2.77938	2.59194	2.68058	1.34819	1.83289	2.76231	1.67188	1.7648	2.78427	2.23155	2.25087
ENSRNOG00000002714	2.96831	3.70771	3.05786	5.13745	3.333	2.69176	0.813203	4.0802	4.74179	4.40029	3.40541	5.9139	4.68468	4.18454	3.40839	5.34213	3.03765	4.13362	2.55233	4.12423	1.76858	4.30811	3.05405	3.00061
ENSRNOG00000002718	0	0	0	0	0	0	0	0	0	0	0	0	0	0	0	0	0	0	0	0	0	0	0	0
ENSRNOG00000002721	229.285	270.998	279.069	289.845	371.3	411.325	395.571	269.065	300.944	328.448	294.337	273.661	283.94	306.23	330.901	340.339	395.033	350.61	395.278	364.757	392.577	225.004	275.834	277.31
ENSRNOG00000002722	1.70247	1.65123	1.22967	0.429848	0.463093	1.0082	0.062722	1.09012	0.87146	1.02066	1.13217	2.20848	1.64471	0.843369	1.34836	1.2582	0.713849	0.923795	1.02013	0.676206	1.74876	1.63482	1.30392	1.332
ENSRNOG00000002723	0	0	0	0	0	0	0	0	0	0	0.032326	0	0.02309	0.029475	0	0	0	0	0	0	0	0	0.072779	0.132741
ENSRNOG00000002724	8.27234	9.80342	5.84969	6.07455	7.82292	5.28298	0.690931	9.8617	8.23248	7.79712	8.56139	10.1552	10.5699	9.46301	8.47473	7.80262	3.782	6.0221	2.25716	4.64735	5.74791	9.74326	7.78515	7.92627
ENSRNOG00000002728	0.044822	0.092987	0	0	0.037359	0.164925	0.455712	0.155295	0.132151	0	0.091503	0.26349	0.065397	0	0	0.042306	0.028037	0.077597	0	0	0.080377	0.092907	0.034408	0.075048
ENSRNOG00000002730	2.8486	4.54567	0.703208	0.778497	2.06939	0.489776	0	3.226	4.25559	0.861786	3.79966	8.81786	4.46308	3.19442	6.09454	4.12561	0.259087	0.682657	1.45695	0.754513	2.47277	3.99358	1.20114	2.63369
ENSRNOG00000002734	0	0	0	0	0	0	0	0	0	0	0	0.073982	0	0	0	0	0	0	0	0	0	0.060856	0	0
ENSRNOG00000002735	15.2197	9.10999	7.3256	6.4618	4.93606	4.84033	0.988886	9.62718	8.61997	7.47777	6.71479	10.7785	9.57117	8.17902	7.04085	9.253	3.33515	5.00109	2.73846	3.0396	4.31262	12.8124	6.40872	9.35948
ENSRNOG00000002736	1.93413	1.18942	1.89642	0.723756	0.646461	1.51004	0	1.7647	1.31204	0.441859	2.04698	2.48626	1.55304	1.06354	0.432609	1.11978	0.32031	1.00009	1.05397	0.72209	0.472806	1.90875	1.68666	1.09269
ENSRNOG00000002746	6.04587	4.86603	4.10154	2.1721	2.0956	2.52665	5.28614	3.26755	3.92464	3.20443	5.28508	8.20212	3.84847	4.32878	3.98588	3.37753	1.27381	2.3087	3.09686	2.11822	3.1216	5.18241	3.3823	6.19597
ENSRNOG00000002748	6.25354	4.6111	5.19926	5.03119	4.64041	3.45075	3.64248	5.92406	4.39725	4.32764	4.78999	7.30031	5.84939	4.50963	4.61951	5.67058	3.03393	3.775	2.63452	1.56006	3.70773	5.33647	3.83002	4.62243
ENSRNOG00000002749	11.1561	8.68946	6.58191	3.92445	7.15046	5.93647	3.76363	9.31769	9.71142	7.17563	8.76711	10.5352	10.6299	7.32255	7.83894	9.68072	3.59516	5.58512	3.50488	3.92279	4.57656	8.3432	6.18304	6.73498
ENSRNOG00000002751	5.379	3.73373	2.42294	1.52517	0.631918	0.613535	0.160489	2.39553	3.51272	1.15748	2.93593	3.11972	2.48405	2.43148	2.20153	1.96734	0.306576	0.260996	0.356595	0.069204	0.521067	3.66068	1.97335	3.70959
ENSRNOG00000002753	0	0.02172	0	0	0.069925	0	0	0.072522	0	0	0.042578	0.036674	0.060795	0.038791	0.254067	0.019777	0	0.0356	0	0	0	0.129674	0.079744	0.087513
ENSRNOG00000002754	0	0	0	0	0	0	0	0	0	0	0	0	0	0	0	0	0	0	0	0	0	0	0	0
ENSRNOG00000002755	30.2356	23.3	18.2656	13.972	14.7784	12.6005	7.01954	21.9016	25.6038	17.2849	20.2257	26.1557	24.2421	19.7606	19.7773	22.1093	7.18868	10.9597	11.2443	6.36534	11.3307	26.5425	15.8976	20.7476
ENSRNOG00000002757	2.72798	2.05236	2.09095	1.2425	1.64818	1.41639	1.08756	3.61329	4.22671	2.62652	2.18647	2.96225	3.24383	2.84545	2.59848	3.68363	0.875159	1.6775	1.22714	1.12185	1.46982	2.82725	2.63469	2.73237
ENSRNOG00000002759	26.5753	25.0299	15.9002	18.6444	18.7922	11.3805	11.4405	23.3243	24.2862	17.0578	26.3266	24.4684	23.7926	23.4252	19.6796	29.7429	15.3642	15.6418	12.5885	13.9602	10.8154	22.4578	18.6984	25.4055
ENSRNOG00000002763	8.25557	6.22462	4.55461	3.09485	4.21456	3.9096	0.807358	6.73353	7.91202	6.47269	5.6619	8.55509	8.58533	4.96708	7.01493	7.84022	1.45762	3.31574	3.26397	2.35948	2.33809	6.66077	3.95556	5.10905
ENSRNOG00000002764	5.10199	4.72712	3.00705	3.36893	2.56553	1.96131	1.79918	3.58881	3.55613	2.21473	3.86321	4.70467	4.90655	3.59067	4.38116	3.95564	1.56273	3.02783	2.30587	1.46449	2.13525	5.19681	3.58602	3.33976
ENSRNOG00000002767	4.0758	3.7164	3.60834	3.49397	3.37312	3.21414	1.11409	3.90981	5.3043	2.9754	3.17312	4.28524	4.15773	4.45539	3.88555	4.62097	1.62149	1.99318	2.46174	2.3691	2.17127	4.93759	3.29239	3.84903
ENSRNOG00000002768	0	0	0	0	0	0	0	0	0	0	0	0	0	0	0	0	0	0	0	0	0	0	0	0
ENSRNOG00000002771	0	0	0	0	0	0	0	0	0	0	0	0	0	0	0	0	0	0	0	0	0	0	0	0.044864
ENSRNOG00000002773	0.224434	0.349295	0.031071	0	0.218411	0.027539	0.253566	0.810117	0.055053	0.083637	0.228866	1.28889	0.21802	0.086985	0.227129	0.070645	0.04656	0.354252	0.176045	0.170851	0.044744	0.025818	0.286523	0.438315
ENSRNOG00000002775	1.39848	0.362675	0.726397	0.236868	0.983629	0.450288	0.703537	1.13565	1.19158	1.66002	1.07046	1.68846	1.02002	0.976891	0.454918	1.19633	0.464376	0.642582	0.941571	0.079789	0.70539	0.664201	1.3415	0.804886
ENSRNOG00000002776	0.325616	0.337535	0.162642	0.151273	0.05417	0.143606	0.772268	0.394707	0.482165	0.290331	0.399915	0.272906	0.429127	0.152309	0.395466	0	0	0	0	0	0	0.902455	0	0.490991
ENSRNOG00000002778	4.9291	4.97699	5.70161	5.40266	3.3017	4.65861	1.95205	6.92847	6.96544	4.32891	5.30614	6.97551	6.79465	8.14266	4.49818	4.82798	4.34185	4.83325	1.9916	2.3905	1.98686	5.67649	7.5119	8.36532
ENSRNOG00000002781	18.3429	13.803	14.4759	6.13124	6.48025	3.60283	1.95185	14.2236	11.5927	8.23499	12.471	16.9949	17.0593	9.91796	12.7838	9.617	4.56269	7.14372	5.53611	2.45511	3.46045	14.2373	13.063	11.9365
ENSRNOG00000002782	0	0	0	0	0	0	0	0	0	0	0	0	0	0	0	0	0	0	0	0	0	0	0	0
ENSRNOG00000002783	1432.29	1486.5	1387.79	1301.79	1017.47	1019.16	275.79	1263.79	1459.46	1307.09	1310.98	1217.73	1546.65	1544.25	1201.03	1400.88	1039.43	1269	1044.74	784.409	836.394	1494.29	1339.82	1374.72
ENSRNOG00000002784	0	0	0	0	0	0	0	0	0	0	0	0	0	0	0	0	0	0	0	0	0	0	0	0
ENSRNOG00000002789	0	0	0	0	0	0	0	0	0	0	0	0.331145	0	0	0	0	0.326865	0	0	0	0	0	0	0
ENSRNOG00000002790	11.4884	8.77694	5.64621	2.97452	1.56454	1.13996	0.09111	4.58711	8.31013	3.54713	5.43548	6.41523	5.71699	4.76941	3.30182	6.91813	1.53769	0.824541	0.798291	1.71615	0.899393	10.4814	3.2107	6.23884
ENSRNOG00000002791	0.229865	0.215408	0.315772	0	0.106328	0.505396	0	0.307659	0.155387	0	0.241062	0.104834	0.186291	0	0	0.097837	0	0	0	0.188677	0	0.52278	0	0.174515
ENSRNOG00000002792	0	0	0	0	0	0	0	0.202148	0	0.172658	0	0	0	0	0.101385	0	0	0	0	0	0	0	0	0
ENSRNOG00000002793	0.107718	0	0	0	0	0	0	0	0	0	0	0	0	0	0	0	0	0	0	0	0	0	0	0
ENSRNOG00000002794	0	0	0.113773	0	0.028579	0	0.058047	0	0.075561	0	0	0.057587	0.049879	0	0.02971	0.161747	0.06381	0.147103	0.115058	0	0.02049	0.047261	0	0
ENSRNOG00000002795	4.32846	4.79311	2.50756	3.21066	3.36816	3.07983	4.06846	5.38842	4.8705	3.74158	3.48616	4.09668	4.53076	4.32982	3.81775	5.87388	2.30739	4.34968	3.52076	1.9274	2.56727	4.71927	2.72962	4.47518
ENSRNOG00000002797	0	0	0	0	0	0	0	0	0	0	0	0	0	0	0	0	0	0	0	0	0	0	0	0
ENSRNOG00000002800	0.363225	0.094192	0.150953	0.175776	0.414203	0.434353	0	0.393269	0.602468	0.236667	0.648878	0.643888	0.364387	0.126908	0.551394	0.771361	0.028412	0	0.122323	0.331512	0.244248	0.564717	0.20916	0.114034
ENSRNOG00000002802	1.26404	1.16184	0.588122	0.652505	5.7972	1.23345	0.594173	3.76445	2.74929	2.6909	2.17792	1.28532	0.72961	0.73409	1.21871	0.527135	0.846262	1.04566	0.676523	0.634256	1.08351	2.16354	0.665639	1.41519
ENSRNOG00000002807	25.8225	19.8808	9.48088	10.1807	2.08535	1.89281	0.459253	12.2055	15.5148	3.22205	11.9353	16.9801	16.3833	11.4192	10.113	12.5206	1.80915	2.98345	1.51398	1.04899	2.18388	22.1266	7.64785	16.7505
ENSRNOG00000002810	0.072721	0.113183	0.090602	0.028154	0.151665	0.214172	0.154053	0.251999	0.240762	0.271032	0.296587	0.580665	0.264861	0.169072	0.220782	0.343379	0	0.062562	0.244409	0	0.456723	0.125467	0.194902	0.24346
ENSRNOG00000002811	0	0	0	0.055433	0	0	0	0.093034	0	0	0	0	0.026073	0.049929	0	0.067613	0	0	0	0	0	0	0.16444	0.02996
ENSRNOG00000002812	0.120078	0.311235	0.049961	0.18595	0	0.088289	0.305152	0.155968	0.310816	0.267814	0.184222	0.453106	0.043918	0.252486	0.260418	0.113231	0.037953	0.525554	0.081142	0	0	0.207853	0.13889	0.402299
ENSRNOG00000002813	8.05345	7.79591	4.22032	4.53505	4.02597	3.77064	1.15786	6.29884	8.38986	4.90482	6.38047	5.49048	6.91269	5.48367	6.09696	6.67842	2.6023	3.517	3.61895	2.182	3.23751	9.17793	6.30211	6.49786
ENSRNOG00000002814	0	0	0	0	0	0	0	0.222211	0	0	0	0.211838	0	0	0	0	0	0	0	0	0	0	0	0
ENSRNOG00000002818	34.4342	24.9532	28.1771	18.7603	28.4665	28.9968	143.351	37.9503	44.9749	28.0634	31.2745	35.8923	39.3303	29.4131	32.9052	39.8357	27.4622	35.6447	34.2927	56.4867	47.1144	32.6238	34.6385	27.1055
ENSRNOG00000002820	1.89558	2.0064	1.30235	1.52832	1.30738	2.0767	4.16244	3.29129	1.91206	2.87556	1.70462	2.73683	3.2193	1.90422	3.46489	2.39217	1.20697	2.79847	2.61194	1.52122	0.942174	2.97157	2.0249	2.78842
ENSRNOG00000002821	5.41358	4.06335	2.40211	2.30942	2.20482	2.59245	2.00196	3.79512	4.21891	2.75601	3.26142	5.02335	4.03022	2.8268	3.17029	4.18935	1.88395	2.64786	2.13486	1.16807	1.77632	4.20089	2.44188	3.2592
ENSRNOG00000002823	47.9611	29.1819	23.1034	15.8217	13.4543	11.4214	5.87352	26.5085	42.1374	20.1688	25.2477	25.8748	33.3543	31.4444	21.6876	33.9338	9.21843	11.7813	9.93398	7.94448	9.76996	32.4686	23.2208	23.9724
ENSRNOG00000002824	3.03769	1.39769	2.62045	1.41367	0	1.51062	2.67662	3.48147	1.23295	2.24315	1.16446	1.49137	2.33515	2.33743	0	2.2481	2.41755	0.891622	1.42948	0.864382	1.28975	3.91373	2.10685	2.10111
ENSRNOG00000002826	18.5538	22.1331	14.9484	13.6508	11.6137	12.0671	4.30503	18.1006	17.1135	14.1482	14.2747	15.0831	26.0182	15.7595	23.9166	13.6044	10.2916	9.95932	8.85619	5.26684	9.23566	22.3747	9.27333	20.2067
ENSRNOG00000002827	0	0.080027	0.149298	0.079597	0.064389	0.094671	0.497992	0.022269	0.094321	0	0.180351	3.26316	0.018685	0.082386	0.066877	0.048573	0.074259	0.06582	0.103406	0	0	0.035421	0.045315	0
ENSRNOG00000002828	32.9328	28.7844	22.6289	17.2294	24.4093	18.7791	9.61382	28.5681	33.0868	42.4125	22.1772	37.1946	39.5227	24.5937	34.3115	27.548	13.182	14.076	17.8759	14.1495	15.3502	25.2522	24.9335	24.1326
ENSRNOG00000002829	0	0	0	0.33411	0	0	0.973527	0	0.216741	0.423796	0	0.47849	0.213611	0	0	0.269858	0	0	0	0	0	0.100759	0.227457	0.483141
ENSRNOG00000002831	0	0.034303	0	0	0	0	0	0	0	0	0	0.194555	0	0	0	0.031224	0.041025	0	0	0	0	0	0	0.027665
ENSRNOG00000002832	55.4884	45.0343	26.0531	15.499	5.50315	3.89981	1.10073	30.8179	40.6009	15.0003	37.7816	38.8957	36.2996	23.4018	21.148	26.2058	4.67155	5.91817	3.40066	1.82635	2.84949	54.2463	23.4176	31.4971
ENSRNOG00000002833	7.07212	3.98777	4.58334	2.70824	2.46001	3.2337	2.40705	3.82403	4.06612	2.09684	3.25179	4.64794	4.41958	3.60557	3.1857	3.37552	2.28972	3.63267	3.49176	2.2973	2.1609	4.74486	3.94134	3.4808
ENSRNOG00000002834	15.6928	11.7024	5.20791	4.8246	2.29188	1.69138	0	7.78542	12.0082	3.49579	5.11218	6.1589	6.56397	9.981	4.90574	5.31342	1.82057	2.3169	0.789503	1.77654	0.686042	19.3229	5.06565	6.58335
ENSRNOG00000002835	7.43207	9.63218	10.887	10.3281	18.4179	21.8694	74.8884	16.1679	12.0001	19.7973	12.4688	13.6444	12.1902	10.4044	16.328	17.321	18.8016	19.8233	18.5705	22.9299	25.3989	10.5884	12.6849	8.28377
ENSRNOG00000002838	25.7537	20.881	15.4707	18.0028	13.353	15.2681	1.58699	17.3161	25.6957	19.2821	27.439	20.2342	21.3428	27.4716	18.1082	27.9597	15.6693	16.9561	13.1731	4.13393	15.8863	17.6939	23.5932	22.7355
ENSRNOG00000002839	51.5033	57.1453	51.892	36.7084	48.4914	57.0752	12.8119	65.406	87.2559	72.7126	63.1137	67.7756	80.8346	71.0565	85.4484	93.5169	31.404	48.3797	36.3083	32.5503	37.5515	52.6407	32.9355	61.6506
ENSRNOG00000002840	942.972	961.816	800.428	776.299	641.045	575.263	366.943	851.527	1064.04	681.231	890.073	994.918	866.373	845.27	791.392	996.979	548.266	632.875	621.944	471.866	579.486	961.801	908.745	898.597
ENSRNOG00000002841	2.45273	1.57739	1.14414	0.707877	0.69621	0.833189	0.859423	1.81442	1.68676	0.794722	1.23402	1.18988	1.33933	1.1501	0.893909	1.23514	0.652811	0.972776	0.533972	0.578348	0.348514	2.10503	0.506211	1.22354
ENSRNOG00000002843	0.25003	0.426116	0.276705	0.121572	0.06299	0.151681	0	0.084581	0.232202	0.448165	0.406243	0	0.183912	0.205185	0.374225	0.248504	0.339424	0.11945	0.700928	0	0.050495	0.332797	0.52132	0.208334
ENSRNOG00000002844	0.484032	0.627283	0.503501	0.140543	0.352456	0.222427	0	0.157175	0.44751	0.044979	0.247548	0.760994	0.885247	0.424112	0.997257	0.228211	0.076519	0.317885	0.204447	0	0	0.586535	0.419957	0.202711
ENSRNOG00000002845	0	0	0	0	0	0	0	0	0	0	0	0	0	0	0	0	0	0	0	0	0	0	0	0
ENSRNOG00000002848	72.4167	53.0874	40.2898	32.1962	21.4955	18.5491	6.90805	38.3025	59.6277	34.5501	38.0252	45.446	47.8651	43.0447	34.2443	46.9687	22.9122	24.7071	21.7925	13.6395	18.9996	58.4302	30.2196	47.4837
ENSRNOG00000002851	6.93544	6.88052	6.18529	7.26152	4.60771	6.00585	4.03202	9.00462	9.15709	7.15291	8.48636	8.78345	7.95969	8.29163	6.96249	9.4071	7.93476	6.83928	5.44081	4.41894	5.45503	7.93461	6.29726	7.67171
ENSRNOG00000002852	2.01022	1.1256	0.768321	0.757762	1.0823	1.01327	0	1.44388	1.24274	1.08557	1.07734	1.11267	2.03873	1.03102	1.03243	1.32469	0.653565	1.08444	0.496726	0.169342	0.395823	1.71353	0.504888	0.86311
ENSRNOG00000002855	8.93868	9.18576	5.55284	4.83434	6.22911	5.75921	9.59336	9.51684	9.57106	7.27679	9.16584	9.24352	11.5216	8.13286	7.85075	8.74593	3.72193	5.70027	5.44809	5.28145	4.93538	10.3958	8.7182	7.12112
ENSRNOG00000002858	0.132047	0	0	0	0.327295	0	0	0	0.099229	0	0	0	0	0	0	0	0	0	0	0	0	0	0	0
ENSRNOG00000002860	0.952173	0.493605	1.08943	0.829415	0.74294	1.09394	0.756177	1.75211	0.396061	0.353966	1.58244	1.74668	1.47995	1.41802	1.96177	0.954034	1.09056	1.3539	1.08565	0.32538	1.24365	1.40087	1.56	1.3458
ENSRNOG00000002862	0.392878	0.448369	0.215867	0.100562	0	0	0	0.300001	0.287097	0.117102	0.200367	0.109088	0.257699	0.109676	0.06816	0.245199	0.048965	0.112299	0	0	0	0.759488	0	0.065771
ENSRNOG00000002863	0	0	0.027426	0	0	0	0	0	0	0	0	0	0	0	0	0	0	0.028002	0	0	0	0	0	0
ENSRNOG00000002864	9.07727	5.29841	4.60781	5.50179	2.73018	3.91579	1.31568	5.55176	4.89455	3.75041	5.09076	5.2748	6.90678	5.49575	5.50925	3.97838	3.51063	3.82045	3.32081	2.43073	2.67767	5.89747	2.93314	5.6949
ENSRNOG00000002866	8.26581	10.6144	7.63689	6.65292	10.0905	9.24775	17.3704	9.16169	11.5947	6.02556	8.72665	9.99753	11.5376	10.2134	7.53875	10.059	5.88778	8.05678	5.25072	8.85707	5.92812	10.8517	8.19478	8.03046
ENSRNOG00000002871	16.3554	14.7924	18.6913	23.0161	23.3573	30.1761	105.602	18.4101	15.992	26.227	16.0097	18.9484	19.4848	14.3652	23.2009	20.1838	31.843	26.0169	27.2509	34.2896	39.2179	15.6209	16.7611	14.3807
ENSRNOG00000002873	0	0	0	0	0	0	0	0	0	0	0	0	0	0	0	0	0	0	0	0	0	0	0	0
ENSRNOG00000002874	11.4455	7.31739	10.2503	10.1366	11.201	15.5394	50.3028	16.6274	9.82136	16.9556	10.346	15.7884	11.231	9.43626	14.8936	18.8495	17.6811	18.3494	13.7812	18.3521	20.7996	8.05388	9.64421	8.76049
ENSRNOG00000002875	1.61921	1.53764	1.07889	0.658741	1.27581	1.45354	2.59551	2.53988	1.67261	2.05522	2.09946	2.41772	2.21908	1.17427	1.50644	2.50599	1.00494	1.62519	0.87582	1.20557	2.02574	1.4755	1.10754	1.56151
ENSRNOG00000002876	1.5205	1.36105	0.978422	1.23083	1.55158	1.5745	0.526852	2.75252	2.15108	1.64259	2.42954	2.14242	2.98768	1.94131	1.39398	1.12145	2.33023	2.3145	1.59114	1.06954	1.56699	2.77903	1.38939	1.33181
ENSRNOG00000002878	426.358	404.493	376.56	480.323	303.951	362.706	96.5786	392.538	321.776	430.969	395.965	424.285	408.899	443.626	380.784	310.191	294.441	420.891	241.862	208.777	209.281	464.366	326.866	583.357
ENSRNOG00000002879	21.8247	24.0958	15.3277	13.8836	19.3088	10.7382	15.646	21.2422	22.3332	19.4432	23.3014	22.0234	20.5648	15.0196	21.1274	21.6678	12.3122	13.3956	11.8505	10.6265	14.545	24.2869	21.9099	21.5689
ENSRNOG00000002881	0.145007	0.471355	0.345572	0.179469	0.188516	0.264409	1.27912	0.476739	0.540641	0.220246	0.325209	0.577759	0.146114	0.373904	0.222046	0.436552	0.083351	0.125607	0.077003	0.134708	0.290214	0.243869	0.298982	0.287814
ENSRNOG00000002882	3.19315	2.43883	1.16929	0.980876	1.872	1.70751	2.97705	4.35719	2.83586	1.76168	2.22652	3.18757	4.09556	2.25446	2.05417	3.01294	0.798002	2.52691	1.19625	0.786481	1.50297	3.97658	1.2154	2.23636
ENSRNOG00000002883	4.53187	5.80736	4.03399	4.92232	4.08465	2.35986	2.82577	6.37661	4.42507	4.1166	4.93783	4.53779	5.71223	5.32656	4.13622	3.96313	3.42873	6.12895	2.89412	2.52277	3.30635	3.88028	4.90634	4.21795
ENSRNOG00000002884	4.63341	2.88311	2.73996	2.87008	2.57293	1.96934	0.828694	4.54791	4.94034	3.25641	4.26031	5.01197	4.36184	4.8507	2.99219	3.15724	2.10287	3.2691	2.70834	1.17389	1.93776	3.41797	2.25712	4.35402
ENSRNOG00000002886	0.41004	0.440168	0.305968	0.423317	0.194285	0.171305	0.115852	0.414609	0.36022	0.194063	0.47241	0.736887	0.565228	0.44914	0.367511	0.271444	0.117188	0.11568	0.292519	0.413117	0.262066	0.611206	0.509453	0.605871
ENSRNOG00000002889	9.82863	8.95412	10.54	9.54575	5.67562	8.98279	1.92512	6.69107	6.54993	8.02798	7.43465	5.48036	5.81487	11.0361	5.17488	8.35918	9.71086	13.1475	6.63683	6.26623	8.21083	6.95952	6.87149	9.80161
ENSRNOG00000002890	0	0	0.210213	0	0	0	0	0	0	0	0	0	0	0	0	0	1.44461	0	0	0	0	0	0	0
ENSRNOG00000002894	2.44306	2.31864	1.21625	1.2791	1.82698	1.38868	0.5127	2.13716	1.79227	1.26791	2.46298	2.27147	2.3673	1.3919	1.77601	1.62732	0.631045	0.892274	0.74853	1.10698	0.97517	2.06766	2.02335	1.51834
ENSRNOG00000002895	4.98693	5.33495	4.27835	3.78003	4.80925	4.74952	3.42434	5.3646	3.91457	4.25745	4.13006	4.40513	5.79053	4.31031	6.55738	4.01147	5.21568	5.39215	3.54127	1.34045	3.54369	5.22843	4.52354	5.187
ENSRNOG00000002896	205.283	172.704	169.379	170.631	118.054	95.9241	31.2135	161.595	213.05	155.516	165.848	184.755	160.782	153.148	165.36	187.932	89.8672	92.6671	100.983	67.3759	94.9186	170.54	172.438	195.041
ENSRNOG00000002898	3.49526	4.06233	3.12763	3.76248	2.19379	1.37698	0.216573	5.97661	5.83277	3.60256	4.11179	5.98993	5.63774	3.48375	3.40218	5.61849	1.31641	1.59686	1.96975	0.774646	1.01604	3.25786	6.49067	4.14468
ENSRNOG00000002899	2.15	1.55215	1.24176	0.675537	0.520154	0.963854	0.290456	1.70079	2.47304	1.76621	1.1112	1.93903	1.58736	1.38943	2.16225	2.47259	0.347577	0.934697	1.4226	0.113935	0.894964	1.63313	0.881486	1.48628
ENSRNOG00000002903	0.851976	0.853797	0.504651	0.491076	0.598513	0.489815	1.208	1.20547	0.484273	0.77832	1.10779	1.14146	0.867168	0.678669	0.788752	0.36718	0.648025	0.766602	0.497125	0.315016	0.235034	0.826267	0.483439	0.586753
ENSRNOG00000002904	0	0	0	0	0	0	0	0	0	0	0	0	0	0	0	0	0	0	0	0	0	0	0	0
ENSRNOG00000002905	0	0	0	0	0	0	0	0.21711	0	0	0	0.313733	0	0	0	0	0	0	0	0	0	0	0.256677	0
ENSRNOG00000002906	38.3803	34.7211	20.2682	17.9189	33.4495	21.9684	10.3684	41.4088	40.7046	30.381	27.5697	39.0994	42.8192	24.0354	33.0869	53.3413	18.8017	35.9756	25.8633	8.1686	19.949	39.1346	28.6092	24.3996
ENSRNOG00000002908	7.8436	5.73236	5.77823	3.79575	3.23181	4.03406	2.45436	5.40433	5.41979	3.94952	4.32143	6.84924	5.20167	4.40062	4.71639	4.83752	2.03469	4.20413	3.09115	1.50511	2.34432	5.66556	3.42088	6.04415
ENSRNOG00000002911	97653.8	84138.2	103185	116804	81084.5	109823	44227	64878	69727.8	72910.5	72099.3	78821.2	87238.6	106302	80968.5	63227.7	99524.9	89880.8	60530.8	52368.2	49485.3	97519.5	79907	107585
ENSRNOG00000002912	3.23914	3.45685	2.54067	2.99107	7.66962	5.22641	19.2539	7.15006	10.2448	5.43411	4.3894	5.06109	6.3307	3.70723	7.28603	7.74116	5.01724	7.50668	4.0728	7.41769	9.69413	5.57964	7.82571	3.52777
ENSRNOG00000002914	6.27425	8.07678	6.56828	6.78457	9.41358	6.48464	9.98914	9.08736	8.70894	7.20267	7.90473	6.80731	9.44618	7.90091	8.25804	10.0006	6.50369	8.53222	5.40218	3.79752	5.91249	7.70844	5.37092	7.02072
ENSRNOG00000002915	5.0761	3.17882	3.46358	3.48542	4.07007	4.51009	2.39376	6.59485	4.73306	6.7735	5.47689	5.8296	6.81609	4.95508	5.02645	4.97107	1.77109	5.15168	3.32402	2.88385	3.2625	3.80667	5.66638	4.08966
ENSRNOG00000002916	0	0	0	0	0	0	0	0	0	0	0	0.463353	0	0	0.400776	0	0	0	0	0	0	0	0	0
ENSRNOG00000002917	0	0	0	0	0	0	0	0	0	0	0	0.041978	0	0	0	0	0	0	0	0	0	0	0	0
ENSRNOG00000002918	0	0	0	0	0	0	0	0	0	0	0	0	0	0	0	0	0	0	0	0	0	0	0	0
ENSRNOG00000002919	1.11211	0.824135	0.725961	0.891846	0.7287	0.233904	1.14424	0.860162	1.54988	0.976633	1.05338	1.2834	1.27376	0.813176	0.96469	1.3312	0.247581	0.479545	0.721381	0.181366	0.475019	1.38383	1.21777	0.930892
ENSRNOG00000002921	0	0	0	0	0	0	0	0	0	0	0	0	0	0	0	0	0	0	0	0	0	0	0	0
ENSRNOG00000002922	0	0.319727	0.154002	0.33431	0.153971	0.090694	0	0.267047	0.228165	0	0.1893	0.15514	0.135397	0.230647	0.053508	0.174474	0.07807	0.054058	0.083391	0	0.073645	0.170868	0.6662	0.20666
ENSRNOG00000002923	0	0	0	0	0	0	0	0	0	0	0	0.266911	0	0	0	0	0	0	0	0.289868	0	0	0	0
ENSRNOG00000002925	1.37222	3.18943	14.4013	2.78918	2.11749	10.6514	0	2.51978	2.08075	1.76357	9.97171	1.28047	6.91292	5.66063	2.53063	4.01601	3.52559	8.83568	1.90206	10.8084	2.74204	2.41267	9.30119	3.31598
ENSRNOG00000002926	9.63786	8.80013	6.22602	5.95445	4.79189	6.38855	2.56437	8.81133	7.25558	5.39214	7.13159	7.72159	9.13939	8.83105	7.32653	7.12028	3.58127	6.76723	2.34167	2.26333	5.04045	6.53578	7.62903	7.71266
ENSRNOG00000002928	46.0208	44.646	39.6638	41.3103	31.1695	42.2355	13.8992	47.0712	54.4194	47.942	47.5462	39.5476	42.7812	55.6129	40.5217	50.4568	43.2943	50.2236	45.5379	28.3375	39.2468	37.9021	45.937	41.4865
ENSRNOG00000002930	0.217122	0.173409	0.110806	0.06466	0.209413	0.073867	0.113249	0.13027	0.146822	0.049907	0.203822	0.928305	0.133362	0.108287	0.057947	0.157919	0.071746	0.056665	0.044711	0.030584	0.090045	0.241397	0.089012	0.055881
ENSRNOG00000002932	0.444376	0.256256	0.225349	0.152922	0.206195	0.018189	0.104613	0.363666	0.326104	0.257964	0.100532	0.519351	0.287137	0.263395	0.32121	0.349968	0.137089	0.126362	0.033103	0	0	0.340203	0.2826	0.165241
ENSRNOG00000002934	17.8971	27.1637	21.7348	16.468	11.1382	7.51979	6.40038	17.1846	17.2211	10.8947	12.2208	30.0728	20.1758	17.5329	22.6664	14.2428	11.4986	11.3473	12.2592	13.1937	11.4332	18.6601	19.7781	29.8775
ENSRNOG00000002935	16.2224	10.8365	10.2611	10.83	8.0489	7.83156	4.14035	12.0906	11.2194	8.35912	10.0226	14.2586	12.1795	12.3282	9.52879	11.463	7.04887	7.61294	7.35535	4.3492	10.1078	12.7304	7.00899	10.7964
ENSRNOG00000002936	45.2345	42.2896	52.1042	52.5075	41.3727	28.4916	13.6311	43.9536	65.3908	34.7385	33.7419	25.7575	49.4622	53.1388	44.4874	69.7539	25.4009	37.9636	45.8856	44.8161	38.8812	32.7947	48.6963	33.5959
ENSRNOG00000002937	0.428996	0.296403	0.29776	0.221445	2.09956	0.52536	0.908364	0.495199	0.477107	1.06177	1.02536	0.538988	0.209634	0.468838	0.248111	0.202125	1.45792	0.189366	0.435953	0.455478	0.511825	0.347091	0.331929	0.419355
ENSRNOG00000002940	6.59864	4.51656	3.97286	4.34743	5.5894	6.98638	16.3087	6.23839	5.56651	5.40258	5.48235	6.4634	6.19665	5.0566	4.93341	5.61808	4.99562	5.80715	5.29972	5.22441	6.63524	5.09284	4.1592	4.32726
ENSRNOG00000002941	6.61202	2.73758	1.30332	1.08598	0.724532	0.344282	0	1.59124	3.11821	1.0209	1.46352	2.31613	2.47987	1.37176	0.98487	1.26169	0.683965	0.630679	0.493505	0.579862	0	4.41091	0.919774	1.59298
ENSRNOG00000002943	21.349	17.5493	22.4575	27.2332	23.2811	20.9366	14.0114	20.9447	22.4434	20.6814	20.9285	16.8564	18.4722	23.3269	22.5622	26.7151	34.176	26.1622	17.6896	13.6016	25.9137	18.0059	17.061	17.3498
ENSRNOG00000002944	8.03109	4.85137	9.65397	11.2524	14.0331	16.2052	65.6515	10.5072	7.26918	12.0362	11.2004	12.1435	10.6982	9.13607	11.8618	11.6946	12.1458	18.3934	18.4303	15.2728	15.0294	6.91878	9.98414	8.41769
ENSRNOG00000002946	3.23095	2.22635	1.80588	2.74004	3.29792	1.23765	0	6.38369	9.41097	3.39624	9.40106	4.21854	5.9518	3.37234	4.93996	4.32733	0.936278	1.15768	0.318593	0	0.45606	1.72695	1.09824	2.06793
ENSRNOG00000002947	466.298	592.446	580.34	319.184	495.188	568.535	154.251	485.023	372.189	494.366	589.223	357.286	541.42	516.455	595.833	418.876	370.872	363.156	361.576	380.499	338.589	400.028	426.71	545.91
ENSRNOG00000002948	0.278823	1.08871	0.406188	0.415037	0.323776	0.655818	2.57908	1.19021	2.62143	0.455322	0.78783	0.591385	0.511201	0.247157	0.466153	0.57253	0.418931	0.441366	0.343314	0.278961	0.448097	5.43259	0.554735	0.443025
ENSRNOG00000002949	5.08848	3.89407	4.06649	3.0219	1.39939	2.50791	0.376693	4.15043	3.49928	2.7211	3.68343	4.18845	4.50872	3.84659	4.54266	3.72934	3.28605	3.64716	1.49869	1.30701	1.62362	3.65467	4.32922	3.39193
ENSRNOG00000002950	0.161675	0.837525	0.471656	0.500733	0.67134	0.712382	0.684582	0.699718	0.600592	0.719525	0.414539	0.879409	1.00899	0.379355	0.77144	0.837432	0	1.43732	0.493925	0.514434	0.963766	0.449065	1.44257	0.948524
ENSRNOG00000002951	0	0	0	0	0	0	0	0	0	0	0	0	0	0	0	0	0	0	0	0	0	0	0	0
ENSRNOG00000002953	0.208498	0.107925	0	0	0	0	0	0	0	0	0	0	0.076863	0.049161	0.180897	0	0	0	0	0	0	0.21788	0	0
ENSRNOG00000002956	6.01655	4.8562	3.75323	3.30288	3.16167	2.88368	1.53765	5.62642	5.33463	4.62944	3.66554	6.4244	6.76563	4.21472	4.28003	4.99183	1.79604	2.75698	2.22315	1.4549	3.16189	4.72044	3.99246	5.14149
ENSRNOG00000002959	0.099363	0.180566	0.195638	0.086552	0.09348	0.137364	0	0.312183	0.118174	0.083545	0.138865	0.37671	0.279284	0.189652	0.301644	0.258433	0.045601	0.210054	0.149481	0.056888	0.148855	0.281932	0.302225	0.301242
ENSRNOG00000002960	0	0	0	0	0	0	0	0	0	0.087675	0	0.049444	0.043119	0	0	0	0	0	0	0	0	0	0	0
ENSRNOG00000002963	0	0	0	0	0	0	0	0	0	0	0	0	0	0	0	0	0	0	0	0	0	0	0	0
ENSRNOG00000002964	1.69461	2.09103	3.46274	5.25181	2.47218	5.4013	0	2.04244	3.73551	3.66855	1.79951	3.5917	1.30572	3.02019	2.65117	1.57163	2.61152	2.56852	4.1577	4.20171	3.76945	1.95449	3.70523	1.43199
ENSRNOG00000002968	0	0	0	0	0	0	0	0	0	0	0	0	0	0	0	0	0	0	0	0	0	0	0	0
ENSRNOG00000002969	1.2244	0.480085	0.293579	0.147472	0.090878	0.180395	0.16141	0.282908	0.719211	0.162417	0.526468	0.618027	0.41554	0.25256	0.401219	0.231389	0.033633	0.255786	0.127765	0.099534	0.114002	0.937693	0.249352	0.500858
ENSRNOG00000002970	5.10765	4.21671	4.98772	1.89846	4.69294	2.9797	0	5.29295	3.90122	4.03681	3.19543	3.04046	3.22145	3.83716	3.90135	3.62823	2.29547	2.60145	2.71091	0.733092	3.13756	3.1759	2.13957	5.32898
ENSRNOG00000002972	0	0	0	0	0	0	0	0	0.130967	0	0	0	0	0	0	0	0	0	0	0	0	0	0	0
ENSRNOG00000002974	0.411919	0.21323	0.25796	0.398683	0	0.075529	0	0	0	0	0.317785	0.171978	0.22773	0.0971	0.268042	0	0.067098	0	0	0	0.183853	0	0	0.086369
ENSRNOG00000002975	0	0	0	0	0	0	0	0	0	0	0	0	0	0	0	0	0	0	0	0	0	0	0	0
ENSRNOG00000002976	0	0	0	0	0	0	0	0	0	0	0	0.040394	0	0	0	0	0	0	0	0	0	0	0	0
ENSRNOG00000002977	7.03675	6.66315	6.06342	5.80381	4.03513	5.06407	0.777591	7.64006	7.4519	5.73001	7.5011	8.00291	7.33626	7.80042	5.92726	6.15817	3.77979	3.90182	3.95452	1.90691	3.04657	7.93386	5.41165	5.55061
ENSRNOG00000002978	0.071499	0.370503	0.059552	0	0.11887	0	0	0.309499	0.159036	0	0.07324	0.059888	0.157226	0.066977	0.372167	0	0.04556	0.31561	0	0	0	0.297507	0.221286	0.059908
ENSRNOG00000002979	0.043403	0.045025	0	0.10082	0.217095	0.255552	0.220651	0.187982	0.191894	0.032328	0.044296	0.072911	0.031656	0.080846	0.075301	0.245827	0.054248	0.225193	0.204546	0	0	0.08995	0.199831	0.036335
ENSRNOG00000002980	6.44895	6.08798	5.59348	5.96775	5.44267	5.99067	4.59103	10.5601	6.96564	6.57646	5.98325	7.45558	7.44433	6.17456	6.93079	5.00841	4.37279	7.76455	4.55001	5.97248	6.42697	6.87358	3.73396	6.21988
ENSRNOG00000002983	16.4034	11.6655	3.97947	3.88867	1.39915	2.85461	6.51183	6.66314	8.6839	3.12123	7.15637	8.61472	9.8444	4.74839	4.41717	5.71145	4.516	3.89509	1.94839	1.06774	1.97105	12.2115	5.25831	5.65681
ENSRNOG00000002984	0	0	0	0	0	0.106213	0	0.031243	0	0	0	0	0	0.016768	0.062565	0	0	0	0.121198	0	0	0	0.08284	0
ENSRNOG00000002986	0.037824	0	0	0	0	0	0	0.032767	0	0	0	0	0	0.035186	0	0	0	0	0	0	0	0.104434	0	0.031659
ENSRNOG00000002989	28.1585	24.4149	22.9507	29.6597	27.4292	39.9001	93.9624	26.9363	32.4654	27.9035	27.4693	26.6147	26.9739	27.6368	25.439	27.6694	40.7891	35.64	34.6923	32.4878	34.3458	27.962	27.8184	26.1697
ENSRNOG00000002991	36.3403	27.7035	18.5233	9.86282	10.1359	6.72647	0.908971	24.3207	31.6939	16.6589	22.7893	29.1844	31.3615	23.0661	21.1497	33.5053	6.59349	10.2458	6.39662	4.73733	6.45258	29.2273	16.0126	25.5411
ENSRNOG00000002997	13.38	13.3299	13.2932	9.22425	12.3968	9.99327	10.227	15.6173	11.1875	11.7804	15.6416	18.504	17.2902	10.1403	15.1843	11.2887	8.01593	12.3298	12.8982	6.00423	11.082	14.3834	15.9992	11.551
ENSRNOG00000002999	20.3971	17.2	14.5298	17.8898	10.783	9.80404	3.66827	14.8405	18.4113	14.4449	14.0874	15.9967	15.2003	20.4546	20.2802	20.7273	14.8601	13.1717	11.2367	9.34402	10.3762	17.4454	14.1147	19.2946
ENSRNOG00000003003	1.19091	0.493894	0.545037	0.276634	0.693815	0.612965	0.35309	0.618755	1.10082	0.354173	0.548092	1.39816	0.827524	0.806802	0.568213	0.505372	0.188142	0.208419	0	0	0	0.7833	1.10183	1.49621
ENSRNOG00000003005	0	0	0	0	0	0	0	0	0	0	0	0.210303	0	0.046733	0	0	0	0	0	0	0	0	0	0
ENSRNOG00000003008	0	0	0	0	0	0	0	0	0	0	0	0	0	0	0	0	0	0	0	0	0	0	0	0
ENSRNOG00000003011	23.3466	25.9439	28.4796	34.7516	34.7804	44.7331	58.9577	29.3435	28.4609	36.6442	28.5606	25.3824	26.6932	32.9566	29.2486	32.3723	51.974	50.0379	39.8707	31.7677	43.4259	22.0024	29.2173	23.7147
ENSRNOG00000003013	1.23504	0.555214	0.068413	0.446262	0.858168	0.484841	0.592994	1.24815	0.697363	0.674746	0.840032	0.76088	0.990447	0.61317	0.821352	0.62186	0.410997	0.533115	0.41553	0.037591	0.664609	0.852901	0.505104	1.0683
ENSRNOG00000003014	6.40292	5.54268	4.65569	3.77607	3.04536	2.34539	1.60245	3.79402	5.21971	3.56227	4.19268	5.02078	6.71442	4.99486	4.97849	4.70047	1.89407	2.98991	2.91925	1.21281	2.60016	5.49251	2.99492	4.58108
ENSRNOG00000003018	0.556455	0.469141	0.433244	0.511642	0.145089	0.358526	0.324177	0.934036	0.48599	0.155571	0.354529	1.25715	0.405225	0.468823	0.603356	0.32847	0.108029	0.597713	0.210323	0.127118	0.104024	0.695894	0.37267	0.960526
ENSRNOG00000003019	8.48133	5.78534	5.26143	4.05982	6.0592	7.73002	13.7922	7.79193	7.23621	6.53245	7.23762	8.31928	7.59995	6.15784	7.01434	6.79167	5.78876	6.48156	7.38078	7.63032	7.22728	7.89597	6.60697	5.66433
ENSRNOG00000003020	196.998	250.748	50.6179	84.2924	201.052	92.2597	28.6211	85.0086	206.463	139.73	171.999	204.597	143.141	70.3406	68.5322	187.028	148.06	156.286	108.261	51.5876	44.1375	144.544	274.068	103.043
ENSRNOG00000003025	0.085827	0.177814	0.071567	0	0.284967	0.126022	0	0.445701	0.255347	0.381758	0	0.287148	0.252287	0.241913	0.372304	0.96965	0.055244	0.076589	0	0	0	0.178918	0.066691	0.359724
ENSRNOG00000003026	25.7095	31.3097	24.2316	24.3962	20.9915	24.5419	31.7346	33.3338	31.4018	25.4588	30.119	31.8652	28.8426	21.9405	26.2432	24.3719	20.7366	23.7642	23.9923	22.1248	19.2156	31.7729	26.9165	26.1591
ENSRNOG00000003027	0	0	0	0	0	0	0	0	0	0	0	0	0	0	0	0	0	0	0	0	0	0	0	0
ENSRNOG00000003028	0.058586	0.050701	0.024279	0.045363	0.049006	0.007199	0	0.033853	0.065061	0.0219	0.039683	0.074058	0.056635	0.027094	0.040172	0.083128	0.011929	0.057688	0.045673	0	0	0.03357	0.059353	0.045185
ENSRNOG00000003029	1284.47	852.942	873.892	1248.88	741.09	892.854	657.376	888.806	1087.44	866.049	1046.42	740.875	732.253	1452.18	878.301	1392.77	986.952	860.184	574.736	432.95	731.431	980.902	835.142	1000.26
ENSRNOG00000003030	0	0	0	0	0	0	0	0	0	0	0	0	0	0	0	0	0	0	0	0	0	0	0	0
ENSRNOG00000003031	0.26328	0.106851	0.111154	0.113255	0.295613	0.125822	0.351289	0.338068	0.187333	0.227757	0.136276	0.708605	0.178423	0.204764	0.382165	0.184486	0.007457	0.123706	0.073651	0.167492	0.262963	0.414598	0.14829	0.276038
ENSRNOG00000003033	0.483424	0.270084	0.154443	0.057586	0.310194	0.328539	0	0.354364	0.218911	0.166298	0.417116	1.00009	0.352192	0.345884	0.838676	0.561857	0.092559	0.224076	0	0.067941	0.111206	0.461994	0.34179	0.124498
ENSRNOG00000003035	0	0	0	0	0	0	0	0	0	0	0	0	0	0	0	0	0	0	0	0	0	0	0	0
ENSRNOG00000003038	25.0348	17.7486	15.008	9.623	12.4206	11.8361	5.15392	14.7868	20.372	12.1088	15.937	20.0744	19.6392	15.973	15.4153	16.7541	6.71413	8.16699	7.5703	4.94709	7.85974	22.1131	11.4797	17.3743
ENSRNOG00000003039	0	0	0	0	0	0	0	0	0	0	0	0	0	0	0	0	0	0	0	0	0	0	0	0
ENSRNOG00000003041	1.79397	1.65148	1.14223	1.73843	1.21747	1.77473	2.44771	3.11142	3.58522	2.98223	2.40356	2.03858	4.48145	2.96566	3.08816	4.35986	1.55441	1.98166	1.58456	0.613793	0.824902	3.18479	0.772923	2.42175
ENSRNOG00000003048	6.87873	7.19883	7.32379	5.83826	7.37148	3.79193	2.63312	9.22005	11.3637	7.12526	9.47854	9.36755	11.9151	9.43813	6.77071	9.47674	3.19114	5.40887	3.62522	2.83073	5.32874	7.19607	8.37956	6.75996
ENSRNOG00000003049	201.694	267.27	222.986	196.675	176.653	153.13	82.4958	209.244	235.289	188.22	241.643	214.355	227.38	207.207	201.642	225.648	192.98	225.179	181.558	135.694	169.782	210.738	278.337	267.265
ENSRNOG00000003050	8.16857	5.65499	4.67959	4.86657	3.13143	3.26293	2.20379	5.49788	6.76778	3.25364	5.31692	6.60576	6.9535	5.68161	4.98513	5.26382	2.55621	2.95094	1.84562	3.18768	1.82745	7.66674	4.34469	6.06523
ENSRNOG00000003052	8.49845	6.48599	5.44693	6.30322	6.38363	3.80844	0.07575	7.58721	8.39042	8.08753	5.1438	5.53497	5.39417	7.40187	6.7522	7.24149	6.06153	6.08361	4.86805	4.46874	3.3041	6.09496	5.84532	7.49966
ENSRNOG00000003054	4.19111	2.00054	1.86194	2.5609	1.36096	0	0	0.926083	1.72463	0.907497	0.76684	1.61897	2.4003	0.733313	0.81703	1.05818	0	0	0.444233	0.940069	0	1.78815	1.75277	1.7281
ENSRNOG00000003059	0	0.595041	0.280068	0.079334	0.348612	0.308312	0	0.497373	0.744638	0.06227	0.710866	0.287728	0.084951	0.197182	0.364293	0.108071	0.21594	0.277776	0.456439	0.185852	0	0.700096	0	0.563145
ENSRNOG00000003062	1.15047	1.25864	1.49358	0.172304	0.767434	0.780243	0.250334	1.33245	2.15415	1.05159	2.01571	1.52947	2.51429	1.39289	2.47961	1.51482	1.00863	1.29029	1.05187	1.93362	0.721416	1.47057	2.62921	1.24479
ENSRNOG00000003063	0.881383	0.435275	0.604742	0.649241	0.274222	0.618023	0.203278	0.551947	0.932903	0.476517	0.686031	3.11838	0.595598	0.641284	0.632436	1.45384	0.293366	0.340517	0.728204	0.100123	0.262037	0.830442	0.319342	0.930117
ENSRNOG00000003064	0.134674	0.139284	0.563677	0.312836	0.22248	0.098593	0	0.582262	0.30379	0.099303	0.278235	0.78474	0.099841	0.383484	0.818005	0.379231	0.269346	0.3743	0.46275	0	0.079954	0.659557	1.06192	0.452251
ENSRNOG00000003065	32.3305	25.4454	15.5699	13.1766	10.8926	11.2095	5.17311	21.0556	27.4486	12.6001	22.6134	19.6287	21.7686	18.3138	21.3758	22.3722	8.14397	8.81921	7.53365	9.91777	9.367	31.9794	15.6233	18.5468
ENSRNOG00000003066	0	0	0	0	0	0	0	0	0	0	0	0	0	0	0	0	0	0	0	0	0	0	0	0
ENSRNOG00000003067	0.086929	0.090046	0.144985	0	0	0.063816	0	0	0	0	0	0	0.255578	0.040846	0.075418	0.081837	0.279985	0	0	0	0	0.060415	0.135139	0.072871
ENSRNOG00000003068	0.859664	1.28589	0.797092	0.517713	2.21785	1.54191	0.566127	1.48781	1.13917	2.26353	2.35574	2.15506	1.336	1.48375	1.7403	1.70762	0.371436	0.772775	0.650621	0	0.568763	0.39878	1.71204	1.20139
ENSRNOG00000003069	3.42713	1.69993	1.6519	1.38448	1.57241	1.57129	0	2.92523	2.60209	1.70055	2.38437	3.79397	3.30017	2.15376	3.01602	2.15588	0.716979	1.38071	0.937594	2.9905	1.2465	3.53711	1.22186	4.07563
ENSRNOG00000003070	1.68971	0.304534	0.734391	1.30833	2.07595	1.29539	1.43109	2.60759	2.28872	2.45416	1.50548	1.29198	2.10088	1.20482	1.72082	2.4919	1.31257	1.29906	0.896281	1.00265	0.876371	1.57982	2.04754	1.60054
ENSRNOG00000003071	13.3515	12.8379	9.20885	9.8628	5.74473	9.80974	0.225468	10.0408	12.9448	12.9513	10.8472	9.18056	13.2623	12.8308	12.6673	10.9831	5.08802	6.27927	7.93942	3.15735	5.7038	10.9588	12.7573	10.303
ENSRNOG00000003073	0	0	0	0	0	0	0	0	0	0	0	0	0	0	0	0.049755	0	0.137755	0	0	0	0	0	0
ENSRNOG00000003075	11.9312	6.4674	6.58591	6.08883	4.47091	6.50191	4.41063	7.89047	8.17168	5.36592	7.53801	7.41694	9.19425	7.7957	5.41029	8.59475	4.91689	7.09055	4.35539	3.11531	5.66906	8.47959	5.17675	5.90411
ENSRNOG00000003076	9.45939	11.282	7.21972	6.48139	7.48744	6.34302	2.3085	6.72072	7.29428	4.49078	7.69778	9.5664	7.56482	8.08148	8.26835	8.93898	6.27906	6.7272	6.71242	3.32849	3.13528	10.5386	4.71312	6.91991
ENSRNOG00000003078	9.15687	5.53614	4.73092	4.35452	5.47372	3.53032	1.22192	7.71421	10.8473	6.93326	7.71874	13.6964	8.77049	8.53189	6.03539	10.6904	3.47443	5.73639	5.25811	1.9433	2.65235	7.4138	6.32116	5.85352
ENSRNOG00000003080	0	0	0	0	0	0	0	0	0	0	0	0	0	0	0	0	0	0	0	0	0	0	0	0
ENSRNOG00000003081	2.33702	1.81199	2.12402	1.6667	1.8405	2.61546	0.53615	3.71208	2.36181	2.00865	1.39091	3.12147	1.75337	1.63951	1.99884	2.00809	3.10304	4.14556	1.13798	0.869409	0.795844	2.26798	2.65188	2.07427
ENSRNOG00000003084	21.0585	17.6512	11.439	16.4334	9.09081	7.71581	5.83975	13.2311	14.7348	8.28805	12.6882	13.8893	14.8948	13.0622	10.3764	14.1682	9.95118	8.34108	5.1961	4.58763	7.16008	20.8231	9.66304	16.9284
ENSRNOG00000003085	0	0	0	0	0	0	0	0	0	0	0	0	0	0	0	0	0	0	0	0	0	0	0	0
ENSRNOG00000003086	25.2938	25.5461	23.7416	19.7285	32.4745	35.1775	14.9872	35.2493	33.2731	39.8062	28.4161	33.188	32.3206	31.8767	28.6825	27.6431	31.4243	39.5127	28.4925	19.7496	24.1347	31.221	35.1817	20.3373
ENSRNOG00000003088	1.006	0.332274	0.151761	0.159328	0.095498	0.151625	0.271283	0.217936	0.436065	0.051204	0.186165	0.692739	0.448601	0.44528	0.356973	0.04322	0.056357	0.116873	0.107258	0	0.136898	0.64573	0.29646	0.306049
ENSRNOG00000003094	0.411233	0	0.055102	0	0.110093	0.048646	0	0.222598	0.113833	0.049171	0.203245	0.221861	0.300355	0.383624	0.26755	0.145498	0	0.134135	0.268712	0	0	0.106648	0.204515	0.443566
ENSRNOG00000003095	0	0	0	0	0	0	0	0	0	0	0	0.482248	0	0	0	0	0	0	0	0	0	0	0	0
ENSRNOG00000003098	10.842	4.5171	9.85628	5.12852	1.11119	5.62034	2.0477	3.65575	6.26212	1.97268	4.87669	4.01738	4.03927	20.0666	3.71026	6.59585	1.14471	4.50042	2.19582	2.29713	1.48608	14.0163	6.8934	5.34848
ENSRNOG00000003099	8.46774	7.26778	7.7972	6.33463	8.58169	10.5501	4.01946	7.97077	7.534	8.64162	8.88811	9.18154	9.29116	6.89144	5.82636	6.10446	6.47365	5.40477	5.34411	5.20855	7.96188	9.17742	7.32763	7.56571
ENSRNOG00000003100	2.63974	3.41714	2.04529	2.18992	2.1111	0.622625	0	2.12117	3.65315	2.30423	3.9714	2.83639	4.02438	1.77464	1.88125	2.66138	0.85466	0.846677	1.34816	1.54046	0.56142	3.27939	1.2485	2.52955
ENSRNOG00000003104	0.352091	0.324706	0.357508	0.121164	0.130507	0.057599	0.066297	0.372787	0.374397	0.262368	0.199513	0.328727	0.171066	0.254817	0.475094	0.295509	0.097504	0.26979	0.052625	0.964722	0.18716	0.27009	0.389759	0.425696
ENSRNOG00000003105	0	0	0	0	0	0	0	0.026906	0	0	0	0.182806	0	0	0	0	0	0	0	0	0	0	0	0
ENSRNOG00000003108	14.4947	17.2197	11.3716	16.636	10.7241	11.645	5.5956	14.9383	18.8951	11.8197	15.9489	15.2675	16.4793	14.487	16.1908	18.0182	7.88773	8.61576	6.37671	6.48403	9.18742	17.773	16.4888	13.5389
ENSRNOG00000003109	0	0	0	0	0	0	0	0	0	0	0	0	0	0	0	0	0	0	0	0	0	0	0	0
ENSRNOG00000003110	0	0	0	0	0	0	0	0	0	0	0	0	0	0	0	0	0	0	0	0	0	0	0	0
ENSRNOG00000003114	0	0.108764	0.261668	0.203018	0	0.270019	0	0.363326	0.271023	0.117057	0.053581	0.572078	0.191539	0.220183	0.272942	0.395786	0.032975	0.502119	0.035376	0	0.093984	0	0.403463	0.307385
ENSRNOG00000003115	0	0	0	0	0	0	0	0	0	0	0	0	0	0	0	0	0	0	0	0	0	0	0	0
ENSRNOG00000003116	10.3308	9.48379	8.843	9.65849	7.54427	3.30513	15.2428	12.2873	10.6672	6.77556	7.439	8.2319	13.7149	9.31171	6.44638	12.1668	8.02818	10.6604	4.944	2.99752	4.70774	16.0796	5.64277	11.7592
ENSRNOG00000003117	50.331	37.5743	33.8824	37.6792	27.2455	25.5066	10.5252	36.0637	44.7277	34.0069	31.3472	39.224	38.6091	35.5406	34.131	45.2446	23.8841	25.9332	23.6194	15.8334	28.2015	37.5839	31.3359	37.3355
ENSRNOG00000003119	9570.8	8742.23	8952.81	7523.11	8285.94	7651.89	5387.4	6960.64	8068.71	7213.07	7931.83	7889.21	8901.79	8730.45	7115.07	7669.07	8142.38	8513.07	6832.98	5313.89	5983.86	8861.64	7577.77	9608.09
ENSRNOG00000003120	18.9528	18.2632	11.8065	9.65347	7.27549	8.14657	3.11806	10.6243	12.4992	6.7664	10.7252	17.8314	12.4197	11.5867	10.2911	11.2058	5.90846	9.32083	9.25578	9.30286	13.083	13.2995	10.3646	16.3771
ENSRNOG00000003121	1.67716	0.546013	1.09227	0.738423	0.905643	0.920277	0.501611	1.56702	1.5231	1.34873	1.3406	1.5438	2.39337	1.11204	1.84704	1.49102	0.419466	0.931271	1.08231	0.360673	0.846042	1.0208	2.23893	0.688026
ENSRNOG00000003122	6.85668	6.27302	4.45827	4.1937	3.93306	3.30496	1.3667	4.69027	7.19773	4.62762	6.06811	5.75099	5.0135	5.22052	5.49825	7.17316	3.38169	2.46702	2.60728	2.62586	4.64514	5.42392	4.7951	4.39139
ENSRNOG00000003123	12.0964	12.6982	9.22645	8.23036	6.76427	6.4493	1.36447	11.5191	13.2849	10.1517	10.6529	13.6188	13.0476	9.10539	10.7832	8.49399	3.03338	5.04176	5.17194	6.20757	7.48892	12.7824	9.43495	14.4328
ENSRNOG00000003125	53.3685	44.4312	44.2773	47.1921	39.7604	40.3273	17.6384	55.8762	53.3674	40.0589	43.2456	39.1663	46.0077	42.5064	44.1739	52.943	38.4859	39.3554	39.3132	27.5786	46.0696	47.9302	36.0747	31.6979
ENSRNOG00000003127	13.7764	14.5213	11.9464	13.01	12.633	10.1763	2.29292	18.7491	14.9054	12.0512	17.3117	14.7955	20.9269	17.6343	14.7843	20.5503	7.09361	8.77064	8.16123	6.29922	11.204	15.6463	12.9086	14.5492
ENSRNOG00000003129	4.42651	5.14163	3.2122	2.2471	2.69198	3.34685	1.04339	5.13066	4.00537	2.95221	5.3751	5.99149	5.82228	3.07614	4.09389	4.43137	1.50594	2.5342	2.83305	1.47417	2.31577	4.689	3.62903	4.14556
ENSRNOG00000003131	2.56747	2.44517	1.399	1.07546	2.17571	2.16856	0.356626	3.82822	2.82148	2.72778	2.27621	3.85387	3.95908	1.99862	3.39549	3.73502	1.15628	2.21803	2.09628	1.03758	1.58537	2.61633	1.2591	3.48815
ENSRNOG00000003132	2.14126	2.60136	1.79788	1.05646	4.18357	2.81852	4.72634	4.6116	5.65619	3.91971	2.77142	3.44644	5.09444	3.22578	4.93341	5.38283	2.19885	2.80663	2.10046	2.03606	2.94871	4.23447	2.11824	2.65975
ENSRNOG00000003134	9.45224	4.49374	0.841456	0.755045	1.36151	1.2301	9.70058	2.57553	4.73167	1.39317	2.33157	3.7218	5.01646	1.47263	1.71458	2.80518	0.727899	0.560641	1.26413	2.1206	1.83873	6.89154	2.50565	2.14726
ENSRNOG00000003135	0	0	0	0.07293	0	0	0	0	0	0	0	0	0	0	0.163435	0.088631	0	0	0	0	0	0	0	0
ENSRNOG00000003136	0.298179	0.525636	0.315905	0.471788	0.757416	0.521355	0.601757	2.02309	0.608377	1.20228	0.472052	0.847994	0.559336	0.290642	0.616802	2.01312	0.132191	0.366833	0	0.092112	1.96516	0.778168	0.317482	0.766501
ENSRNOG00000003137	0	0	0	0	0	0	0	0	0	0	0	0	0	0	0	0	0	0	0	0	0	0	0	0
ENSRNOG00000003139	16.2461	13.2415	9.07114	8.2361	7.15759	5.97268	4.50714	13.5223	13.5774	7.95694	12.4042	12.3937	14.1235	9.68843	8.84852	12.4937	5.95302	8.70487	4.36887	3.29512	5.18322	15.3483	9.63799	11.7218
ENSRNOG00000003143	0	0	0.113039	0	0	0	0	0	0	0.199126	0	0	0	0	0	0	0	0	0	0	0.160329	0.094478	0.212973	0
ENSRNOG00000003144	31.2011	24.1323	23.101	27.4412	16.9152	16.891	14.6434	24.9077	24.781	18.6886	24.8319	24.3396	25.2283	25.1043	27.6387	25.6542	12.4128	14.8317	11.411	13.5717	17.9086	26.5162	21.1623	24.5652
ENSRNOG00000003147	253.555	244.278	212.34	168.27	190.027	150.74	55.705	258.596	251.77	221.712	234.283	257.085	227.711	216.185	224.51	213.373	112.787	142.212	114.275	79.3797	120.613	233.356	244.56	244.392
ENSRNOG00000003148	8.21698	6.42343	6.32101	3.61251	2.31586	2.96798	1.41553	6.02884	6.34787	5.89556	5.4198	16.4511	7.70484	5.24906	6.64515	5.31571	1.72827	2.21008	4.52705	3.92988	4.57007	4.6831	8.29284	10.56
ENSRNOG00000003149	11.1105	10.5247	9.14203	8.99825	5.41825	5.58571	1.83896	12.7716	10.5869	7.355	7.77567	10.3301	10.2829	7.91288	9.47225	9.27056	6.47542	11.0423	7.08237	2.32637	6.02188	10.8818	9.36581	7.59539
ENSRNOG00000003150	463.4	346.492	492.395	493.632	549.9	483.605	124.95	433.214	647.85	543.541	408.679	385.546	445.561	525.076	390.799	721.192	820.665	707.715	621.711	376.285	453.813	343.623	566.354	376.837
ENSRNOG00000003151	12.2934	10.0799	8.07189	4.97425	8.43315	7.88194	9.71089	10.9929	13.2554	8.53963	9.38466	12.895	12.7176	9.04155	9.32223	12.356	6.50093	7.14741	5.04171	4.63576	5.59649	11.0616	7.56864	8.13256
ENSRNOG00000003158	0	0	0	0.512268	0	0	1.11869	0.563644	0	0	0.728635	0	0	0.690559	0	0	0.55983	2.38531	0.511065	0	0	0	0	0
ENSRNOG00000003160	0.109245	0.056693	0.113341	0.042294	0.205243	0.060358	0	0.165651	0.100269	0.163027	0.222509	0.344638	0.119175	0.240841	0.21321	0.232259	0.236333	0	0.14657	0.199815	0.17982	0.338846	0.104291	0.228521
ENSRNOG00000003163	178.473	170.843	156.704	174.714	118.542	99.1924	40.4784	149.386	177.712	147.012	155.933	176.762	149.182	146.434	144.407	186.999	109.145	85.9698	113.969	85.9046	106.111	151.651	141.849	167.823
ENSRNOG00000003164	0	0	0	0	0	0	0	0	0	0	0	0	0	0	0	0	0	0	0	0	0	0	0	0
ENSRNOG00000003170	0.638991	0.519028	0.374001	0.537785	0.210905	0.204657	0	0.531047	0.78128	0.538944	0.424424	0.492281	0.708587	0.528722	0.702258	0.843802	0.13742	0.356297	0.150376	0.341365	0.299314	0.593668	0.448847	0.908315
ENSRNOG00000003171	0	0	0	0	0.050863	0	0	0	0.045215	0	0	12.2998	0	0	0	0	0	0	0	0	0	0	0	0
ENSRNOG00000003172	733.583	742.964	769.813	737.742	701.826	658.674	317.869	602.764	689.02	640.141	722.054	609.276	697.62	649.181	642.635	601.349	787.498	630.447	634.817	475.246	577.302	710.312	759.08	730.112
ENSRNOG00000003174	22.5306	18.3919	13.9732	9.26566	8.53279	8.81478	3.54213	16.2969	18.7771	16.0612	15.8922	20.1315	19.7632	12.6528	17.06	15.9318	5.57893	7.20053	7.06945	5.68054	6.63084	16.4205	11.2207	15.2355
ENSRNOG00000003176	0.312802	0.133112	0	0.201415	0.889221	0.390519	1.1939	0.709639	0.633158	0.136635	0.163614	0.679315	0.294637	0.297863	1.1886	0.314414	0.220409	0	0	0.541482	0.713725	0.166583	0.11721	0.499409
ENSRNOG00000003177	19.4687	21.409	16.5364	14.3194	17.2727	18.3992	7.69974	22.8159	27.4736	22.033	24.4024	26.6071	23.6287	18.2011	22.5829	23.7808	13.1418	14.6683	15.8634	10.1451	13.6788	18.1128	17.8171	18.7714
ENSRNOG00000003178	3.6887	6.03105	6.40019	3.75807	4.34614	8.47516	3.86285	8.48376	9.04754	8.76849	8.38085	9.89446	6.86195	8.59307	8.08503	7.94543	3.46401	6.55221	2.97643	3.25937	5.66382	8.57991	5.97885	6.26771
ENSRNOG00000003183	0.242864	0.126022	0.302436	0	0.076023	0.089439	0	0.236725	0.133834	0	0.154643	0.63828	0.04418	0.169184	0.289662	0	0.094015	0.078011	0	0.277537	0.018167	0.146535	0.116029	0.279441
ENSRNOG00000003185	13.8894	11.2285	8.8816	8.18636	9.29329	11.5999	35.5081	11.9976	12.2621	10.1883	13.7598	12.1694	13.0057	12.3137	10.7671	12.6689	8.31105	11.1735	8.08283	6.21518	8.95787	12.9861	10.1965	7.59483
ENSRNOG00000003186	1.18129	0.47296	0.783277	0.261775	2.64417	1.066	0.630141	4.80872	2.7505	1.65748	0.996636	1.73907	3.36082	1.68089	2.88837	1.97419	0.756875	2.0636	0.664095	0.423751	0.834698	1.78276	0.826473	0.903082
ENSRNOG00000003187	1.691	2.17341	1.23905	0.837969	0.899982	0.795384	0.28646	1.7569	1.55334	0.703425	1.10802	1.75698	1.38728	1.45616	0.880187	1.59384	0.945668	0.595438	0.732562	0.492661	0.726513	1.54714	1.20234	1.02001
ENSRNOG00000003189	0.156704	0.161955	0.636996	0.849369	0	0.114579	0	0.13545	0	0.230538	0.162353	0.130166	0.583189	0.074714	0.43632	0	0.106182	0.443173	0	0	0.185763	0.357487	0.124395	0.394952
ENSRNOG00000003191	1.25986	0.590273	0.844174	0.912556	1.55888	1.28636	0.654271	2.1475	2.24462	1.72591	1.99011	2.28766	1.86645	1.47529	0.987094	2.37891	0.430933	1.29767	0.328126	0.593789	0.753324	1.79608	1.49567	1.02057
ENSRNOG00000003194	0.299101	0	0	0	0	0	0	0	0	0	0	0	0	0.355881	0	0.140244	0	0.138246	0	0	0	0	0	0.426237
ENSRNOG00000003195	0	0.018664	0.059638	0.041757	0.090147	0.092749	0	0.169567	0.105381	0.067135	0.036569	0.07489	0.039156	0.083274	0.18711	0.13454	0.054619	0.183138	0.060171	0	0.010768	0.073646	0.08215	0.045111
ENSRNOG00000003198	0.848067	1.82129	0.856977	1.12569	0.856981	1.38069	1.18021	2.04572	1.70259	0.540391	1.36315	0.965069	1.01926	0.905865	1.2612	2.28482	0.49799	1.00789	0.409388	0.331167	0.253163	1.25837	0.560623	0.60886
ENSRNOG00000003201	520.885	523.246	611.208	604.643	503.077	456.389	286.278	546.438	650.174	548.424	642.617	659.163	545.081	620.013	634.958	573.798	474.131	533.603	428.941	376.476	438.679	555.714	634.089	617.618
ENSRNOG00000003203	32.1917	32.5556	27.9243	19.6522	25.8789	26.5751	18.0311	33.317	17.1315	37.8861	31.754	33.2185	33.6661	24.6789	32.3107	31.2225	28.5894	33.877	25.2384	19.0205	23.4897	29.7769	29.5234	30.522
ENSRNOG00000003205	1.29364	1.9856	1.67461	0.804892	1.3274	1.52275	0.595389	1.22334	1.15956	0.985004	1.36592	2.20401	1.72881	1.46999	1.12031	1.06114	0.401728	1.88911	1.10986	1.72902	1.51199	1.06521	1.01885	1.69586
ENSRNOG00000003206	47.9558	39.1067	28.6418	28.0039	19.7082	17.0623	4.97925	37.0975	37.082	28.7707	35.5083	38.8121	39.7159	32.6165	35.3644	36.6981	15.6081	16.5025	14.5925	19.8183	18.514	38.3944	28.2865	37.1755
ENSRNOG00000003207	0.71337	0.70791	0.495402	0.682164	0.806749	0.43963	0	1.3051	1.13085	1.08135	1.07104	1.08299	1.29243	0.756378	1.45676	0.91298	0.35159	1.07442	0.305116	0.161422	0.748418	1.82205	0.542802	0.832323
ENSRNOG00000003208	0.081083	0.056105	0.022432	0.062782	0	0	0	0	0.059533	0.040335	0.055047	0.136428	0.058966	0.025087	0.046888	0	0	0	0	0	0	0	0	0.045229
ENSRNOG00000003209	0.536792	0.874071	0.702868	0.771891	0.382272	0.788608	169.636	1.5268	0.569216	1.821	0.628844	3.0815	0.675138	0.539336	0.864856	0.939093	4.13097	1.08721	1.04025	1.60419	5.44155	0.90472	0.831951	0.706892
ENSRNOG00000003210	0	0	0	0	0	0	0	0	0	0	0	0	0	0	0	0	0	0	0	0	0	0	0	0
ENSRNOG00000003211	21.0289	20.1913	20.7783	18.5886	16.9234	16.2297	2.21625	23.5885	25.6011	25.4124	18.0726	28.9751	19.6476	25.0378	26.2311	20.9821	15.3263	16.2424	21.6751	19.8356	23.2254	18.2612	22.2605	18.2353
ENSRNOG00000003213	2.52512	1.9707	1.29301	0.971021	1.24657	1.19922	0.560198	1.67432	2.16031	1.2533	1.465	1.39861	2.0053	1.42849	1.42585	2.67596	0.977759	1.40894	1.12291	0.698239	0.873054	2.41452	0.503244	1.85699
ENSRNOG00000003214	2.45734	2.01105	1.56113	1.10156	0.968265	1.52111	0.547758	2.51964	2.39369	2.01818	1.32363	3.90249	2.74588	2.05669	1.68298	2.92619	0.410103	1.02242	1.61851	0.824529	1.19649	1.47852	1.49801	1.57097
ENSRNOG00000003215	0.876031	0.454297	0.890182	0.829035	0.405499	0.322271	0	0.927357	1.14891	0.398508	0.596437	0.612846	0.675052	0.88482	0.422182	0.642964	0.183145	0.591462	0.295235	0	0.378081	0.50467	0.935077	0.733487
ENSRNOG00000003217	12.3151	10.0803	7.3207	9.73243	5.08684	4.45496	1.6814	10.2692	8.18798	7.38493	10.7091	11.6601	10.852	7.83208	9.66766	8.64262	2.74905	6.90247	5.79964	4.92024	5.41206	10.9794	8.84452	16.4053
ENSRNOG00000003218	0	0.154725	0.030776	0	0	0	0	0.064627	0.05539	0	0	0.125022	0.054752	0	0	0	0	0	0	0	0	0.025572	0	0
ENSRNOG00000003219	0.053275	0	0	0.061875	0.044488	0.078495	0	0.046162	0.078225	0	0	0.627497	0	0	0.069317	0.025171	0.016457	0	0	0.219263	0.063779	0.073435	0.02034	0
ENSRNOG00000003220	146.201	160.878	158.564	172.994	131.015	148.767	6.96107	174.606	173.987	199.623	176.186	185.374	171.976	163.144	178.454	172.963	163.828	143.887	109.797	84.1877	110.304	179.697	161.027	163.1
ENSRNOG00000003221	0	0	0.045797	0.04263	0	0.080986	0	0	0	0	0	1.57046	0.080476	0	0	0	0	0	0	0	0	0	0.042392	0
ENSRNOG00000003223	39.4116	37.8474	35.4604	33.2555	25.5521	24.1675	7.80389	35.7512	32.7763	38.3205	33.7609	37.5885	30.9382	28.3883	33.264	32.6194	27.1005	29.9498	30.956	26.4754	24.9625	36.4017	23.3751	37.8607
ENSRNOG00000003224	12.8357	14.3831	10.2317	14.7594	14.615	8.85474	6.40721	19.2296	19.4217	14.9669	18.3093	16.6472	18.6168	18.3965	14.7929	14.9612	8.19631	10.7656	8.61304	7.20649	8.55388	14.3306	18.5881	12.6906
ENSRNOG00000003226	17.9503	15.5936	12.1332	11.25	10.2125	8.00228	4.68661	17.0837	15.6139	11.732	15.8157	17.2229	20.1767	16.6822	15.5065	18.1719	7.52219	13.3494	8.43788	5.64686	8.88642	18.7434	12.3237	16.7747
ENSRNOG00000003227	0	0	0	0	0	0	0	0	0	0	0	0	0	0	0	0	0	0	0	0	0	0	0	0
ENSRNOG00000003228	33.1218	24.8219	35.2016	22.9512	23.5701	31.2359	19.3149	47.5942	38.1187	39.7471	33.4471	26.7176	52.3194	48.6446	51.5322	39.7208	16.7269	29.0452	15.9753	6.83449	14.796	33.8598	23.7359	46.1867
ENSRNOG00000003229	109.649	69.4871	67.9621	69.3538	52.8814	45.7152	10.4914	58.889	70.0149	68.8553	61.1374	73.1105	72.5372	93.797	55.5691	81.3613	33.8102	35.2889	41.9676	38.6995	35.8247	57.9777	48.9088	78.2109
ENSRNOG00000003232	52.5378	40.9699	40.1737	43.0581	22.2457	19.149	4.93632	39.0005	35.7986	28.5179	52.8995	27.492	46.48	33.9185	38.4041	33.8307	28.0995	28.9457	19.6163	13.8953	23.1521	48.5559	44.1585	39.6735
ENSRNOG00000003233	263.331	277.002	194.306	185.229	146.221	109.813	17.662	242.286	285.04	181.31	256.785	247.881	309.977	255.45	234.005	291.352	129.577	192.407	94.182	47.5205	80.3849	276.814	203.377	250.026
ENSRNOG00000003234	14.2386	9.92597	4.94135	4.715	1.89055	1.27028	0.459732	6.35272	9.1139	3.19449	6.50773	9.02899	9.32597	5.62406	5.81755	6.51328	1.79531	1.4995	1.52863	0.45004	1.1791	10.5428	4.4745	6.48093
ENSRNOG00000003235	61.1816	37.8074	37.5362	32.0238	35.3944	36.0233	6.04298	39.5942	52.3166	29.0018	43.6437	42.0784	48.7347	58.4601	52.0682	42.7933	29.929	30.2616	22.1215	14.2016	19.0172	45.8661	44.6752	40.9859
ENSRNOG00000003237	4.82689	4.30566	2.48264	2.91984	3.02348	2.98207	0.916155	5.40243	5.29536	3.80884	4.32557	5.16153	4.53255	4.21031	3.92517	5.36934	2.77737	5.14877	2.98362	1.95472	1.92642	5.59533	3.60731	4.5223
ENSRNOG00000003239	11.8104	11.3559	8.65075	6.72308	4.42636	6.72445	2.58022	10.8367	12.0928	8.86013	10.748	10.648	12.3305	10.343	8.0317	7.77011	3.95419	5.9684	4.48588	3.30669	3.96144	11.3105	10.3819	9.95525
ENSRNOG00000003241	0	0	0	0	0	0	0	0	0	0	0	0	0	0	0	0	0	0	0	0	0	0	0	0
ENSRNOG00000003242	0.660226	0.402935	0.580747	0.180425	0.259125	0.057181	0.230355	0.47101	0.514596	0.405175	0.277278	1.65556	0.820768	0.379425	0.47164	1.21014	0.169359	0.133887	0.156719	0	0.116127	0.455797	0.446415	0.585135
ENSRNOG00000003243	4.2929	3.9849	2.05027	1.75005	3.99478	3.01929	1.01574	5.12723	3.86585	2.47077	4.73504	4.12684	4.57949	3.48336	4.1051	4.44673	1.96216	3.83	2.24285	1.62529	2.03572	4.55103	2.89755	3.22268
ENSRNOG00000003244	1.33793	1.71988	1.13871	1.03658	0.271197	0.242348	0	1.15197	0.526142	0.482959	1.06494	1.0912	1.54498	0.165444	0.872097	0.620599	1.0282	1.08326	1.92882	0	0	0	1.96627	0.565211
ENSRNOG00000003245	0	0	0	0	0	0	0	0	0	0	0	5.56023	0	0	0	0	0	0	0	0	0	0	0	0
ENSRNOG00000003247	7.95001	6.61486	6.3439	4.978	6.02768	8.62834	6.12162	9.26484	5.69419	6.70023	7.57544	7.81646	8.10177	6.79614	5.84666	6.39864	4.20188	6.80238	6.89779	4.01134	5.45892	7.5123	3.5449	6.19065
ENSRNOG00000003248	2.27433	1.95738	2.65521	2.02326	1.0483	1.10371	0.819948	1.46691	2.5344	1.58496	1.97668	3.08741	2.50801	1.91731	1.76302	2.14621	0.394469	1.3439	1.01104	0.883009	0.809688	2.07396	2.08242	2.43095
ENSRNOG00000003251	0	0.098944	0.039546	0	0.059714	0	0	0	0.017484	0.035575	0.024257	0.040108	0.03464	0.044208	0.248039	0	0.029389	0	0	0	0	0.049252	0.090904	0
ENSRNOG00000003253	285.053	287.963	261.519	215.622	167.964	98.3302	16.6305	229.308	273.255	213.423	267.087	281.634	247.272	238.658	270.052	278.137	113.422	127.757	114.676	72.0843	104.652	319.906	260.682	352.35
ENSRNOG00000003254	0	0.235894	0	0	0.06305	0.390195	0	0.262755	0.337895	0.337894	0	0.063531	0.111329	0.106721	0.065831	0.142971	0	0.201633	0	0	0.31676	0.052656	0	0.063589
ENSRNOG00000003256	20.089	11.9588	11.2785	11.3472	11.6989	8.86572	15.7115	10.3697	12.5889	12.3938	9.78762	29.8827	12.7745	10.6847	11.7108	11.8504	6.99807	7.54383	6.17155	5.50232	10.6253	13.6118	10.2772	11.6306
ENSRNOG00000003258	4.40699	3.6108	3.93715	2.23273	2.31056	1.80076	1.42884	4.85315	5.06364	2.10466	3.78121	4.01704	4.69157	4.06288	2.69025	3.79792	1.71295	2.75085	1.94611	0.446467	1.55992	3.99004	2.59683	3.37162
ENSRNOG00000003259	6.28883	5.95622	5.58174	2.45568	2.90831	1.79994	1.00897	2.75712	4.30709	1.9262	4.6219	7.70076	5.43862	4.89183	3.7702	4.36972	1.43492	2.85212	3.10719	1.08838	2.02483	2.86266	5.05169	5.32391
ENSRNOG00000003260	0.590173	1.89786	2.74506	1.32181	5.5095	1.57491	5.65022	6.87576	8.84591	3.57857	1.5238	5.56347	2.85757	1.59479	0.798328	6.67237	2.04007	1.45728	2.13395	2.35809	1.38247	7.62255	1.1885	5.38628
ENSRNOG00000003261	14.3521	10.8422	8.30121	6.38878	6.88273	6.69932	4.27298	9.39397	11.2364	7.9267	8.43053	10.523	11.0927	9.1303	8.80978	10.1943	4.88822	6.154	4.7158	5.13657	5.84155	11.9887	7.0822	9.26728
ENSRNOG00000003262	0	0	0	0	0.045548	0.020092	0	0.023633	0.06008	0	0	0	0.079343	0.025317	0	0.051544	0	0	0	0	0.032651	0	0.06249	0.045643
ENSRNOG00000003263	0	0	0	0	0	0	0	0	0	0	0.075996	0	0	0	0	0.209621	0	0	0	0	0	0	0	0
ENSRNOG00000003264	10.491	10.4877	10.3498	10.1009	11.8065	17.2072	11.5096	14.4476	14.0623	11.9632	13.7727	10.3717	12.213	16.5607	10.6056	14.6819	15.4434	19.0453	10.3671	5.63313	12.4978	9.89645	13.9871	8.64264
ENSRNOG00000003266	0	0	0	0	0	0	0	0	0	0	0	0	0	0	0	0	0	0	0.101758	0	0	0	0	0
ENSRNOG00000003267	3.09628	4.02975	2.51902	4.3488	2.09487	2.48663	0.548881	5.04941	4.00454	3.2612	4.13081	4.58351	3.85332	5.70029	3.3108	3.18898	2.24908	3.24328	2.48821	0.458684	1.4604	3.59566	3.90056	5.24903
ENSRNOG00000003268	2.27212	2.17897	1.19787	1.29709	1.02984	1.4759	0.571197	1.95234	2.25818	1.22231	1.78256	1.70222	2.43317	1.86471	2.05431	2.51208	0.85225	1.34169	1.03152	0.229128	0.807269	2.59842	1.36441	1.69127
ENSRNOG00000003269	62.8009	55.6672	56.6831	52.8964	22.1294	22.2568	10.5758	60.5539	72.8902	60.6447	58.5312	55.1388	50.4263	51.6498	54.1618	54.934	24.5819	26.9273	29.4648	19.1262	26.8516	54.5062	57.7651	53.6666
ENSRNOG00000003273	0	0	0	0	0	0	0	0	0	0	0	0.035666	0	0	0	0	0	0	0	0	0	0	0	0
ENSRNOG00000003275	0	0	0	0	0	0.078787	0	0	0	0	0	0	0	0	0	0	0	0	0	0	0	0	0	0
ENSRNOG00000003276	9.68324	8.30805	6.40601	3.42349	3.32685	2.8162	2.4248	5.20128	6.65874	3.52587	6.45256	6.4677	7.54178	4.98817	4.47721	5.56042	4.54054	4.20142	3.02826	2.69179	2.74383	7.96256	5.04674	6.02509
ENSRNOG00000003278	0.431118	1.18453	0.652404	0.490895	0.91072	0.485781	0.451335	0.835026	0.912036	0.98417	0.69713	1.17361	0.848099	0.482382	0.483938	0.91069	0.328734	0.71426	0.49314	0.927891	0.182178	1.06597	0.561348	0.721412
ENSRNOG00000003279	0.369252	0.381285	0.465522	0.14296	0.15175	0	0	0	0.421178	0.27079	0.384001	0.917642	0.138122	0.531278	1.12166	0.172769	0	0.177985	0	0.165963	0.764446	0.130087	0.886933	0.155246
ENSRNOG00000003280	0.022731	0.141575	0	0.1408	0	0.117245	0	0.098485	0.250104	0.016969	0.115673	0.057393	0	0.084319	0.059149	0.042969	0.028012	0.077454	0.091397	0	0.081661	0.344466	0.156029	0.076066
ENSRNOG00000003281	0.808527	0.750154	0.556403	0.399595	0.66143	0.684726	0.072903	1.02869	0.718401	0.706762	0.629849	0.927131	0.986596	0.446189	0.671456	0.992172	0.359054	0.554665	0.322399	0.063	0.278227	0.698603	0.589469	0.604357
ENSRNOG00000003283	1.55984	2.11228	2.043	1.77048	1.62564	1.02956	0.107747	2.42338	1.96733	2.08397	1.66814	6.819	2.25644	1.5528	2.79033	2.20086	0.344123	1.67675	1.34096	1.93503	1.83565	1.96993	1.30066	2.65398
ENSRNOG00000003284	0	0	0	0.047754	0	0	0	0	0.045321	0.046001	0	0.103733	0.134646	0.014323	0	0.029132	0	0	0.041406	0	0	0.085062	0	0
ENSRNOG00000003285	26.6804	23.2934	16.0364	16.8793	4.52535	4.35846	0	20.2639	22.768	10.8278	20.3134	26.8265	19.3988	18.6922	16.0818	20.2881	3.36146	5.53184	5.55312	1.37559	4.9968	21.7925	10.6128	25.0444
ENSRNOG00000003287	0	0	0	0	0	0	0	0	0	0	0	0	0.025962	0	0	0	0	0	0	0	0	0.024598	0	0
ENSRNOG00000003288	0	0	0	0	0	0	0	0	0	0	0	0	0	0	0	0	0	0	0	0	0	0	0	0
ENSRNOG00000003289	188.609	155.303	140.407	208.67	137.361	146.884	63.1521	160.334	200.813	143.596	151.887	154.857	167.664	208.485	161.614	194.473	143.364	128.987	92.948	62.2467	105.713	194.55	146.004	191.756
ENSRNOG00000003291	71.152	70.3533	76.1363	78.7327	70.1011	67.6479	71.9447	56.6742	102.644	64.1358	58.7461	113.315	60.0979	65.1568	66.9552	59.318	66.2663	59.3745	86.0774	81.7235	122.792	67.9033	53.9779	80.6809
ENSRNOG00000003294	0	0	0	0	0	0	0	0	0	0	0	0	0	0	0	0	0	0	0	0	0	0	0	0
ENSRNOG00000003296	2.83804	1.52342	0.35113	1.05804	0.348323	0.154168	0	0.909421	0.70665	0.466548	1.29783	1.22852	1.24019	1.33859	0.547189	0.29653	0.068593	0.095181	0.28701	0	0.312718	1.9774	1.64297	0.793477
ENSRNOG00000003298	0.452194	0.308755	0.41791	0.817526	0.542441	1.46796	7.30394	1.06667	1.27027	1.58895	0.500788	1.19847	0.640785	0.544602	0.747418	0.73004	0.944925	0.957404	1.54776	2.86561	1.72827	0.633939	1.57677	1.42135
ENSRNOG00000003300	5.4655	4.37506	2.39616	3.06561	3.9106	3.32575	2.66183	4.51061	5.99292	5.1929	4.30394	5.20527	4.51951	5.08978	4.40508	7.31244	3.38776	3.12513	2.83913	2.94663	2.67572	4.63748	3.00475	2.73802
ENSRNOG00000003302	9.21938	11.2967	7.2408	4.67072	8.53631	6.87864	3.55312	9.2488	11.3478	10.5165	9.41385	12.7941	9.96444	6.01899	12.1892	10.0037	4.16452	7.02011	5.95912	5.47727	7.04006	11.3376	11.5777	12.3761
ENSRNOG00000003304	0	0.04718	0	0.035218	0	0	0	0	0	0	0	0	0	0	0	0	0	0	0	0	0	0	0	0
ENSRNOG00000003305	0.13908	0.360374	0.231644	0.376909	0.346906	0.562124	0	0.782677	0.360758	0.258225	0.78336	1.1069	0.815275	0.423248	0.904915	0.19661	0.177004	0.061303	0.659277	0	0.248937	0.723189	0.860389	0.524363
ENSRNOG00000003307	163.34	224.175	156.951	170.62	130.571	94.2891	38.32	161.998	209.118	143.589	178.01	185.378	186.665	168.19	202.485	179.614	100.998	104.019	99.8458	72.9192	85.8817	233.319	183.536	211.425
ENSRNOG00000003310	16.0089	11.8113	8.61964	7.77684	2.52852	2.5929	0.787858	10.0689	12.0581	6.92238	13.3513	11.4298	11.9268	9.976	8.7888	8.99817	1.54109	4.01827	2.43291	2.66298	2.59944	14.7028	7.94178	11.485
ENSRNOG00000003313	0	0	0	0	0	0	0	0	0	0	0	0	0	0	0	0	0	0	0	0	0	0	0	0
ENSRNOG00000003326	12.7093	8.25962	7.6529	6.67412	6.45545	6.78525	4.0069	9.46018	10.7508	8.646	9.55995	12.645	11.6768	7.37967	9.19601	8.76675	3.54309	6.13213	4.98634	2.66868	5.42125	10.1971	8.28237	8.11215
ENSRNOG00000003328	39.0957	33.9968	27.0562	27.1284	26.3243	28.7432	13.6484	36.4931	33.5257	28.7713	36.4947	34.311	42.3142	26.8567	28.6875	34.4459	23.6731	24.6319	21.1396	11.2735	20.9466	29.661	33.5339	29.3659
ENSRNOG00000003329	0.900391	1.51808	1.05956	1.27813	0.782337	1.24293	0.317894	1.56002	1.40804	1.48194	1.18599	1.98633	2.32335	1.02948	1.5946	1.52335	0.467007	0.290722	1.28644	1.57645	0.246818	1.34655	1.26447	2.04106
ENSRNOG00000003330	41.7333	42.3521	21.8393	29.8315	21.7811	21.984	5.94666	33.195	44.3977	16.6896	26.4843	29.2944	32.73	24.5811	36.9907	45.8011	15.2514	15.1292	19.4721	11.1442	22.1207	49.5238	21.9012	34.4884
ENSRNOG00000003332	0.547849	1.13482	1.75192	0.565593	1.43925	1.60834	1.5463	1.10627	0.951948	1.01473	1.12532	1.45028	1.54481	1.15945	1.42592	0.945292	0.649007	1.06363	0.310677	0.912053	1.41406	1.01595	1.13706	1.4545
ENSRNOG00000003334	5.93368	4.93839	3.34541	3.12071	2.14995	1.52572	0.166037	3.85597	3.69981	2.48501	3.1357	7.27524	4.66195	2.98821	3.13185	3.54374	1.3327	2.56089	1.61497	0.870222	0.854357	4.26391	4.36154	3.13824
ENSRNOG00000003336	0	0	0	0	0.067187	0	0	0	0	0	0	13.6433	0	0	0.140374	0	0	0	0	0	0	0	0	0
ENSRNOG00000003338	1.5125	1.8293	1.5732	1.41509	1.67782	1.4362	0	2.0736	1.67744	1.96716	1.54758	12.0925	2.44458	1.97419	2.95057	1.72308	0.718571	1.3795	1.44888	1.837	2.97187	1.17864	1.50781	2.95562
ENSRNOG00000003342	0	0	0	0	0	0	0	0	0	0	0	0	0	0	0	0	0	0	0	0	0	0	0	0
ENSRNOG00000003343	186.835	127.284	115.997	101.493	78.06	71.3834	65.2426	111.162	147.276	106.761	116.818	128.9	117.522	142.193	112.887	137.286	57.2744	56.5114	58.5233	62.8529	70.5002	134.912	93.6035	125.85
ENSRNOG00000003345	0	0	0	0	0	0	0	0	0	0	0	0	0	0	0	0	0	0	0	0	0	0	0	0
ENSRNOG00000003346	0	0.085835	0	0	0.103482	0.03045	0	0.035836	0.06094	0.03082	0	0.139016	0.060323	0.077024	0.071771	0.117168	0	0.14288	0	0	0.197881	0.08571	0	0
ENSRNOG00000003347	0	0	0	0	0	0	0	0	0	0	0	0	0	0	0	0	0	0	0	0	0	0	0	0
ENSRNOG00000003348	1.03954	1.36476	1.32738	0.751244	8.18228	5.9077	9.68531	6.30007	5.08447	5.45584	1.27744	4.70288	5.63642	3.01736	6.97412	9.53581	2.91011	8.4905	4.17659	1.45094	4.507	3.02692	1.82196	1.04514
ENSRNOG00000003349	0	0	0.066677	0	0	0	0	0	0	0.029898	0	0.101142	0.029249	0	0	0.037885	0	0	0	0	0	0	0	0
ENSRNOG00000003350	11.5339	9.11279	8.97867	6.49498	8.1368	8.54109	10.4927	11.4752	12.5767	10.6064	9.08275	10.9093	14.1366	7.87163	10.9801	8.71192	6.46271	6.00992	7.18559	5.69153	9.45322	13.848	8.15416	10.3781
ENSRNOG00000003354	0	0	0	0	0	0	0	0	0	0	0	0	0	0	0	0	0	0	0	0	0	0	0	0
ENSRNOG00000003357	27.3702	33.6792	24.425	20.934	13.6637	20.0703	10.316	33.2627	32.7726	22.9423	26.4963	51.2058	26.5491	24.5856	32.2526	27.4689	11.3082	19.2716	17.5052	20.8096	25.556	33.5508	24.4359	38.4609
ENSRNOG00000003359	5.22348	3.87729	3.16392	1.86119	3.32006	1.96186	0.993394	6.26645	7.00483	5.48898	3.11254	6.43895	6.69488	4.23514	5.64743	7.24784	1.79592	3.02299	1.68968	1.27279	2.24863	5.92069	2.64931	3.95517
ENSRNOG00000003365	2.41362	2.97255	1.04528	1.23465	0.86849	0.961814	0.63901	2.34592	1.8797	1.95311	1.95182	7.31311	1.43203	1.58692	2.42633	1.51826	1.07346	1.35474	1.32229	0.779766	1.17175	2.49482	1.56558	1.54489
ENSRNOG00000003367	20.2013	13.5029	11.4643	13.8254	14.4653	5.12234	4.55241	19.4216	12.9818	11.9077	18.9434	14.0011	17.1143	20.8259	14.9238	18.738	10.1044	14.5593	7.77039	7.15688	8.47588	10.9178	9.05413	16.5004
ENSRNOG00000003370	319.049	401.698	315.337	277.043	432.122	327.896	163.899	322.547	371.793	420.184	342.339	408.742	354.865	309.218	351.959	329.958	293.539	288.068	296.776	219.183	269.279	370.772	304.211	406.345
ENSRNOG00000003374	0	0.070579	0	0	0	0	0	0.058956	0	0.038622	0	0.114109	0	0	0.059073	0.128359	0	0	0	0	0	0.047201	0	0.057048
ENSRNOG00000003377	0	0	0	0	0	0	0	0	0	0	0	0	0	0	0	0	0	0	0	0	0	0	0	0
ENSRNOG00000003384	17.265	14.6318	11.4201	10.2583	6.5234	8.44552	3.50264	9.49047	10.3742	7.81458	8.70689	10.6908	11.7579	11.5114	9.94501	10.9379	5.63807	5.73844	7.78788	7.14468	8.59021	15.503	7.39746	12.5523
ENSRNOG00000003385	47.0706	36.463	45.3006	35.0316	40.4536	33.236	9.15725	42.0901	56.6014	42.7102	38.2606	47.0257	44.3446	53.4413	38.331	46.3366	47.8082	44.9999	45.1358	25.7247	49.9688	41.9647	49.8639	53.4064
ENSRNOG00000003386	0.163893	0.169798	0.06831	0.063451	0.408286	0.361056	1.73492	0.141861	0.121797	0.364655	0.084058	0	0	0.038465	0.071094	0.07717	0.105204	0.245583	0.111295	0.7449	0.048846	0.113825	0.190807	0.137368
ENSRNOG00000003388	0.010289	0.06411	0.059698	0.039833	0.068849	0.068284	0.174431	0.098098	0.060215	0.115375	0.052274	0.173406	0.037302	0.066622	0.098167	0	0.044008	0.052123	0.055009	0	0.055499	0.077828	0.046914	0.051627
ENSRNOG00000003392	28.4565	27.6394	23.7203	18.9021	19.9819	19.0485	9.47776	23.5117	29.4647	29.4038	24.9966	34.8061	26.5527	22.3052	24.7286	26.1508	11.8648	12.8347	13.9592	11.9922	14.6537	26.1731	23.155	25.9191
ENSRNOG00000003395	0	0	0.133819	0.041526	0	0	0	0	0	0	0	0	0	0	0	0.101187	0	0	0	0	0	0	0	0
ENSRNOG00000003397	11.5012	8.18979	7.9445	8.20958	9.09557	8.30994	3.34771	10.8868	11.4384	9.38802	10.795	10.1419	14.4712	9.58977	12.3949	8.79569	5.04605	5.3081	5.74579	2.7746	4.76383	7.55914	11.0447	10.0941
ENSRNOG00000003398	5.58208	2.09291	1.44573	1.41588	1.27686	1.3417	0	2.41518	3.08523	1.42532	2.37383	4.02083	3.25948	3.08108	2.08751	2.98822	0.936117	1.29844	0.590097	0	1.54722	3.95147	1.35031	3.06668
ENSRNOG00000003399	22.8233	23.9836	17.3152	19.2466	29.9873	19.6083	5.41341	40.1475	36.9205	31.9365	21.0427	32.1242	31.3474	30.9623	30.0078	42.0239	13.3379	24.035	11.9029	8.83477	18.3695	30.5916	18.8789	25.5493
ENSRNOG00000003400	4.01419	5.08356	2.87126	2.02391	3.65644	1.85471	0.395467	4.73267	4.02701	3.37697	3.71721	4.85982	5.58633	3.17554	4.69985	4.36114	1.57868	2.34664	2.35855	1.95938	2.0086	4.38721	4.23046	3.08726
ENSRNOG00000003401	0.336884	0.69802	0	0.312225	0.277272	0.246129	0	0.729088	0.126742	0	0.173787	0.280088	0.124743	0.160558	0	0.157275	0.238663	0	0.348822	0.151448	0.200185	0.117762	0.400661	0.141299
ENSRNOG00000003402	3.24625	2.86048	2.35178	2.26583	1.98024	1.29524	0.791805	2.79515	2.05421	1.67226	2.78807	3.71791	3.03313	2.64236	2.45917	3.61347	1.2716	1.75708	1.80712	1.89052	1.33775	2.78568	2.06926	2.08756
ENSRNOG00000003403	19.8354	16.6806	12.0497	8.97725	11.521	9.6943	3.52568	14.7678	19.8717	15.2603	16.6496	20.4326	18.4934	15.4537	15.4539	15.8286	5.89528	9.02787	6.06095	5.31234	8.50296	16.4303	14.6495	14.2703
ENSRNOG00000003407	0.025373	0	0	0	0	0	0	0.044403	0.037613	0	0.052175	0.128594	0.074514	0.011888	0.088899	0.048426	0.015819	0	0	0	0	0	0	0.021438
ENSRNOG00000003409	0	0	0	0	0	0	0	0	0	0	0	0	0	0	0	0	0	0	0	0	0	0.314314	0	0
ENSRNOG00000003424	12.26	11.9449	6.24072	9.43491	5.48745	5.03599	1.837	10.0057	9.73716	5.0424	8.0806	8.88999	11.7916	9.63076	8.10577	9.60069	5.76902	7.20839	6.23239	2.79989	5.38771	12.3837	7.01458	10.5744
ENSRNOG00000003428	6.72409	7.96111	5.79251	4.48242	7.8151	5.90622	3.75305	8.35075	8.41527	7.694	5.97208	8.94975	10.8511	8.21029	8.92396	7.51391	4.83166	7.0113	5.69445	4.74438	6.61323	8.26453	4.93824	7.51264
ENSRNOG00000003430	399.746	385.106	299.457	262.8	318.191	246.613	214.168	377.057	466.098	418.159	382.707	446.84	442.443	368.084	338.908	449.302	207.983	236.434	221.575	190.682	210.259	421.737	302.454	345.139
ENSRNOG00000003434	1.09779	0.89948	0.479617	0.134211	0.096474	0.106399	0	0.250309	0.594151	0.150863	0.294266	0.680385	0.714541	0.174363	0.20047	0.354833	0.017875	0.123597	0.116319	0.211322	0.01729	0.77675	0.044147	0.41095
ENSRNOG00000003435	0	0	0	0	0	0	0	0	0	0	0	0	0	0	0	0	0	0	0	0	0	0	0	0
ENSRNOG00000003439	4.25025	3.2766	7.54888	4.93998	10.6074	3.33323	4.19074	9.44831	15.6673	15.0562	6.78411	6.34156	11.223	6.33135	12.0082	11.487	2.47757	5.80623	7.43998	6.57756	8.07787	6.90979	6.88366	3.89262
ENSRNOG00000003442	3.11235	2.33668	1.83744	0.570756	1.9464	1.47706	0.277593	2.03264	1.11591	1.09837	4.07174	3.61251	2.3884	0.571807	2.42281	0.92791	1.68622	0.424189	0.192888	0.112185	1.64059	1.45357	2.95538	1.40549
ENSRNOG00000003443	0	0.240741	0	0	0	0	0	0	0	0.057466	0.158786	0.06483	0.056827	0	0.067187	0.145902	0	0	0.367763	0	0	0.053752	0.240112	0.064902
ENSRNOG00000003452	0	0.100041	0.161253	0	0	0	0	0	0	0	0.093607	1.29531	0	0	0	0	0	0	0	0	0	0	0	0
ENSRNOG00000003453	0	0	0	0	0.046751	0.206483	0	0.145884	0	0.041765	0.057403	0.047105	0.082095	0.052434	0.194848	0	0	0.049013	0	0	0.033537	0.077718	0	0
ENSRNOG00000003455	0	0	0	0	0	0.077709	0	0	0.195015	0.078603	0.053974	0.08865	0.03859	0.073935	0	0	0	0.045993	0	0	0	0.109611	0	0
ENSRNOG00000003456	0	0	0	0	0	0	0	0	0	0	0	0	0	0	0	0	0	0	0	0	0	0	0	0
ENSRNOG00000003457	0.135762	0.197367	0.253472	0.093202	0.178181	0.278669	2.00795	0.324294	0.152536	0.20043	0.356155	0.283529	0.042153	0.141949	0.421838	0.075119	0.042361	0.25554	0.196962	0.756929	0.727745	0.095145	0.423694	0.018244
ENSRNOG00000003461	11.4071	9.49478	8.95196	6.45545	6.78077	6.43477	2.60463	10.4433	10.3131	8.87908	11.7898	13.3871	8.9895	7.18023	9.38499	10.812	5.85542	6.72039	4.59404	4.6341	6.95534	9.53734	11.0312	9.65565
ENSRNOG00000003463	44.1376	33.2486	35.7214	30.3787	23.5915	44.5697	19.3845	58.762	44.3586	23.6648	47.489	23.1456	77.4863	72.4713	61.8097	47.9803	20.332	35.1404	10.8441	11.0218	17.5989	40.6432	21.7302	53.9057
ENSRNOG00000003464	1.4609	0.999974	1.67742	0.842352	1.29721	0.892819	0.57949	1.64277	1.82737	1.02005	1.74187	2.19569	1.60607	1.50151	1.9143	1.49754	0.539323	1.14546	0.855627	1.42071	0.76258	1.05035	0.665422	1.66471
ENSRNOG00000003468	0	0	0	0	0	0	0	0	0	0	0	0	0	0	0	0	0	0	0	0	0	0	0	0
ENSRNOG00000003469	0	0	0	0	0	0	0	0	0	0	0	0	0	0	0	0	0	0.057515	0	0	0	0	0	0
ENSRNOG00000003470	5.72127	7.32834	7.18583	4.08247	9.43323	7.83772	3.0886	7.14044	6.13409	8.21862	6.93808	10.634	6.19125	7.41118	7.05543	7.301	6.8599	5.63002	5.64256	4.09064	6.19745	5.47302	6.35069	6.48253
ENSRNOG00000003472	27.2992	21.5755	7.4215	5.27273	2.70456	1.65719	1.32196	17.9864	28.1895	7.45158	10.3298	19.0236	20.0596	9.77956	12.3603	15.4178	0.835926	1.61845	1.30886	1.09707	1.07714	30.9862	8.1398	13.2294
ENSRNOG00000003476	0	0	0	0	0	0	0	0	0	0	0.033559	0.249172	0	0	0.028563	0	0.020431	0	0	0	0	0.022714	0	0
ENSRNOG00000003479	0.192783	0.200016	0.06406	0.089562	0.128631	0	0.457386	0.167005	0.198664	0.258598	0.196619	0.5184	0.140483	0.269047	0.468236	0.218441	0	0.19934	0	0.211301	0	0.186319	0.088631	0.193636
ENSRNOG00000003480	0	0.121058	0	0.18116	0.2904	0.894788	0.495111	0.708333	0.087616	0.432136	1.08502	1.17058	1.5561	0.221255	1.5187	0.439704	0.230984	0.213803	0.72064	0	0	0.163287	0.275259	0.588947
ENSRNOG00000003486	1.09407	1.51176	1.7012	1.97663	1.57617	2.73301	1.05017	3.03089	2.70478	3.08645	2.39129	3.72611	4.97334	0.922654	2.02483	3.57366	0.604806	2.51398	0.939165	3.11924	1.08764	2.52961	2.82293	5.13373
ENSRNOG00000003491	5.03823	2.81854	1.58155	1.96146	1.66278	2.11782	1.56226	3.11882	3.4649	1.83337	3.05278	3.11747	3.79453	3.23984	1.77654	2.40244	1.11154	2.35405	1.46454	1.06737	1.54443	3.86262	2.38472	2.21202
ENSRNOG00000003494	0.032884	0.06935	0.013635	0	0.233681	0.121204	0.13936	0.043538	0.144535	0.110556	0.033441	0.138469	0.085897	0.053303	0	0.04664	0.031067	0.085033	0.011003	0	0.029549	0.08709	0.075104	0.064336
ENSRNOG00000003495	26.2828	17.3534	11.0544	9.91626	7.47145	6.82881	2.12572	13.1413	17.1539	7.69606	12.2649	15.2939	17.9764	13.2458	10.1287	16.3496	5.86404	7.60384	4.8881	4.07886	5.69087	23.1708	9.56259	15.091
ENSRNOG00000003496	0.84881	0.700664	0.543373	0.550122	0.232223	0.585173	0.639313	1.06653	1.04772	0.370587	0.646254	0.919132	0.778534	1.20505	0.723147	1.10715	0.158697	0.303747	0.455058	0.308866	0.523081	0.847416	0.968127	0.797057
ENSRNOG00000003497	4.80383	4.97697	3.7328	2.01739	2.56936	1.91334	1.37904	4.93333	4.59804	3.56297	2.5889	4.49667	5.20146	2.63677	5.79226	3.75717	2.40327	3.98292	2.70891	2.14647	1.11628	4.52344	2.21145	4.23101
ENSRNOG00000003498	0	0	0	0	0	0.100986	0	0	0	0	0	0.459244	0	0	0	0	0	0.384446	0	0	0	0.386288	0	0
ENSRNOG00000003500	5838.87	8982.32	10150.4	8341.33	10581.2	12399.6	10030.5	8640.56	7541.11	10334.8	8720.21	8119.52	8292.3	7769.33	8643.49	6228.54	12912.9	10289.2	13254	11420.4	10624.6	7445.4	9909.88	8908.8
ENSRNOG00000003501	0	0	0	0	0	0	0	0	0	0	0	0	0	0	0	0	0	0	0	0	0	0	0	0
ENSRNOG00000003504	10.6652	9.86963	8.96014	9.3138	9.11238	9.27305	13.5085	10.7378	8.99952	7.95087	10.8681	10.2712	9.91557	10.3682	12.0014	10.1619	9.68247	13.9041	7.58402	10.2616	9.01892	8.30177	14.5884	10.5011
ENSRNOG00000003506	31.5804	23.5764	18.2789	18.0242	8.9014	10.0574	6.61948	21.0055	22.5644	13.7247	20.9625	17.2092	21.9671	26.5146	16.7573	18.5807	9.66842	10.4525	9.52112	6.28341	11.02	24.2512	14.6615	20.221
ENSRNOG00000003508	33.6801	22.2043	15.5745	19.1781	8.48472	7.49087	1.29543	16.9518	17.4796	11.0946	16.0499	18.0147	17.6833	21.7467	15.8395	15.2981	8.90114	8.42542	8.08811	5.22392	9.97568	25.7719	9.82222	18.9798
ENSRNOG00000003509	0	0.139838	0	0	0	0	0	0	0	0	0.279367	0	0	0	0.23465	0	0.090176	0	0	0	0	0.189212	0.319902	0
ENSRNOG00000003510	0.353747	0.719582	0.196229	0.091301	0.140329	0.130057	0	0.29193	0.305147	0.292514	0.120586	1.08401	0.388074	0.192799	0.869475	0.3892	0.111725	0.25784	0.238984	0.268647	0.070408	0.163264	0.181794	0.799901
ENSRNOG00000003512	0	0	0	0	0	0	0	0	0	0.121358	0.023639	0	0	0	0	0	0	0	0	0	0	0	0	0
ENSRNOG00000003515	154.728	421.933	218.845	130.104	144.72	198.542	577.755	296.795	378.483	157.29	313.86	197.803	235.583	120.226	189.112	123.532	162.283	139.563	110.585	74.3004	116.195	629.504	330.468	389.352
ENSRNOG00000003517	1.02452	0.824681	0.475666	0.793279	0.471123	0.58407	0	0.787782	0.340791	0.925431	0.117264	0.759618	1.17706	0.914422	0.888923	0.748917	0.373762	0.622634	0.778605	0.515569	0.203067	1.27058	0.802791	0.955065
ENSRNOG00000003518	0	0	0	0	0	0	0	0	0	0	0	0	0	0	0	0	0	0	0	0	0	0	0	0
ENSRNOG00000003520	93.5475	99.6634	91.1848	86.9223	85.3586	74.8233	36.7616	93.5195	106.35	89.1791	108.716	100.697	100.407	93.0464	97.4136	94.0865	76.8565	80.2759	70.4591	61.8	77.7493	90.5687	108.801	95.8131
ENSRNOG00000003521	0	0	0	0	0	0	0	0	0	0	0	0	0	0	0.236541	0	0	0	0	0	0	0	0	0
ENSRNOG00000003522	0	0.077192	0	0	0.061902	0	0.567793	0.064485	0.110531	0.276455	0.152667	0.498993	0.05463	0	0.129246	0	0	0	0	0.338838	0	0.31008	0	0
ENSRNOG00000003524	66.6177	44.3386	39.6923	59.1042	21.0723	28.2313	5.29563	39.3318	43.8605	20.1795	38.4986	35.5141	39.4893	56.4829	32.9177	42.4727	27.5133	27.2162	17.2202	12.4151	19.7151	52.5531	23.6119	49.8273
ENSRNOG00000003526	1.4202	0.570244	0.456962	0.696945	0.114546	0.168563	0.492079	0.912676	0.911941	0.375246	0.420924	0.961753	0.802261	0.832416	0.834557	1.25393	0.200738	0.317484	0	0	0	1.32964	0.386969	0.920521
ENSRNOG00000003531	0	0	0	0	0	0	0	0	0	0	0	0	0	0	0	0	0	0	0	0	0	0	0	0
ENSRNOG00000003532	0	0	0	0	0	0	0	0	0	0	0	0	0	0	0	0	0	0	0	0	0	0	0	0
ENSRNOG00000003533	26.0611	23.7083	18.382	10.394	15.6064	8.53193	5.37581	17.2989	19.7919	17.8182	20.8242	23.3162	23.0189	15.0198	17.935	18.7509	6.81058	9.26963	9.97223	9.82868	11.5398	21.8694	14.0714	22.4213
ENSRNOG00000003536	8.03753	6.84172	6.64419	7.91484	2.99005	3.27666	1.81607	8.46203	6.3447	4.05338	6.22385	6.71772	8.62445	6.52294	5.79222	6.42073	4.24371	4.27027	3.57795	1.27965	3.7214	6.77464	6.44801	6.90065
ENSRNOG00000003537	0.039845	0.027583	0	0	0.032949	0	0	0.011511	0.03894	0	0.067565	0.022387	0.038541	0.030733	0.01152	0.012561	0.016264	0.050598	0.017764	0	0	0	0.05051	0.055066
ENSRNOG00000003538	0.31758	0.252134	0.108463	0.130181	0.187348	0.082612	0.126668	0.113325	0.082147	0.195333	0.190032	0.267396	0.108523	0.173101	0.097222	0.12363	0.091836	0.095206	0.150095	0	0.055945	0.141471	0.085388	0.156269
ENSRNOG00000003541	5.44976	5.02855	2.05245	1.67632	1.73706	1.20657	0	4.13616	4.20962	1.05283	5.12575	5.37593	5.80372	5.87816	3.30304	4.78272	1.90703	2.18007	1.11348	0.407495	0.578805	5.02413	3.93154	4.75437
ENSRNOG00000003542	100.435	104.185	112.268	129.882	100.495	104.122	32.373	136.238	154.908	98.8329	128.053	129.995	132.16	103.537	119.099	115.065	159.269	151.036	79.6199	68.6931	99.2417	111.182	138.978	124.42
ENSRNOG00000003543	0.072058	0	0	0	0	0	0	0	0.053432	0	0	0	0	0	0	0	0	0	0	0	0	0	0	0
ENSRNOG00000003544	0.033274	0.034528	0	0	0.083299	0	0	0	0.220173	0	0	0	0.048449	0.046386	0	0	0	0.028561	0	0	0.079628	0	0	0
ENSRNOG00000003545	10.7013	9.95724	8.29009	8.10005	9.15114	6.0529	1.1304	10.8145	11.7448	11.6909	9.47742	13.1746	10.9358	10.1126	9.9782	9.43504	6.29765	6.70787	6.68131	4.74531	6.87229	10.0971	12.1423	8.38966
ENSRNOG00000003546	2.67222	1.93464	2.34855	1.75874	3.09046	3.42372	1.922	4.73695	1.80792	3.35002	3.17399	2.7808	2.6739	2.09204	2.55056	3.38635	2.75912	5.56554	2.7539	0.483056	2.69718	2.80395	1.89576	2.13117
ENSRNOG00000003548	0	0	0	0	0	0	0	0	0	0	0	0	0	0	0	0	0	0	0	0	0	0	0	0
ENSRNOG00000003549	124.024	124.333	126.631	163.48	119.09	168.475	63.235	140.616	155.633	149.768	142.497	132.356	132.496	176.504	139.421	163.96	112.85	132.287	125.935	104.431	147.643	133.111	153.57	130.365
ENSRNOG00000003550	9.49115	9.50322	6.18206	8.8928	5.43205	7.38056	1.82371	10.2177	10.486	9.28914	9.24212	9.21155	12.178	7.44666	7.26536	9.8405	6.69644	8.431	7.47054	1.88546	5.23034	11.4626	12.3726	7.55342
ENSRNOG00000003551	6.34879	5.47623	3.73912	5.74235	4.25664	3.42951	0.190383	7.20094	6.3935	4.84738	4.36509	6.31551	6.65341	5.58739	4.72767	6.3592	3.71924	4.11948	3.14845	1.22922	3.18773	5.17113	5.36609	4.79941
ENSRNOG00000003553	1.25608	0.113262	0.272555	0.042286	0.272849	0.56234	0	0.520247	0.080682	0.325006	0.669804	4.62774	0.718385	0.280387	1.18438	0.206063	0.034393	0.095228	0.184295	1.04566	0.391443	0	0.420447	0.503078
ENSRNOG00000003554	0.662482	0.622638	0.273485	0.351274	0.436758	0.356194	0	0.695375	0.692927	0.286189	0.635281	0.61833	0.607017	0.713781	0.851913	1.01329	0.14712	0.269919	0	0.159441	0.083505	1.11107	0.24952	0.350514
ENSRNOG00000003555	0	0	0	0	0	0	0	0	0	0	0	0	0	0	0	0	0	0	0	0	0	0	0	0
ENSRNOG00000003559	2.06368	2.24467	1.63226	2.02658	3.35442	4.25838	9.25351	3.13872	1.59725	2.50986	3.13631	1.64765	2.71991	2.69928	3.92966	1.94719	3.85579	3.45594	3.15631	4.82095	5.0525	1.98382	3.75407	1.77012
ENSRNOG00000003562	0	0	0	0	0	0	0	0	0	0	0.037615	0.093012	0	0	0	0	0	0	0	0	0	0	0	0
ENSRNOG00000003563	10.0187	9.35172	9.95487	7.44952	3.85163	3.62837	5.57149	9.83388	8.72271	5.39093	8.55573	9.80207	8.51822	10.4724	7.26477	8.74724	4.33984	4.33475	3.98489	2.81167	5.68145	9.30918	8.25908	8.77642
ENSRNOG00000003566	4267.01	4619.27	4534.99	3916.38	3573.14	2958.98	724.799	4316.2	5076.34	4693.26	4655.17	4521.93	4936.17	4041.08	4181.39	4554.98	3143.27	3829.38	3513.42	2503.03	2869.54	4321.64	5066.89	4453.71
ENSRNOG00000003567	19.4197	12.7217	18.1123	16.7507	13.7356	12.7414	4.98313	16.596	21.2541	17.4411	14.628	15.8549	22.1307	24.4012	19.0418	21.8275	12.8245	16.0406	11.8917	8.64291	13.9707	18.0092	11.669	20.0823
ENSRNOG00000003569	0	0	0	0	0	0	0	0	0	0	0	0	0	0	0	0	0	0	0	0	0	0	0	0
ENSRNOG00000003575	0	0	0	0.12785	0.40792	0	0	0	0	0	0	0	0	0.078864	0	0.154693	0.112583	0.156697	0	0	0	0	0	0
ENSRNOG00000003576	1.45158	0.741037	0.750322	0.737007	0.218646	0.385738	0.282345	1.03101	0.698377	0.532876	0.605569	0.600775	1.20278	1.22505	0.639866	0.742175	0.410853	0.568034	0.079754	0.447596	0.142472	1.50825	0.435722	1.07508
ENSRNOG00000003578	6.25858	4.39644	3.72892	3.26652	3.25557	2.58593	0.523927	3.77678	4.42514	3.52143	3.9911	4.97192	5.11408	4.01386	2.58693	4.54453	1.88558	2.67151	2.42974	1.3585	1.87938	4.45566	2.79916	3.32183
ENSRNOG00000003580	0	0	0	0	0	0	0	0	1.01966	0	0	0	0	0	80.6012	0	0	0	0	0	0	0	0	0
ENSRNOG00000003581	0.093096	0.08959	0.2512	0.200612	0.409371	0.349594	2.7735	0.66424	0.387742	0.496902	0.308477	0.181351	0.305716	0.387375	0.187291	0.570676	0.296793	0.186673	0.610475	0.855365	0.413046	0.373244	0.364463	0.216896
ENSRNOG00000003583	11.8402	8.66566	9.12391	6.93311	8.54839	3.53382	4.82595	8.52036	7.74051	7.14106	8.56856	11.0923	12.4814	12.7269	8.53844	9.20326	5.52674	7.85434	3.56153	4.51088	4.85498	7.9573	6.53219	7.44108
ENSRNOG00000003585	0.141391	0	0	0	0	0	0	0	0.026	0.079053	0	0.029713	0	0.098597	0	0.066767	0	0	0	0	0.105722	0.097564	0	0
ENSRNOG00000003587	0.111274	0.07697	0.338903	0.143597	0.216582	0.16385	0	0.514121	0.32752	0.110583	0.075644	0.561118	0.378307	0.258744	0.418266	0.280211	0.046158	0.159634	0.274298	0	0.288399	0.076801	0.142044	0.372787
ENSRNOG00000003588	0	0	0	0	0	0	0	0	0	0	0	0	0	0	0	0.170926	0	0	0	0	0	0	0	0
ENSRNOG00000003590	3.89081	2.76132	1.00166	1.07719	0.897801	0.924524	0.205991	2.41502	2.87797	1.11306	1.41731	2.69367	2.96902	2.12213	1.15369	2.13279	0.529868	0.833327	1.03235	0.110783	0.249112	3.68642	0.8909	1.915
ENSRNOG00000003592	13.5114	15.4067	15.939	13.5044	13.9413	11.8385	3.14662	18.461	20.2757	16.5797	19.1442	19.3765	16.048	16.228	16.9042	21.3787	11.4861	12.4769	12.968	7.85351	7.84584	17.3537	21.2138	14.0645
ENSRNOG00000003594	71.8523	61.7416	53.427	45.468	33.2598	31.759	13.4713	57.2393	65.0299	54.3034	54.8963	52.8305	56.5218	54.9305	48.9943	63.1012	22.7381	39.0339	34.489	29.7948	31.9611	59.3832	49.9885	50.8478
ENSRNOG00000003595	0	0.227001	0	0	0.272406	0	0	0.284591	0.081992	0.158995	0	0.183005	0.23953	0	0	0.103085	0	0.298921	0.524509	0	0.391341	0	1.28723	0
ENSRNOG00000003596	0.189256	0.391982	0.552724	0.366348	0.392388	0.416623	0	0.655098	0.493642	1.12132	0.583375	9.4105	0.487543	0.623486	0.574691	1.60275	0.24516	0.340024	0.96664	0	1.52145	0.790026	0.294891	1.11082
ENSRNOG00000003597	72.9888	48.9201	74.7767	111.892	29.0529	47.4907	30.3184	74.7539	92.1113	59.2758	47.1777	66.9433	70.4839	90.7535	60.1382	82.7131	44.0128	48.0941	41.6416	20.6834	52.9379	70.7369	40.8209	57.7574
ENSRNOG00000003599	12.3935	10.3051	11.196	9.16243	11.992	11.6799	15.8939	16.4888	10.3277	12.9476	12.119	12.6112	18.01	13.0814	9.962	13.4613	11.9896	15.9926	11.4759	5.54471	9.56628	11.8458	13.2675	11.2051
ENSRNOG00000003600	11.1926	9.46795	7.05418	8.30217	6.01861	6.55768	4.62286	9.88746	11.3822	8.27747	7.60301	8.70028	10.1309	9.88844	7.42428	10.4252	5.81007	5.58986	4.58905	3.66838	5.02767	10.5082	6.47257	9.15645
ENSRNOG00000003601	0	0.138108	0	0	0	0.342748	0	0.115361	0.246702	0	0.068197	0	0.341523	0.093513	0	0	0	0	0	0	0	0.36935	0	0.223241
ENSRNOG00000003603	0.278014	0.144185	0.115549	0	0.115847	0.068192	0	0	0	0	0	0.459864	0.033812	0.02159	0.160778	0	0	0	0	0	0	0.250647	0	0.077587
ENSRNOG00000003606	5.6249	8.24188	7.55663	7.56932	10.3722	5.49779	0.338007	5.21477	4.47518	5.18784	5.12585	3.26043	3.17621	6.66082	4.56007	7.3464	7.05592	4.05968	6.15965	8.09949	1.16804	9.65855	4.82207	9.18217
ENSRNOG00000003611	44.4361	29.1131	34.5199	26.7965	28.9114	30.0721	9.25638	31.9645	45.0808	33.959	29.9656	32.0256	29.4433	41.4359	31.518	53.1679	24.6194	18.7918	36.6757	34.1844	33.8861	27.2992	24.3329	22.7199
ENSRNOG00000003613	0.297334	0.453979	0.290111	0.189594	0.263138	0.193377	0.252013	0.287994	0.410079	0.444195	0.444722	0.824774	0.584105	0.234938	0.424778	0.281123	0.032217	0.296869	0.292686	0.128102	0.083814	0.445447	0.053277	0.380382
ENSRNOG00000003614	0.285627	0.169326	0.135613	0.252752	0.034024	0.090106	0	0.388809	0.270446	0	0.083256	0.41137	0.297462	0.189907	0.14158	0.308187	0.050908	0.316956	0	0.111781	0.048796	0.309949	0.281578	0.273249
ENSRNOG00000003616	0.230982	0.719175	0.287606	0.469472	0.216943	0.36155	0.122341	0.600399	0.530189	0.430793	0.323508	1.21429	0.630117	0.576408	0.701247	0.245514	0.267975	0.345869	0.232505	0.396004	0.069119	0.537443	0.110304	0.434876
ENSRNOG00000003620	161.35	229.573	125.086	112.242	140.149	82.1776	24.92	170.764	128.626	138.205	154.503	155.668	149.911	77.5407	101.333	120.045	101.043	94.1572	156.83	80.9456	122.686	153.491	135.391	156.514
ENSRNOG00000003622	5.28847	5.86733	5.5492	4.16522	6.59082	6.96893	14.3231	6.50573	6.62017	8.96326	6.89516	8.01528	7.87923	4.74739	8.17989	6.84134	3.90955	6.16361	8.22107	9.76081	9.9638	7.15953	7.2885	8.92598
ENSRNOG00000003625	44.6782	44.4066	40.7699	50.9087	49.308	61.4236	192.857	42.8779	47.209	41.2223	39.5662	38.7422	43.9081	50.2341	40.8984	46.6566	63.1716	55.1792	48.4379	56.4388	67.0431	45.0372	52.2058	47.4036
ENSRNOG00000003626	392.774	457.566	518.469	554.122	610.429	638.777	796.162	467.689	464.692	554.177	461.098	466.297	431.657	455.288	463.145	534.863	653.127	565.425	674.873	677.265	729.581	379.567	620.586	463.438
ENSRNOG00000003629	1.5051	1.75682	1.06271	0.990575	1.16128	1.46822	1.05216	2.37956	2.29018	1.78864	0.959291	2.05545	2.24804	2.07358	1.4035	1.84764	0.445006	1.81445	0.708391	0.618695	0.593954	1.602	1.18179	1.32275
ENSRNOG00000003633	0	0	0	0	0	0	0	0	0	0	0	0	0	0	0	0	0	0	0	0	0	0	0	0
ENSRNOG00000003634	5.21964	3.07767	3.12393	1.76562	3.06975	2.23088	0.600047	3.39955	4.05851	3.25726	2.62897	3.14481	3.99367	3.58417	2.53905	3.98306	2.39236	1.58302	2.79349	2.24416	2.99742	2.69335	1.99136	3.1183
ENSRNOG00000003635	2.85956	2.22643	2.02338	2.42576	2.3014	2.01434	2.33447	2.82421	2.621	1.71126	2.07533	2.77881	3.37568	2.41705	1.58669	2.3453	1.43644	1.8963	1.47896	1.25076	2.26644	3.63449	1.87535	2.51533
ENSRNOG00000003643	0.993277	0.379501	0	0.040478	0	0.038455	0	0.40748	0.463159	0.155597	0.106829	0.658061	0.801956	0.341438	0.090699	0.246604	0	0	0.035265	0	0.156157	0.831631	0.120659	0.218881
ENSRNOG00000003645	190.074	128.1	134.944	139.22	97.8126	94.796	26.8561	159.308	111.837	144.321	141.713	137.683	135.326	130.877	127.465	147.274	94.4014	106.44	92.584	65.3937	83.063	138.46	101.037	115.029
ENSRNOG00000003648	0	0.156446	0.251573	0.233796	0	0.110907	0	0	0.168054	0.280125	0.077366	0.252812	0.055371	0.035385	0.065488	0.497805	0.530594	0.200524	0.255933	0	0.090035	0.104758	0.233905	0.253028
ENSRNOG00000003649	3.83874	5.54415	3.77333	10.3205	2.00294	7.1294	3.34226	7.48956	6.58416	6.51655	5.80486	6.36471	6.41566	4.11577	7.02992	4.82976	2.6607	2.73276	1.61858	2.40026	2.76164	8.08733	8.80762	4.12732
ENSRNOG00000003650	2.98144	3.98523	3.24043	4.8888	3.17418	4.2272	1.63148	2.27309	2.66165	3.86232	2.73237	3.19909	3.40556	2.51846	3.95735	4.10523	3.73565	3.69192	4.01467	7.41692	3.42566	4.31933	3.08042	2.50629
ENSRNOG00000003653	136.375	164.211	135.237	111.161	147.547	102.728	78.845	136.098	143.162	132.008	140.181	150.637	142.113	101.95	126.902	128.563	107.421	115.57	125.444	89.6419	144.262	128.44	144.422	147.098
ENSRNOG00000003654	0.165362	0	0	0	0	0.182138	0	0	0	0	0	0.138354	0	0.038816	0.143462	0	0	0	0	0	0	0	0	0
ENSRNOG00000003657	0	0.039127	0.187956	0	0.062911	0.056578	0.159773	0.130677	0.08326	0	0	0.12677	0.027477	0.106292	0.196273	0.106832	0	0	0.101426	0	0	0.104122	0.144445	0.031564
ENSRNOG00000003661	7.82347	10.3307	7.38394	10.1848	6.13708	10.8562	12.8131	9.07792	9.46414	8.22156	6.79404	10.6423	7.13937	8.88542	7.38411	8.33685	6.64116	9.66758	8.35607	12.264	9.17004	8.96122	6.81428	8.43183
ENSRNOG00000003666	32.1707	41.6991	41.8037	57.5098	48.1857	18.7807	0	123.592	56.4497	57.3506	96.2324	49.922	29.7334	39.479	89.6342	31.8227	29.157	39.8165	18.8541	11.9497	19.4407	50.277	48.0541	42.356
ENSRNOG00000003668	0	0	0	0	0	0	0	0	0	0	0	0	0	0	0	0	0	0	0	0	0	0	0	0
ENSRNOG00000003669	0	0	0.017756	0	0	0	0	0.037094	0	0	0	0	0	0.08978	0	0.060694	0	0.018215	0	0	0	0	0	0
ENSRNOG00000003670	151.161	125.583	130.994	109.953	80.1036	77.905	2.62134	119.858	131.342	120.836	109.925	108.84	145.581	104.988	96.5087	134.65	60.6174	45.5528	61.4165	16.9099	57.3399	128.697	86.7925	101.855
ENSRNOG00000003671	0	0	0	0	0	0	0	0	0	0	0	0	0	0	0	0	0	0	0	0	0	0	0	0
ENSRNOG00000003672	0	0	0	0	0	0	0	0	0	0	0	0	0	0	0	0	0	0	0	0	0	0	0	0
ENSRNOG00000003673	3.9853	4.66299	2.6767	3.12534	3.36225	2.33039	1.68817	4.77911	4.63864	3.04185	5.16746	3.98803	5.29881	3.789	4.25495	5.35101	2.69631	3.90997	1.51612	1.11848	2.77794	4.02797	2.86854	4.02161
ENSRNOG00000003674	2.71473	4.09884	5.42925	3.18301	4.18837	4.61472	12.8093	5.37138	5.24026	5.81284	3.89627	6.75253	4.15481	2.21884	4.10469	3.43391	3.02774	3.37055	2.84144	2.25728	4.80982	7.10627	2.465	3.77007
ENSRNOG00000003675	0	0	0	0	0	0	0	0	0	0	0	0.040932	0	0	0	0	0	0	0	0	0	0	0	0
ENSRNOG00000003679	5.62553	2.81242	1.66592	1.17537	0.808753	0.822844	0.756861	3.5212	2.75719	1.36774	1.81576	2.85805	3.43428	2.16336	2.15572	2.88502	0.465207	1.26067	0.517715	0.804117	0.847054	3.7582	1.16645	2.12855
ENSRNOG00000003680	0	0	0	0	0	0	0	0	0	0	0	0	0	0	0	0	0	0	0	0	0	0	0	0
ENSRNOG00000003681	0	0	0	0	0	0	0	0	0	0	0	0.014455	0	0	0	0	0.021074	0	0	0	0	0	0	0
ENSRNOG00000003682	2.12208	1.80516	1.41074	1.44593	2.40613	1.53066	1.0069	3.38227	2.68896	2.68725	2.98828	2.45992	2.84732	1.58077	2.79801	2.84466	2.25294	2.20048	1.31409	1.08497	1.47171	2.69697	3.19068	2.73572
ENSRNOG00000003683	0.07002	0	0	0.054216	0.174641	0	0	0	0.051898	0	0.07171	0.17597	0	0	0.182232	0.065987	0	0	0	0	0	0.097097	0.054153	0
ENSRNOG00000003686	9.45112	7.56144	5.89539	4.01659	4.43028	3.15461	3.23487	7.60485	8.15445	6.17974	6.90933	9.41352	8.23198	6.93538	6.81302	6.53808	3.34675	3.8038	3.3699	2.81035	4.25998	7.66733	4.82266	8.43711
ENSRNOG00000003687	1.98508	3.47237	1.02408	1.18237	1.13313	1.00507	0	2.50793	2.65147	1.23608	1.73929	7.74015	3.06648	1.38211	3.04768	3.2929	1.44424	1.72188	0.632228	0.964139	0.724271	3.21315	2.17921	2.0523
ENSRNOG00000003688	0	0	0	0	0	0	0	0	0	0	0	0	0	0	0	0	0	0	0	0	0	0	0	0
ENSRNOG00000003689	36.4053	37.0092	27.9166	26.9499	24.8694	19.9522	5.60965	38.3375	31.3938	28.2557	30.6258	37.412	39.8602	29.2572	31.5475	37.6277	17.7886	21.4706	20.6587	17.2044	19.2372	37.0147	27.8935	36.0556
ENSRNOG00000003691	77.2373	57.3042	60.8675	55.6937	38.1971	45.3411	46.5007	42.018	61.242	55.051	52.3601	58.479	47.4344	60.0543	43.7838	56.2283	30.293	26.5215	35.9796	41.2594	46.6485	55.5201	37.1789	54.962
ENSRNOG00000003694	20.1379	12.711	8.4983	8.65132	8.78663	7.60926	1.87209	18.0037	12.3246	8.70484	15.2488	14.9808	21.3894	14.1732	11.269	13.1462	6.69592	7.01685	6.95258	2.02278	4.78295	16.8057	8.63303	11.1926
ENSRNOG00000003695	0	0	0	0	0	0	0	0	0	0	0	0	0	0	0	0	0	0	0	0	0	0	0	0
ENSRNOG00000003698	0	0	0	0	0	0	0	0	0	0	0	0	0	0	0	0	0	0	0	0	0	0	0	0
ENSRNOG00000003699	2.48767	3.88424	2.65592	1.76271	2.06907	2.34377	0.943536	2.22442	3.81116	2.63669	4.71974	3.08491	3.52794	3.40095	2.60833	3.35892	1.69509	2.9879	1.14293	0.100989	1.45835	3.65076	4.11565	4.03286
ENSRNOG00000003703	0.448868	0.620969	0.217499	0.463404	0.031202	0.192775	0	0.518475	0.880849	0.808491	0.495875	1.22602	0.490545	1.07861	0.454258	0.317903	0.232798	0.450866	0.150896	0.170851	0.357953	0.619643	0.687654	0.438315
ENSRNOG00000003704	0	0	0	0	0	0	0	0	0	0	0	0.020709	0	0	0	0	0.015183	0	0	0	0	0.033913	0	0.08236
ENSRNOG00000003705	0	0	0	0.044614	0	0	0	0.099793	0	0	0.058914	0.048328	0.08426	0.188369	0	0.108684	0	0	0.311317	0	0.034408	0.119645	0	0
ENSRNOG00000003706	112.38	104.559	109.452	139.808	92.5428	104.813	17.4161	105.939	131.087	116.516	118.649	107.669	105.092	150.406	118.32	124.898	91.1069	105.754	79.1719	71.6243	80.6028	103.311	106.821	110.963
ENSRNOG00000003707	2.42034	1.81861	1.25075	0.939642	2.27248	1.61852	1.0003	5.17111	2.70933	3.5169	2.14464	2.82086	3.42126	2.53073	4.34335	7.23876	1.31058	1.70609	0.836847	1.0514	0.969771	3.64951	1.22423	1.54628
ENSRNOG00000003709	56.8142	65.8123	46.6675	28.0746	33.4613	14.6375	5.63526	57.3712	65.1247	44.8195	59.8502	61.0249	68.2152	44.0254	56.0491	58.8395	20.6012	29.0911	30.4327	21.1779	27.2268	65.8273	55.618	63.8791
ENSRNOG00000003712	14.8547	13.7343	9.25997	7.59708	8.12737	5.87775	2.66462	10.2945	13.0277	10.0989	10.5422	13.4457	14.8689	10.886	9.77343	13.0245	4.32477	5.78113	6.30436	4.19032	5.18066	11.3781	6.98116	11.1384
ENSRNOG00000003713	0	0	0	0	0	0	0	0	0	0	0	0	0	0	0	0	0	0	0	0	0	0	0	0
ENSRNOG00000003714	11.0436	11.8835	7.7809	6.82754	13.2888	10.7478	13.6291	15.1897	20.9481	18.2784	9.84009	12.8176	16.734	9.28965	15.2258	20.7144	6.22579	19.172	9.71654	7.00094	9.53974	13.1465	10.1107	8.25265
ENSRNOG00000003715	0.052278	0.216858	0.260856	0	0.043541	0.153821	0	0.090551	0.038597	0	0.053415	0.219354	0.076377	0.024388	0.226749	0.049321	0	0.136502	0	0.47677	0	0.216947	0.080439	0.175105
ENSRNOG00000003716	0	1.05231	1.33112	1.99134	0.820832	1.47725	0	3.0787	0.419191	0.728357	1.11553	1.64248	0.818723	0.262544	2.68474	1.88609	2.54796	2.40534	2.70554	0	1.78523	0.760196	2.26657	1.74456
ENSRNOG00000003717	11.3195	8.13333	8.96386	7.74294	4.73461	6.63423	2.47041	10.702	11.7855	9.12877	9.88515	11.8684	12.4157	10.0138	7.41015	11.7805	3.53499	5.08081	6.58361	3.72957	4.30903	10.3514	9.23626	10.4147
ENSRNOG00000003718	0	0	0	0	0	0	0	0	0	0	0	0	0	0	0	0	0	0	0	0	0	0	0	0
ENSRNOG00000003719	9.51607	7.43625	6.45291	4.99539	5.55895	4.14571	1.63908	8.79546	11.084	6.99879	6.20311	8.2334	9.76943	9.30953	9.02532	11.2405	3.72375	4.80286	4.54403	4.10575	4.56705	8.45568	7.88349	7.43488
ENSRNOG00000003720	0	0	0	0	0.155925	0.453459	0	0.163954	0	0	0	1.13687	0.142129	0	0	0	0.131835	0.437853	0.132101	0	0	0	0	0
ENSRNOG00000003721	1.32854	1.43303	1.62142	1.93632	0.870165	1.13156	0.242843	0.880302	1.22382	0.66095	1.24665	1.18353	1.4395	1.54644	0.836037	1.18159	0.884806	1.71279	1.32773	0.643314	0.764089	1.36436	1.05403	0.915418
ENSRNOG00000003722	0	0	0	0	0	0	0	0.023009	0.019494	0	0	1.78724	0	0	0	0	0	0	0	0	0	0.036602	0	0
ENSRNOG00000003723	17.8015	13.8618	10.9581	9.37594	9.74652	7.84488	2.32463	15.1135	15.6963	11.8543	14.3506	17.1113	16.1917	12.0081	13.5853	16.6029	6.20542	7.12803	7.65479	6.64874	7.63586	13.9033	8.78738	12.5529
ENSRNOG00000003724	68.4508	77.4621	84.2769	90.4781	69.371	78.1061	30.5936	83.753	81.5501	84.4233	88.6535	81.5348	83.111	88.382	79.1607	84.2628	94.5683	98.4369	74.2763	51.0023	77.3065	74.9876	102.367	88.226
ENSRNOG00000003726	0.048935	0.076192	0	0.056834	0	0	0	0.042403	0.017954	0.109573	0.024908	0.020589	0	0	0.021223	0.046247	0	0	0	0	0	0.016858	0	0
ENSRNOG00000003728	12.8988	12.3174	9.56156	7.34731	5.98657	8.4097	2.50776	12.0672	9.88316	8.06	12.1282	12.1984	12.9712	10.4011	12.2768	8.59898	6.72236	7.55936	5.63801	3.35174	6.13955	12.9567	9.02866	9.71764
ENSRNOG00000003732	0.112924	0	0.062536	0.058291	0.031398	0.027713	0	0.097826	0.083104	0.056108	0.076772	0.15817	0.274254	0.052522	0.163258	0.07109	0.093721	0.129653	0	0	0	0.025982	0	0.031506
ENSRNOG00000003734	0	0	0	0	0	0	0	0	0	0	0	0	0	0	0	0	0	0	0	0	0	0	0	0
ENSRNOG00000003736	1.82675	0.566404	0.748038	0.422491	0.455782	0.402048	0.422231	1.74739	1.09658	0.83231	1.0384	2.99477	1.01732	1.02326	1.25527	1.435	0.117024	0.647175	0.44526	0.151934	0.695996	1.30753	0.941176	1.46878
ENSRNOG00000003737	0	0	0	0	0	0	0	0	0	0	0	0	0	0	0	0	0	0	0	0	0	0	0	0
ENSRNOG00000003738	0.223431	0.150157	0.185143	0.020353	0.032992	0.116325	0.089131	0.148103	0.283404	0.044232	0.233595	0.138493	0.280943	0.328003	0.096896	0.211394	0.004005	0.105141	0.021941	0	0	0.158081	0.084805	0.104405
ENSRNOG00000003740	1.04563	1.56298	1.94223	0.359832	0.576859	0	0.885088	1.30646	0.347994	0.858412	1.19717	0.775089	1.03013	0.768945	0.20161	0.327529	0.534951	0.424407	0.318027	0	0	0.810739	0.273303	1.85214
ENSRNOG00000003741	0.067392	0	0	0	0	0	0	0.038932	0.016477	0.016771	0	0.037814	0.016323	0.052079	0.058455	0	0	0.019133	0	0	0	0	0	0
ENSRNOG00000003742	1.02246	0.621655	0.186635	0.279957	0.15618	0.088718	0.204242	0.690354	0.903925	0.502375	0.737199	0.472067	1.03675	0.635599	0.174243	0.318254	0.139837	0.193448	0	0	0.144136	0.954011	0.258159	0.134513
ENSRNOG00000003743	35.1906	25.191	25.6823	25.6401	25.4632	22.4122	11.6526	31.4662	37.5891	25.568	26.3557	31.6233	31.7328	30.0712	26.1145	31.0463	20.7501	20.1877	15.9994	14.3433	24.4659	30.2972	22.1597	25.4255
ENSRNOG00000003745	0.180758	0.249873	0.307512	0.186612	0.651858	0.491431	0.306238	0.668597	2.46898	0.413172	0.289926	2.32408	0.289857	0.534948	0.365884	2.55675	0.228562	0.422007	0.488606	0.878425	0.575582	0.209311	0.371716	0.100934
ENSRNOG00000003746	665.381	678.407	528.789	479.781	289.973	268.155	83.6761	576.51	627.017	442.336	654.808	613.063	595.969	587.596	492.308	686.039	255.418	316.229	219.242	142.997	225.545	679.692	577.685	599.116
ENSRNOG00000003747	26.2481	27.3713	24.1846	24.718	16.8511	15.557	5.33129	22.4864	24.4851	20.1754	23.6709	24.7658	23.6019	28.2186	21.926	23.5391	16.6431	23.156	15.8611	10.0684	12.6791	23.4862	25.3785	20.5177
ENSRNOG00000003748	0.22479	0.310589	0.49941	0.116035	0.12453	0.330274	0	0.064866	0.166793	0.333689	0.307156	0.06274	0.219827	0.245841	0.650046	0.423555	0.287166	0.397921	0.355617	0	0.312808	0.207953	0.23214	0.439523
ENSRNOG00000003749	0.790129	0.589992	0.235759	0.152328	0.2922	0.225514	0.629895	0.511444	0.514646	0.179522	0.311435	0.546293	0.604427	0.27362	0.170645	0.426904	0.249802	0.279144	0.102523	0.20003	0.287967	0.481777	0.216681	0.603476
ENSRNOG00000003755	0	0.254212	0.040757	0	0	0	0	0	0.036166	0	0	0	0	0	0	0.092515	0.153764	0.085129	0.099132	0	0.234345	0	0	0.041045
ENSRNOG00000003756	0	0	0	0	0	0	0	0	0	0	0	0	0	0	0	0	0	0	0	0	0	0	0	0
ENSRNOG00000003759	1.58062	1.07743	1.16362	1.11896	0.602252	0.299105	0	0.625874	1.13186	0.60534	0.460995	1.2136	1.54855	1.03083	1.21442	1.23613	0.254304	0.508324	0.152079	0.247313	0.215954	0.998549	0.346715	1.51233
ENSRNOG00000003762	0.325285	0.196944	0.247482	0.083955	0.203712	0.059907	0.160807	0.09395	0.119418	0	0.05521	0.159632	0.354839	0.201288	0.070539	0.256139	0.050257	0.069494	0.127284	0.099163	0.032451	0.242885	0.020701	0.272173
ENSRNOG00000003763	154.77	157.334	194.062	171.55	134.265	158.413	72.1233	154.258	185.313	189.435	166.943	154.145	161.746	188.42	149.444	167.647	140.898	132.751	134.011	125.925	106.195	150.263	206.345	170.188
ENSRNOG00000003765	0	0	0	0	0	0	0	0	0	0	0	0	0	0	0	0	0	0	0	0	0	0	0	0
ENSRNOG00000003767	2.38224	1.95745	1.32563	1.91739	1.9258	1.42971	0.643621	2.79793	2.4249	1.88241	1.90219	2.36852	2.57898	2.75144	1.95192	2.71146	1.26344	1.52679	0.679428	0.977437	1.41418	2.33231	2.28545	2.42388
ENSRNOG00000003769	6.21462	4.53602	4.90893	3.9772	2.4796	3.2166	1.98749	3.23963	4.1771	5.70246	2.92	4.73107	4.27023	4.86293	2.58559	4.36441	2.29032	2.78246	2.35863	2.19497	2.38471	2.59177	2.83902	3.93091
ENSRNOG00000003772	10.7835	10.1124	10.7758	5.21863	6.01545	17.6198	7.22221	9.37836	7.0058	9.57019	7.04845	10.916	10.7996	7.23329	2.86779	6.90443	17.7874	9.80968	5.78376	3.51353	10.001	4.87246	6.64382	5.08359
ENSRNOG00000003773	30.5473	31.9313	24.7903	24.1462	26.2086	19.4552	9.45338	31.6958	32.5228	24.3123	31.5201	29.2409	34.5833	24.2154	26.9426	25.9732	19.6029	28.5491	18.9538	10.6299	19.7179	28.0927	34.2645	26.497
ENSRNOG00000003776	0	0	0	0	0	0	0	0	0	0	0	0	0	0	0	0	0	0	0	0	0	0	0	0
ENSRNOG00000003777	1.02617	0.531883	0.373713	0.148979	2.56097	1.27293	0.217305	1.38832	1.99395	1.28682	0.787598	2.47291	1.83103	0.929806	1.83607	3.14411	0.447242	1.52043	1.08447	0	0.344528	1.86616	0.742738	0.805885
ENSRNOG00000003778	0.524688	0.679857	0.218405	0.609392	0.054552	0.192831	0	0.283935	0.145693	0.24365	0.604172	0.1649	0.624307	0.521581	0.341381	0	0.249719	0.115295	0	0.477808	0.430565	0.318125	0.557231	0.274716
ENSRNOG00000003779	18.5316	16.0035	14.3826	11.3772	10.533	9.08446	1.3924	16.2217	19.9241	9.89144	16.031	17.4769	18.0467	15.0129	14.1759	21.9572	9.18915	11.9568	8.46707	3.77615	7.89205	16.6661	15.79	17.4775
ENSRNOG00000003781	0	0	0	0	0	0	0	0	0	0	0	0.024479	0	0	0	0	0	0	0.02916	0	0	0	0	0
ENSRNOG00000003782	1.64564	3.33687	1.13229	0.775603	1.72482	1.31432	0	2.22996	3.66044	1.32814	2.49193	4.61457	2.30762	1.74264	1.92422	2.35977	0.410344	0.821195	1.35727	0.325569	1.45119	3.07642	3.70921	2.99751
ENSRNOG00000003783	0	0	0	0	0	0	0	0	0	0	0	0	0	0	0	0	0	0	0	0	0	0	0	0
ENSRNOG00000003784	9.27212	12.5219	15.0242	12.0823	9.64101	5.13884	0	13.0095	11.5075	7.43816	11.181	10.9417	10.9388	13.1951	13.7352	11.478	8.31174	10.1988	9.51119	2.1511	4.63959	10.0956	11.0728	12.2377
ENSRNOG00000003785	0	0.108338	0.086708	0.053894	0.029038	0	0	0.211056	0.051192	0	0.035477	0.058512	0.101376	0.032355	0.030188	0.098609	0	0	0	0	0	0.048026	0	0
ENSRNOG00000003786	13.0982	13.0494	14.5872	12.159	10.7067	8.98573	6.37425	16.414	16.7433	15.6345	15.1979	16.243	15.2259	13.6618	12.6187	12.4784	9.18191	9.46139	10.8369	8.49473	10.2735	14.4551	16.7459	16.0078
ENSRNOG00000003787	0.642678	1.19666	0.645268	0.298575	0	0.282397	0	0.666946	0.675612	0.569043	0.265336	0.321181	0.951847	0.243691	0	0.362084	0.085307	0.829585	0.617458	0	0	0.898513	0	0.755225
ENSRNOG00000003789	0	0	0	0	0	0	0	0	0	0	0	0.183434	0	0	0	0	0	0	0	0	0	0	0	0
ENSRNOG00000003790	0	0	0	0	0	0	0	0	0	0	0	0	0	0	0	0	0	0	0	0	0	0	0	0
ENSRNOG00000003792	4.77909	3.77874	2.73868	2.66876	3.27545	3.08347	2.12495	3.87738	3.68548	3.20702	3.1094	4.13365	4.38365	3.21454	2.70422	3.45653	1.74951	1.9421	2.00259	1.75774	2.6676	3.26861	1.67291	2.92607
ENSRNOG00000003794	6.32062	9.71042	6.89441	8.99867	11.8278	9.64598	7.33634	10.9377	12.48	9.88284	9.22679	11.4931	9.54196	8.07271	10.1717	10.8349	10.5537	10.6825	7.64949	3.88352	7.46287	7.4549	11.0641	9.14843
ENSRNOG00000003795	7.89661	4.9177	4.30735	2.99552	3.13256	3.58839	4.69683	6.03949	5.63977	4.03327	4.24235	6.58324	6.32923	4.71598	4.29648	4.72662	2.69914	4.20673	2.60367	2.86678	2.98229	5.78776	5.45333	4.92065
ENSRNOG00000003797	48.4697	40.2175	40.1239	58.6219	46.4053	59.8499	35.3905	51.9815	42.0549	39.5407	50.5513	45.4872	43.4645	57.4559	47.6048	59.8054	58.538	61.4027	40.2776	33.1958	51.1239	48.0027	41.0592	47.8751
ENSRNOG00000003800	0	0	0.038011	0	0.076227	0.033652	0	0	0	0	0	0.153604	0.033367	0	0	0	0	0.039612	0	0	0	0.063202	0	0.038286
ENSRNOG00000003802	0.120741	0.24986	0.605758	0.373956	0.79897	0.265395	0	0.835462	0.271516	0.267498	0.248984	0.402577	0.178574	0.057135	0.419053	0.45372	0.79684	0.553278	0.413565	0	0.143515	0.33724	2.27536	0.303966
ENSRNOG00000003803	3.17839	1.96292	1.19439	0.849626	0.504972	0.696421	0	2.62231	2.92396	1.46639	1.38914	1.9715	3.77702	1.31997	2.06779	1.75076	0.188446	0.651741	0.33075	0.380196	0.090519	2.42901	0.550754	1.48851
ENSRNOG00000003805	14.2419	8.38023	4.36301	6.18806	7.81136	4.35871	0	7.89	11.703	6.67198	8.53629	12.6628	11.63	10.2878	7.11169	10.6965	2.93633	6.75921	5.24249	2.23023	1.64639	12.8453	8.72131	9.28068
ENSRNOG00000003806	0.336201	0.522431	0.210226	0.455555	0.139559	0.123426	0	0.218245	0.062491	0.498571	0.344959	0.421879	0.18524	0.078939	0.802109	0.712262	0.324194	0.074903	0	0.152769	0.200365	0.350341	0.848584	0.422709
ENSRNOG00000003807	0	0	0.056667	0.035255	0.019018	0	0.099985	0.09864	0.0835	0.033991	0.092684	0.057483	0.016544	0.084452	0.157979	0.10759	0	0.077578	0.152569	0	0.054526	0.078411	0.121548	0.076186
ENSRNOG00000003809	67.9391	80.066	81.1837	62.1767	72.4742	64.0781	17.3533	100.465	107.115	80.5809	104.048	80.265	82.2084	82.5866	83.3308	95.8769	58.4233	67.5761	69.8986	49.813	64.8153	68.8383	105.384	67.7091
ENSRNOG00000003812	0.033637	0.1149	0.027933	0.026045	0.084207	0.044885	0	0.119902	0.18548	0.13801	0.034285	0.162974	0.140904	0.051385	0.029178	0.026151	0.085553	0.179147	0.018568	0	0	0.057232	0.126835	0.028151
ENSRNOG00000003813	0	0	0	0	0	0	0	0	0	0	0	0	0	0	0	0	0	0	0	0	0	0	0	0
ENSRNOG00000003815	49.2518	51.9359	43.9892	38.2919	23.4689	23.4417	6.67858	48.1281	60.0798	39.2198	49.2974	51.6064	56.042	49.8532	41.6786	50.8916	25.0729	30.1291	21.3129	18.2555	18.7203	54.8612	49.1823	43.4256
ENSRNOG00000003816	5.66027	5.68985	4.11988	2.47732	3.34619	3.05621	1.34206	5.65536	5.25696	5.40382	4.85331	7.41173	6.04929	3.84993	4.55867	5.4441	1.04453	1.90872	2.47267	1.03908	2.19408	6.0962	6.51047	4.93239
ENSRNOG00000003821	4.62558	3.2938	2.38433	2.16585	2.16861	1.86619	1.00665	2.54614	2.4607	1.7396	2.66951	2.94818	3.54988	2.95932	2.83287	2.76324	2.02199	2.33103	1.98662	1.77442	2.45283	4.07569	1.61758	3.07163
ENSRNOG00000003822	10.3752	8.54842	10.0366	7.77066	7.23084	10.3447	44.5611	13.6053	11.5162	9.41958	13.9129	13.8384	11.821	10.4187	9.63102	8.7842	9.97242	9.63634	8.20197	10.4835	7.41695	9.41779	12.6678	7.9563
ENSRNOG00000003825	3.62275	3.67189	2.24905	2.1558	2.29148	2.48264	1.12904	5.04989	4.29402	3.50536	2.44031	3.81294	3.94691	2.9463	2.5646	3.77391	1.87862	3.0927	1.37289	1.71094	2.78846	3.16343	3.41716	1.96478
ENSRNOG00000003827	5.63042	4.36287	2.81103	3.34999	4.88348	6.05753	3.76545	4.05244	5.43424	4.01002	5.03083	5.31814	5.37519	3.23964	5.44993	4.97431	2.50884	4.51102	3.36359	1.0802	3.71376	4.30837	4.24932	3.12733
ENSRNOG00000003829	14.4514	12.245	13.0759	11.335	14.243	12.1887	3.25771	12.6683	14.5436	19.6006	13.0154	11.2936	14.8479	10.7743	14.899	19.692	7.59326	10.1941	10.7983	8.94491	11.624	11.2935	13.3759	11.6449
ENSRNOG00000003831	0.77202	0.578406	0.392066	0.365301	0.321807	0.789175	0	0.557278	0.790009	0.479206	1.18175	0.612443	1.15731	0.958568	0.632484	1.21463	0.267934	0.778559	0.490821	0.274093	0.641036	0.711032	0.723936	0.969426
ENSRNOG00000003832	0	0	0	0	0	0	0	0	0	0.042572	0	0.095999	0.041509	0	0	0	0	0	0	0	0	0.019669	0	0
ENSRNOG00000003833	6.30336	7.89384	7.97314	7.49645	4.0549	11.6425	1.71247	5.82971	7.94679	5.58895	11.0634	11.701	6.44798	9.79945	5.66741	6.93521	8.51012	7.62402	4.10769	7.25444	6.37299	7.1796	9.30942	10.0458
ENSRNOG00000003834	20.7974	16.4609	10.5934	7.83638	4.05156	3.42431	0	11.2568	14.1421	7.23519	10.5364	15.7745	12.7259	9.71678	11.7725	10.6634	4.0821	4.24959	3.26903	2.31772	4.56398	14.7356	10.6235	11.9426
ENSRNOG00000003835	1.68048	1.4987	2.25851	1.19121	1.08738	1.30797	0.180534	2.11249	1.54551	1.69608	2.16832	2.43008	2.2707	2.89793	2.09407	1.16322	1.19666	0.907932	1.20573	0.88783	0.991966	2.11976	2.34742	3.10892
ENSRNOG00000003836	0	0	0	0	0	0	0	0	0	0	0	0	0	0	0	0	0	0	0	0	0	0	0	0
ENSRNOG00000003837	14.9592	15.2985	14.8995	12.0895	13.1054	10.0857	0.554148	20.6317	15.3945	17.2438	14.8878	19.0666	20.5027	12.7134	18.7376	15.2208	8.35003	10.4056	11.4579	3.98931	9.29855	14.4382	13.2524	13.7185
ENSRNOG00000003840	0.046802	0.015206	0.025873	0.036238	0.026084	0.010796	0	0.054082	0.011426	0.058277	0.047589	0.118254	0.053131	0.007223	0.067657	0	0.009567	0	0	0	0	0.042942	0.201854	0.274022
ENSRNOG00000003841	0.023305	0	0	0.036089	0	0	0.184172	0.023538	0.136775	0.017396	0	0.045706	0	0	0.020214	0.022026	0	0	0	0	0	0.056171	0	0
ENSRNOG00000003844	22.5919	12.3969	11.4871	8.66221	10.0276	7.35738	5.61422	16.2158	20.0835	12.5223	11.0373	15.6415	18.3549	12.0197	13.2216	17.3008	4.61537	6.41561	6.69225	4.53164	6.25855	18.6642	7.95642	12.939
ENSRNOG00000003845	0.036943	0	0	0	0	0	0	0	0	0	0	0	0	0	0	0	0	0	0	0	0	0	0	0
ENSRNOG00000003846	59.5472	53.4809	48.5814	43.8875	25.6854	17.8788	17.4981	51.7957	46.8757	33.4551	44.2212	48.1946	49.8928	46.712	41.282	48.8755	23.2354	23.7101	26.7534	17.4506	25.5612	52.0411	43.9756	40.6859
ENSRNOG00000003847	11.8663	9.63867	7.74513	5.22892	8.40063	5.91763	2.57551	9.82268	10.0874	7.291	9.03508	11.9343	9.83471	9.4192	8.84933	8.59344	4.37334	4.44237	4.83424	3.2656	5.77592	10.1695	6.68018	8.29344
[truncated: 21,488 more rows]

## Sheet: S28
	GC-RM-8672-BT5011-1_quant	GC-RM-8672-BT5011-10_quant	GC-RM-8672-BT5011-11_quant	GC-RM-8672-BT5011-12_quant	GC-RM-8672-BT5011-141_quant	GC-RM-8672-BT5011-142_quant	GC-RM-8672-BT5011-143_quant	GC-RM-8672-BT5011-144_quant	GC-RM-8672-BT5011-145_quant	GC-RM-8672-BT5011-146_quant	GC-RM-8672-BT5011-147_quant	GC-RM-8672-BT5011-148_quant	GC-RM-8672-BT5011-149_quant	GC-RM-8672-BT5011-150_quant	GC-RM-8672-BT5011-151_quant	GC-RM-8672-BT5011-152_quant	GC-RM-8672-BT5011-2_quant	GC-RM-8672-BT5011-3_quant	GC-RM-8672-BT5011-4_quant	GC-RM-8672-BT5011-5_quant	GC-RM-8672-BT5011-6_quant	GC-RM-8672-BT5011-7_quant	GC-RM-8672-BT5011-8_quant	GC-RM-8672-BT5011-9_quant
ENSRNOG00000000001	2	0	0	0	0	0	0	1	0	0	0	3	0	3	2	0	0	1	0	5	0	0	0	0
ENSRNOG00000000007	1	0	1	0	3	3	7	4	1	2	2	1	3	1	5	1	6	0	0	5	0	3	2	0
ENSRNOG00000000008	0	0	0	0	0	0	3	0	0	1	0	1	0	0	0	0	0	1	0	0	1	1	0	1
ENSRNOG00000000009	0	0	0	0	0	0	0	0	0	0	0	0	0	0	0	0	0	0	0	0	0	0	0	0
ENSRNOG00000000010	0	0	0	0	0	0	0	0	0	0	0	0	0	0	3	0	0	0	0	0	0	0	0	0
ENSRNOG00000000012	0	0	3	0	1	0	0	0	0	0	0	3	1	0	7	0	2	0	0	0	0	1	0	1
ENSRNOG00000000017	0	0	4	4	1	6	0	4	1	0	5	0	5	7	1	0	0	0	0	0	0	3	0	0
ENSRNOG00000000021	30	22	22	17	6	6	0	28	39.368	15	27	34	48	55	27	19	11	11	3	0	9	34	30	30
ENSRNOG00000000024	964	895	1268	1408	967	830	195	1023	1116	960	900	947	1170	1886	896	938	1392	1050	1047	625	1189	1198	1336	1191
ENSRNOG00000000033	42	39	62	27	36	23	49	47	27	26	53	83	81	50	50	34	32	34	36	44	42	57	59	74
ENSRNOG00000000034	147	134	145	316	129	137	52	127	182	124	97	146	161	307	135	174	144	105	123	99	194	215	127	177
ENSRNOG00000000035	0	0	0	0	0	0	0	0	0	0	0	0	0	0	0	0	0	0	0	0	0	0	0	0
ENSRNOG00000000036	39	18	26	19	27	34	7	59	35	45	55	54	56	69	33	34	22	68	20	33	20	40	59	38
ENSRNOG00000000040	5	6	5	3	3	11	3	6	17	1	5	13	6	7	7	6	3	9	7	6	6	10	10	9
ENSRNOG00000000041	2284	2096	2065	1606	1022	1085	463	2435	1880	1809	1923	2324	3291	2463	1574	1399	1865	1577	1916	729	2010	2812	1807	1992
ENSRNOG00000000042	137	78	76	38	12	7	3	57	97	25	57	79	94	104	58	57	34	29	18	4	2	136	51	62
ENSRNOG00000000043	71	85	44	44	156	79	19	179	183	124	63	116	184	155	156	238	64	126	47	27	72	117	23	94
ENSRNOG00000000044	50	28	35	68	39	47	13	41	69	60	39	64	46	103	38	38	36	53	47	10	73	76	58	67
ENSRNOG00000000047	762	625	898	1135	614	1000	584	844	1003	704	693	710	880	1959	806	763	1064	845	774	492	853	1100	725	926
ENSRNOG00000000048	773	606	535	498	368	367	159	602	748	487	453	670	833	943	443	502	390	362	350	134	421	1009	524	628
ENSRNOG00000000053	92617.2	85494.5	79642.5	97474	49101.6	71079.7	2795.31	79966.8	108034	73038.4	67283.7	88780.6	101608	184754	71245	77597.7	75914.1	53148.8	44562.3	16156.1	42865.2	124822	65955.7	95871.8
ENSRNOG00000000054	8	12	12	16	10	30	22	21	22	20	8	36	20	59	24	20	28	21	9	17	36	32	12	19
ENSRNOG00000000055	0	0	0	0	0	0	0	0	0	0	0	0	1	0	0	0	0	0	0	0	0	1	0	0
ENSRNOG00000000060	0	0	0	0	1	0	0	6	1	0	0	2	2	2	0	0	2	0	0	0	0	0	0	0
ENSRNOG00000000062	34	25	25	12	17	8	17	31	35	9	19	31	35	13	23	18	21	11	17	3	16	32	24	22
ENSRNOG00000000064	915	981	1150	1272	1506	1613	597	1231	1356	1970	951	1465	1085	1871	1391	1423	950	695	1723	1626	2458	1031	1442	1190
ENSRNOG00000000065	0	0	0	0	1	0	0	0	0	0	0	2	0	0	0	1	0	0	0	0	0	0	0	0
ENSRNOG00000000066	94	72	70	63	45	55	0	64	110	63	66	84	144	129	65	87	50	58	26	16	45	127	108	97
ENSRNOG00000000068	2096	1664	2060	2011	1451	1666	555	2239	2439	2031	1885	2398	3094	4688	2300	1954	1934	1885	1397	687	1721	2868	2094	2035
ENSRNOG00000000070	269.13	175.533	113.839	190.63	10.305	8.536	83	225.042	189.876	26.252	202.112	278.746	399.168	322.814	132.792	147.29	138.103	30.615	0	0	32.299	382	213.091	151.17
ENSRNOG00000000073	339	252	204	175	37	55	2	216	369	156	205	294	305	284	141	231	117	92	80	34	81	360	189	185
ENSRNOG00000000075	45	45	38	37	56	62	36	62	69	59	46	63	83	97	50	44	35	32	60	31	82	71	65	44
ENSRNOG00000000081	289	218	156	110	38	17	8	137	252	66	131	204	321	303	119	158	48	74	18	7	38	316	143	174
ENSRNOG00000000082	112.562	116.003	131.954	100.569	125.006	153.078	168.006	171.617	225.254	194.003	119.021	177.286	210.011	315.517	171.027	121.114	92.939	100.238	83.388	88.002	142.007	232.938	129	109.143
ENSRNOG00000000091	7	3	0	6	8	6	0	0	5	1	7	7	15	5	0	5	0	0	9	4	7	4	2	4
ENSRNOG00000000095	496	428	415	429	315	326	165	457	608	458	397	513	565	861	444	454	331	288	313	165	331	587	334	483
ENSRNOG00000000096	887	750	662	849	523	508	116	927	1208	571	779	834	1201	1885	697	922	729	736	631	203	495	1328	869	620
ENSRNOG00000000097	0	0	0	0	0	0	0	0	0	0	0	0	0	0	3	0	0	0	0	0	0	0	0	0
ENSRNOG00000000098	325	266	339	302	221	234	96	374	386	349	251	342	424	607	318	290	253	151	166	120	210	404	337	322
ENSRNOG00000000104	224	176	243	268	167	205	60	293	292	249	215	291	365	497	224	220	217	185	189	43	207	329	285	275
ENSRNOG00000000105	19	9	4	3	7	9	0	17	23	3	14	23	25	14	3	6	10	9	2	5	4	37	6	23
ENSRNOG00000000108	278	387	417	435	397	325	103	418	435	496	345	442	566	696	301	332	292	282	316	274	350	543	454	423
ENSRNOG00000000109	0	0	0	0	0	0	0	0	0	0	0	0	0	0	0	0	0	0	0	0	0	0	0	0
ENSRNOG00000000111	30	30	29	16	40	23	0	23	30	34	31	31	38	68	38	23	58	31	34	32	32	40	44	28
ENSRNOG00000000112	196	167	218	124	162.016	180	111	234	232	231	197.945	226.992	259.002	258.782	161.061	201.848	152.385	163	195	106	206.831	230	164	176
ENSRNOG00000000113	58.186	50	36.534	37.826	61.129	45.72	36.945	80.83	69.086	58.41	39.37	82.808	103.745	138.714	69.431	65.204	44.171	34.955	79.907	6.495	37.92	85.902	45.41	49.122
ENSRNOG00000000121	34	50	30	43	38	49	10	71	104	41	27	60	101	84	44	59	28	44	40	34	53	65	76	48
ENSRNOG00000000122	3317.82	2421.69	2507	3125.94	2695.17	2742.83	1056	3273.91	3384.77	3563.22	2816.91	3311.73	4471.05	5647	2899.98	3559	3020	2453.99	2532	1101.82	2904.8	3373.81	2856	2551.79
ENSRNOG00000000123	69	61	66	54	43	42	5	67	101	73	70	91	142	124	97	72	27	71	34	39	22	91	64	87
ENSRNOG00000000124	0	0	0	0	0	0	0	0	0	0	0	0	0	0	0	0	0	0	0	0	0	0	0	0
ENSRNOG00000000127	453	215	193	158	77	98	9	278	338	133	188	270	425	402	179	248	102	91	86	23	101	466	195	249
ENSRNOG00000000129	0	0	0	0	0	0	0	0	0	0	0	0	0	0	0	0	0	0	0	0	0	1	0	0
ENSRNOG00000000130	151	87	113	134	144	143	34	174	181	176	111	278	223	335	166	170	143	116	84	68	151	193	97	139
ENSRNOG00000000133	565	541	733	643	610	558	177	563	841	776	600	723	722	1174	607	690	572	468	694	459	774	754	854	607
ENSRNOG00000000137	28	22	20	65	20	44	21	33	48	50	37	43	54	77	56	50	31	61	63	86	92	35	44	55
ENSRNOG00000000138	0	2	0	0	0	3	0	0	2	3	1	1	0	5	0	2	0	0	0	0	0	0	0	2
ENSRNOG00000000142	7	12	15	3	4	2	3	7	4	13	3	41	11	11	2	7	7	9	10	13	10	16	17	3
ENSRNOG00000000145	15	9	3	7	2	0	0	12	5	3	0	7	5	7	2	6	0	2	2	0	0	13	0	2
ENSRNOG00000000150	437	355	448	450	315	406	241	433	455	375	431	423	545	861	347	373	553	404	410	219	417	514	429	425
ENSRNOG00000000151	51	39	36	29	16	17	0	61	55	33	27	39	76	104	35	42	18	23	13	2	14	75	16	42
ENSRNOG00000000155	123	57	43	34	18	24	0	77	119	39	49	87	120	148	61	55	25	18	15	22	19	170	70	67
ENSRNOG00000000156	6	8	7	3	4	5	0	23	15	13	6	14	22	12	28	2	14	15	1	3	17	4	18	8
ENSRNOG00000000157	437	436	439	387	340	336	155	545	651	504	461	545	688	865	543	476	329	316	388	238	378	574	548	415
ENSRNOG00000000158	8806	10595	13644	9009	14483	8199	2065	11689	12428	15024	10241	16371	13597	19120	12901	8913	9263	7638	14856	7905	12293	13883	10793	13171
ENSRNOG00000000161	128	93	74	54	22	36	0	73	98	65	63	98	132	134	64	88	33	31	23	0	29	160	43	81
ENSRNOG00000000164	5527	4737	5653	5490	6850	7330	8064	5548	8470	7979	4517	5854	7489	10178	5055	5856	6267	4766	8336	6235	8730	6878	5789	5382
ENSRNOG00000000165	69	182	140	40	38	61	0	148	102	69	103	85	108	130	105.999	66	77	39	54	45	69	154	137	186
ENSRNOG00000000166	54	46	28	30	50	55	17	51	69	40	28	44	58	74	37	32	44	50	66	18	69	59	24	47
ENSRNOG00000000167	30	21	36	23	27	8	30	11	15	45	45	38	87	68	60	28	46	22	30	66	6	43	47	34
ENSRNOG00000000168	184	91	124	137	73	72	23	156	158	140	114	179	164	338	154	152	59	115	136	52	117	183	117	145
ENSRNOG00000000169	46	20	26	30	36	31	22	39	24	36	25	44	58	73	18	27	12	28	3	13	25	40	34	20
ENSRNOG00000000170	427	348	385	278	328	282	162	376	455	400	327	444	577	624	351	274	261	207	363	208	338	480	322	345
ENSRNOG00000000172	861	1161	1072	694	711	606	167	863	1572	793	768	1095	2051	1278	780	1042	831	483	527	258	608	1369	1284	1199
ENSRNOG00000000175	17	23	11	10	59	38	0	46	69	35	30	38	51	62	35	45	25	57	21	22	38	46	7	16
ENSRNOG00000000177	53	50	63	51	90	35	28	85	98	65	76	55	126	98	63	55	60	59	58	67	129	110	102	51
ENSRNOG00000000184	5332	4481	4332	3121	2761	3048	650	4226	5032	3508	3624	4591	6293	7901	4226	3783	3024	2682	2673	1396	2229	6677	4372	5360
ENSRNOG00000000185	731	851	1012	1243	1014	1258	929	1035	1114	963	908	962	1142	2042	1071	908	1674	1082	1127	713	1402	1223	1202	1207
ENSRNOG00000000186	2943	3038	3806	3215	2507	2520	855	4004	4131	3579	3225	3229	4205	6212	3470	2930	3890	2987	3214	1585	3601	4658	3904	4073
ENSRNOG00000000187	29	8	14	19	13	4	0	22	27	21	11	21	33	17	28	14	1	15	23	4	5	37	14	29
ENSRNOG00000000190	40	15	11	9	4	6	0	26	24	8	8	22	24	17	12	16	9	13	8	6	20	49	1	14
ENSRNOG00000000195	186.222	231.313	282.522	366.188	813.96	764	421	323.849	379.699	850.066	433.395	475.65	469.28	514.192	365.149	244.845	483.71	317.259	487.096	428	846	284.048	397.793	211.665
ENSRNOG00000000196	0	0	0	0	0	0	0	1	0	0	0	0	0	0	0	0	0	0	0	0	0	0	0	0
ENSRNOG00000000199	0	0	0	0	0.5	0	0	0	0	0	0	0	0	0	0	0	0	0	0	0	0	0	0	0
ENSRNOG00000000201	15323.9	15240.6	10577.8	17506	14439.4	20414.2	3398.78	18438	33825.5	13929.8	16324.4	11299	14536.9	39148.9	17873.3	14074	25101.5	13770.2	13672	9134.6	16612.7	40176.1	30213	19360
ENSRNOG00000000204	317	213	204	195	72	75	36	260	292	170	181	277	323	471	216	231	104	106	62	37	109	382	154	266
ENSRNOG00000000219	523	437	436	476	194	190	39	366	680	252	332	443	540	807	362	346	313	267	298	97	219	752	455	453
ENSRNOG00000000221	846	723	692	630	418	547	132	724	1239	561	647	714	1018	1526	643	595	411	355	310	256	394	1069	1032	837
ENSRNOG00000000230	303.631	263.621	243.657	325.907	348.285	348.156	1085.15	294.287	431.219	365.927	242.68	295.463	410.554	484.112	248.022	320.368	386.554	258.627	308.261	257.49	384.444	397.071	331.477	311.804
ENSRNOG00000000231	7	6	8	8	1	2	0	12	12	11	5	11	11	10	5	3	4	3	7	2	0	6	1	10
ENSRNOG00000000233	0	0	0	0	0	0	0	2	0	1	0	0	0	0	0	0	0	0	0	0	0	1	0	1
ENSRNOG00000000236	565	494	431	523	327	274	44	460	713	367	390	507	680	883	405	511	459	446	359	152	401	748	390	572
ENSRNOG00000000237	38	19	3	13	7	6	0	17	27	4	6	21	32	37	9	17	1	5	3	0	4	38	16	11
ENSRNOG00000000239	0	1	0	3	0	3	0	4	0	4	2	3	1	0	1	1	1	2	0	0	8	0	0	0
ENSRNOG00000000244	30	35	22	35	23	4	0	35	31	25	25	45	60	34	18	33	12	23	20	12	25	40	27	24
ENSRNOG00000000245	6	6	2	11	7	14	37	13	7	6	8	7	10	3	9	10	12	4	3	2	21	10	2	4
ENSRNOG00000000246	339	255	354	271	203	266	51	344	390	289	332	391	437	579	290	325	125	182	230	93	252	578	246	292
ENSRNOG00000000247	106	89	127	78	81	102	72	116	165	117	101	125	145	184	114	153	99	185	128	46	146	139	78	114
ENSRNOG00000000248	715	653	624	880	897	911	485	1260	1235	1014	612	768	1286	1644	882	1071	888	816	623	372	1144	988	562	869
ENSRNOG00000000249	68	73	99	120	75	68	30	104	118	103	90	95	88	168	79	84	86	76	61	45	48	105	115	73
ENSRNOG00000000250	58	65	52	93	51	84	21	129	90	94	38	80	96	134	90	77	88	104	88	61	96	83	47	59
ENSRNOG00000000251	0	0	0	0	0	0	0	0	0	0	0	0	0	0	0	0	0	0	0	0	0	0	0	0
ENSRNOG00000000252	0	0	0	0	0	0	0	0	0	0	0	0	0	0	0	0	0	0	0	0	0	0	0	0
ENSRNOG00000000257	169	93	167	191	82	135	59	130	226	77	116	143	152	341	144	150	82	58	139	97	120	254	140	163
ENSRNOG00000000258	129	99	86	89	29	37	38	84	123	75	85	115	153	192	71	66	61	64	29	16	41	135	77	107
ENSRNOG00000000262	10	22	14	22	9	14	0	34	25	37	11	29	36	36	11	20	7	16	11	4	39	22	12	24
ENSRNOG00000000264	400	289	293	311	253	305	163	380	384	304	269	333	536	524	361	261	294	226	224	77	329	424	217	294
ENSRNOG00000000274	0	0	1	0	0	0	0	1	0	0	1	0	0	2	0	0	0	0	0	0	0	0	0	0
ENSRNOG00000000275	1	3	0	0	2	0	0	0	0	3	0	3	2	1	4	0	0	0	0	2	0	1	0	7
ENSRNOG00000000277	0	0	0	0	0	0	0	0	0	0	0	4	1	0	0	0	0	0	0	0	0	1	0	2
ENSRNOG00000000279	62	103	50	82	26	21	29	195	46	57	55	69	310	79	49	55	74	39	15	43	49	84	44	53
ENSRNOG00000000281	1032	1476	1354	1643	1129	562	168	1221	1487	965	1018	1362	1168	1363	1246	1113	1548	576	1217	601	1329	1876	1286	1761
ENSRNOG00000000282	0	0	0	0	0	0	0	0	0	0	0	0	0	0	0	0	0	0	0	0	0	0	0	0
ENSRNOG00000000283	60	45	61	56	47	35	32	59	62	36	50	69	82	68	68	35	53	55	66	16	40	70	56	64
ENSRNOG00000000288	21	10	36	12	13	33	27	24	35	19	22	21	31	35	16	9	13	24	6	17	48	23	24	27
ENSRNOG00000000299	55	48	39	14	3	12	9	19	61	18	24	42	56	37	28	37	4	21	13	5	25	88	36	38
ENSRNOG00000000302	355	447	240	223	199	173	37	302	662	332	348	459	595	673	395	439	134	121	149	47	162	609	464	435
ENSRNOG00000000303	20	25	26	22	30	21	0	44	39	25	33	40	53	51	30	21	15	20	28	30	17	32	15	19
ENSRNOG00000000304	12853	10388	14183	11553	11235	13767	3003	11956	16111	14188	11886	12966	14186	28043	12434	13171	12814	9109	13387	8378	17393	13800	10151	13735
ENSRNOG00000000306	61	68	77	80	90	149	130	139	125	93	79	111	117	225	95	77	128	144	105	39	126	111	109	55
ENSRNOG00000000307	4	14	7	6	14	8	0	16	15	14	13	30	18	22	30	15	15	20	11	2	6	14	13	13
ENSRNOG00000000308	79.998	72.483	134.528	58.786	243.099	234.092	1716.71	124.661	171.811	143.42	109.245	131.095	145.926	197.073	118.049	116.82	176.41	168.431	196.546	302.876	342.49	110.284	131.692	74.868
ENSRNOG00000000312	183	118	148	122	79	73	0	174	194	82	108	138	196	274	97	156	89	114	97	87	86	232	109	138
ENSRNOG00000000314	2403	1790	1746	1813	1448	1543	445	1966	2496	1978	1684	2411	2420	4008	1822	1882	1672	1216	1299	742	1702	3096	1698	2037
ENSRNOG00000000316	5	1	1	0	1	0	0	0	3	1	4	11	3	2	0	2	0	0	0	0	0	4	4	0
ENSRNOG00000000320	0	0	0	0	0	0	0	0	0	0	0	0	0	0	0	0	0	0	0	0	0	0	0	0
ENSRNOG00000000321	9	32	28	14	9	11	0	27	33	22	20	26	39	23	18	16	1	4	15	27	4	32	19	8
ENSRNOG00000000322	245	242	324	310	217	249	154	311	347	276	267	344	415	470	257	248	270	227	236	127	227	375	267	274
ENSRNOG00000000323	10	11	8	15	11	8	0	19	15	1	9	24	20	60	5	11	4	7	19	6	9	35	15	21
ENSRNOG00000000327	96	89	62	49	100	88	19	125	160	85	92	129	180	201	103	91	59	45	67	36	68	153	113	103
ENSRNOG00000000335	0	0	0	0	0	0	0	0	0	0	0	0	0	0	0	0	0	0	0	0	0	0	0	0
ENSRNOG00000000340	900	866	1107	1363	1372	1488	1379	1085	1592	1310	868	1042	1223	2254	1093	1220	1592	1171	1302	1028	1911	1154	1155	1045
ENSRNOG00000000341	72	73	54	69	24	40	5	44.004	62	42	39	106	73	95.178	77	52.112	21	58	53	72	64	76	61	58
ENSRNOG00000000345	0	0	0	0	0	0	0	0	0	0	0	0	0	0	0	0	0	0	0	0	0	0	0	0
ENSRNOG00000000368	0	0	0	0	0	0	0	0	0	0	0	4	0	0	1	0	0	0	0	0	0	0	0	0
ENSRNOG00000000373	3	1	0	0	3	0	0	1	1	0	2	6	9	2	2	0	0	4	0	0	0	12	9	4
ENSRNOG00000000376	0	0	0	0	0	0	0	0	1.585	0	0	0	0	0	0	0	0	0	0	0	0	0	0	0
ENSRNOG00000000378	495.845	430.825	562.128	848.073	1292.78	2072.72	1883.38	912.739	1006.68	1100.67	504.629	644.992	805.118	1875.66	822.352	1102.54	1868.73	1372.86	1055.57	864.505	1763.62	940.015	935.268	697.35
ENSRNOG00000000383	0	0	0	0	3	0	7	3	0	7	0	151	0	2	3	0	0	2	0	0	1	0	0	0
ENSRNOG00000000384	0	0	0	0	0	0	0	0	0	0	0	0	0	0	0	0	0	0	0	0	0	0	0	0
ENSRNOG00000000386	809	1198	994	675	1266	785	346	1519	1636	1440	1455	1841	1788	1413	1355	1131	724	753	1080	508	1003	1783	1781	1250
ENSRNOG00000000387	530	510.833	579.98	443	592.997	679	648.299	633	640	771.572	485	667.155	658	1016	570.049	493	508	383	633.238	366	755	748	426	493
ENSRNOG00000000392	269	195	226	229	188	174	146	218	301	231	160	224	289	459	201	250	223	150	184	91	228	299	195	219
ENSRNOG00000000394	78.155	72.637	72.795	101.455	102.814	109.693	298.627	113.819	111.874	185.09	79.588	129.298	142.964	245.092	151.866	109.388	98.743	90.228	183.42	214.088	222.374	134.002	147.498	136.88
ENSRNOG00000000395	49	60	33	44	68	66	20	86	101	76	48	108	89	102	66	73	48	48	60	62	103	106	98	72
ENSRNOG00000000396	207	158	152	186	140	139	35	243	290	242	184	274	325	412	184	189	104	146	138	95	117	300	247	195
ENSRNOG00000000397	402	367	450	487	887	832	1590	586	609	799	458	582	651	923	577	611	921	652	713	634	1017	592	589	419
ENSRNOG00000000398	60	48	42	28	52	54	22	84	98	79	55	115	92	123	79	63	61	57	81	34	21	79	77	55
ENSRNOG00000000401	0	0	0	0	0	0	0	0	0	0	0	0	0	0	0	0	0	0	0	0	0	0	0	0
ENSRNOG00000000405	0	0	0	0	0	0	0	0	0	0	0	7	0	0	0	0	0	0	0	0	0	0	0	0
ENSRNOG00000000406	2	0	1	0	0	0	0	1	0	2	0	2	0	0	0	1	0	0	0	0	0	0	5	0
ENSRNOG00000000407	68	30	26	19	17	24	0	42	67	24	40	53	78	73	45	38	15	18	27	11	6	57	35	39
ENSRNOG00000000408	265.937	270.256	201.899	232	162	257	104	328.724	402.959	324	238	366.621	421	594.306	269.972	269.941	176	248	183	139	222	367.68	245	257.001
ENSRNOG00000000410	0	0	0	0	0	0	0	1	0	0	1	0	0	0	0	0	0	0	0	0	0	0	0	0
ENSRNOG00000000411	791	512	572	570	471	525	242	642	783	703	553	677	742	1278	573	587	499	373	497	315	567	713	573	624
ENSRNOG00000000412	0	0	1	0	0	0	0	0	0	0	0	53	0	0	2	0	0	0	0	0	0	1	0	0
ENSRNOG00000000413	3	0	2	3	1	0	0	18	0	0	1	14	1	2	3	1	1	3	4	0	1	2	0	4
ENSRNOG00000000414	58	34	29	33	9	16	0	46	65	22	28	50	76	56	39	46	10	30	14	20	24	85	23	36
ENSRNOG00000000415	96	73	101	101	118	153	88	130	143	133	89	138	145	243	88	118	156	89	95	81	134	102	87	112
ENSRNOG00000000417	262.931	216.022	147.554	131.418	218.69	212.098	110.137	352.169	427.511	264.558	192.788	466.082	420.366	396.801	296.933	331.84	148.195	229.899	156.129	76.816	193.9	483.986	207.406	249.871
ENSRNOG00000000418	20	25	17	17	42	56	27	48	15	32	18	49	19	48	32	25	30	18	16	14	55	39	15	40
ENSRNOG00000000419	180.919	126.42	230.887	172.179	1105.46	1278.83	1000.83	255.968	174.361	1137.25	161.245	185.248	223.414	363.284	263.851	394.687	243.927	266.629	947.929	978.974	1825.25	191.29	278.467	233.686
ENSRNOG00000000420	143	190.001	204	211	150	240	154	182	204	151	218	147	236	452	238	159	228	222	184	74	220	210	248	207
ENSRNOG00000000421	560	475	410	650	356	484	185	518	586	398	438	495	613	989	470	505	567	523	367	217	361	792	561	508
ENSRNOG00000000422	99	74	73	97	138	134	71	98	139	153	76	94	151	164	95	93	117	104	96	83	93	93	92	88
ENSRNOG00000000423	11	17	15	10	30	40	20	45	27	47	37	35	44	41	26	31	31	43	25	11	48	26	44	14
ENSRNOG00000000428	0	4	0	0	6	3	1	8	0	12	2	4	2	7	0	5	2	7	0	0	11	3	3	2
ENSRNOG00000000431	382	299	223	315	144	188	51	329	416	271	200	262	393	632	343	322.999	154	185.999	118	110	175	582	239	370
ENSRNOG00000000432	54	72	75	81	104	104	103	81	67	90	70	98	99	149	94	61	77	110	92	58	137	74	91	64
ENSRNOG00000000433	11	8	5	7	15	7	2	6	12	16	7	18	12	23	9	12	16	4	3	18	10	22	11	5
ENSRNOG00000000435	219	191	229	190	195	180	50	259	216	237	180	274.999	298.001	385.999	229	240	219	203	186	107	162	315	195.001	203
ENSRNOG00000000436	3	7	7	8	28	12	18	21	5	16	5	22	20	15	9	20	4	12	12	8	3	7	1	9
ENSRNOG00000000437	42	34	42	39	67	77	60	59	60	66	41	161	85	96	80	51	43	58	74	27	78	65	75	63
ENSRNOG00000000438	675	649	671	661	615	677	575	791	854	1034	638	769	774	1547	745	799	521	413	685	379	840	1011	791	715
ENSRNOG00000000439	2	2	5	1	5	10	8	13	5	6	4	5	2	7	7	13	2	9	9	0	23	2	0	0
ENSRNOG00000000440	290	288	234	292	328	334	103	435	375	348	298	437	433	699	338	379	265	267	191	173	348	386	295	268
ENSRNOG00000000441	16	21	24	23	24	22	7	19	31	25	21	39	26	29	41	20	14	29	43	27	28	35	44	25
ENSRNOG00000000442	18	21	15	17	13	23	26	34	22	36	3	39	20	58	29	43	12	38	14	5	14	25	11	34
ENSRNOG00000000443	25900.6	17406.1	11981.5	10319.8	3989.16	2308.15	207.69	12629	21219.3	7579.37	11791.4	16010.5	25549.8	25749.1	11279.2	14198	3535.91	5106.85	3044.7	831.778	1675.93	32959	14367.5	18725.4
ENSRNOG00000000446	1	0	0	3	0	0	0	1	0	0	1	0	0	0	1	3	0	0	0	0	0	0	0	0
ENSRNOG00000000451	229	301	398	396	218	240	63	476	340	429	404	408	411	608	357	369	326	326	422	407	541	447	545	419
ENSRNOG00000000454	1	11	5	4	4	9	0	9	13	11	3	12	7	11	9	10	2	13	22	5	20	10	10	13
ENSRNOG00000000455	620.35	402.077	449.639	652	354.697	453.004	246	599	450.09	444.63	433.55	440	624.114	1061.03	429	394.338	677.312	512	335	241	621.999	722.894	743.901	499.627
ENSRNOG00000000456	1244	910	962	1561	1384	1801	860	1288	1572	1540	1230	1189	1502	2285	1165	1282	2148	1305	1394	931	1924	1520	1295	1383
ENSRNOG00000000457	243.443	233.493	216.138	266.156	287.197	410.488	1046.5	318.763	375.719	272.144	263.662	300.502	410.356	563.186	249.571	202.941	411.063	312.772	293.152	219.327	465.697	337.974	342.436	266.193
ENSRNOG00000000459	560	442	423	936	710	1094	598	695	897	872	587	473	704	1324	709	636	1395	744	871	489	1082	829	754	711
ENSRNOG00000000461	779	590	524	432	644	754	1272	920	1005	930	528	817	1054	1169	776	792	716	694	704	420	667	1072	732	582
ENSRNOG00000000463	1	0	0	0	0	2	5	4	1	2	1	9	1	5	6	1.663	0	9	0	0	2	5	1	1
ENSRNOG00000000464	129	90	86.001	99	136	174	49	240.999	144	197	156	222	218.999	312	177.001	192	98	176	95	27	101	177.001	222	132.999
ENSRNOG00000000465	1099	888	898	1288	472	685	147	1081	1097	856	912	976	1223	2442	928	1079	595	548	454	295	658	1591	841.999	991
ENSRNOG00000000466	157	197	230.999	251	268	313.999	205	272.999	240	352	215.999	245	246.999	461	333	299	296	302	276.001	158	342.001	267.999	232	247
ENSRNOG00000000467	190	164	165	280	208	331	201	312	155	183	136	254	295	468	209	209	244	247	138	77	188	274	234	220
ENSRNOG00000000470	212	179	158	157	183.001	150	80	301	309	145	169	260	302	394.001	205	236	100	163	94	18	147	334	171	188
ENSRNOG00000000471	38	38	46	54	86	59	29	60	78	75	68	70	109	111	53	35	77	37	46	30	74	81	95	44
ENSRNOG00000000473	514	438	574	912	604	977	1297	697	547	744	546	577	599.999	1195	647	723	1250	793	992.001	396	1336	752	595	626
ENSRNOG00000000474	57	57	45	35	90.999	61	19	112.929	55	65	52	117.018	108	90	106	71.558	53	79	72	24	45	102	77	42
ENSRNOG00000000476	107	83	85	73	71	111	17	137	64	115	111	151	169	180	111	96	58	35	62	37	75	115	135	101
ENSRNOG00000000477	141.103	93.352	148.62	142.429	205.11	241.405	983.638	173.797	239.573	193.735	144.727	196.951	224.863	328.261	185.41	277.099	184.239	199.757	218.894	103.369	262.987	209.961	205.244	126.058
ENSRNOG00000000479	5	3	5	5	2	13	0	7	7	11	7	10	5	17	14	3	12	9	2	6	0	7	8	4
ENSRNOG00000000480	65.999	94	91	78	140	137	45	190	157.002	172	95	163.001	218.999	221.999	144	256.999	68	161.001	75	44	60	163.999	129	87
ENSRNOG00000000481	270	317	404.999	461.001	296.999	351.999	143	354	382	414	338.999	348	402.001	635.001	334	354.999	390.999	321	402.001	195	392	470	338	376
ENSRNOG00000000483	10	7	6	4	4	6	0	15	6	6	4	12	17	10	7	12	6	28	3	0	4	11	5	6
ENSRNOG00000000485	22	20	13	21	22	16	14	23	24	20	22	48	25	43	32	29	31	13	14	32	13	31	27	38
ENSRNOG00000000486	0	0	2	1	3	1	0	0	1	4	1	1	0	1	2	0	0	3	1	8	2	0	3	0
ENSRNOG00000000488	29	13	18	10	16	13	0	8	19	4	10	20	29	22	17	11	12	6	16	2	7	22	9	14
ENSRNOG00000000490	422.486	461.646	606.858	734.63	720.875	752.328	258.989	552.184	532.635	710.249	466.688	1000.61	532.066	966.936	578.785	487.681	372.925	286.793	506.11	270.628	733.449	519.87	668.226	637.983
ENSRNOG00000000491	0	0	0	0	2	1	0	0	0	0	2	1	2	0	0	0	0	0	0	0	3	0	0	0
ENSRNOG00000000493	301	297	344	347	334	434	222	425	523	432	319	377	462	638	361	400	473	358	434	223.724	412	485	420	371
ENSRNOG00000000495	26	23	5	4	3	11	0	12	20	2	4	20	32	17	8	13	3	13	3	5	1	33	6	7
ENSRNOG00000000498	126	111	79	87	87	124	48	144	110	97	101	135	160	238	95	99	93	122	67	49	90	171	110	117
ENSRNOG00000000499	0	0	0	0	1	0	0	0	0	0	0	0	0	0	0	0	0	0	0	0	0	0	0	0
ENSRNOG00000000500	1	0	0	3	0	6	0	2	28	1	18	0	5	3	2	9	8	2	0	1	0	3	11	0
ENSRNOG00000000501	132	108	90	91	157	261	164	162	204	129	146	146	252	321	158	165	202	185	121	47	111	151	157	118
ENSRNOG00000000502	11	13	2	14	9	3.017	11	8.44	9.004	10.004	10	9	8	5	10.519	9	12	5	6	22	14	3	8	6
ENSRNOG00000000503	267.843	220.01	288.014	218.512	97.502	92.159	50.34	93.232	136.625	54.399	93.133	110.115	158.021	470.88	106.143	215.637	259.421	258.37	192.2	115.081	203.474	325.991	132.261	303.503
ENSRNOG00000000504	91	120	83	94	95	103	38	124	105	86	109	125	133	240	131	99	102	120	64	58	69	155	137	136
ENSRNOG00000000505	1316.98	1233.2	1521.09	2097	553	827.989	229	1582.73	2242.99	2125.11	1392.59	1799	1695.29	2717.14	1671.67	1543.99	765.994	729.565	897.993	534	817.987	2051.32	2206	1628
ENSRNOG00000000506	57.004	63.005	78.906	85	77	105.011	33	112	105.008	77.003	73.009	104	122	140	75.991	88	62.006	64.014	71.007	30	114.013	82	94	62
ENSRNOG00000000507	0	0	0	0	0	0	0	0	0	0	0	0	0	0	0	0	0	0	0	0	0	0	0	0
ENSRNOG00000000508	0	0	0	0	0	0	0	0	0	0	0	0	0	0	0	0	0	0	0	0	0	0	0	0
ENSRNOG00000000510	0	0	0	0	0	0	0	0	0	0	0	0	0	0	0	0	0	0	0	0	0	0	0	0
ENSRNOG00000000511	153	108	107	102	59	60	54	140	118	66	69	115	185	198	123	76	52	80	69	15	68	173	78	123
ENSRNOG00000000512	503	428	384	344	562	412	505	679	496	610	314	451	850	897	609	494	501	581	496	227	543	747	405	453
ENSRNOG00000000513	1504	1046	1050	1040	1068	1215	554	1454	1595	1107	1265	1558	1856	2376	1171	1276	1002	914	989	548	1054	1775	1048	1252
ENSRNOG00000000515	2.636	4.604	3.436	7.672	7.937	8.193	1.103	16.832	5.742	10.701	9.436	15.694	0	16.816	11.296	15.115	6.001	13.256	0	9.25	22.265	10.257	3.592	6.087
ENSRNOG00000000516	0	0	0	0	0	0	0	0	0	0	0	1	0	0	0	0	1	0	0	0	0	0	0	0
ENSRNOG00000000517	54	19	9	23	3	7	0	29	42	7	17	38	44	55	19	29	7	19	7	9	12	98	21	19
ENSRNOG00000000519	319.445	193.999	206.367	194.675	202.761	235.177	184.348	327.388	337.828	304.734	195.743	331.653	491.408	640.736	300.08	342.612	133.732	200.949	158.001	89.873	239.748	484.527	215.614	275.182
ENSRNOG00000000520	737	456.167	525.001	622	432	459.001	332	1108.46	839.001	566	427	761.001	1059	1829	604	560	435	352	329	205	542	818.99	563	602
ENSRNOG00000000521	327	378	353	371	95	68	66	71	75	45	52	189	133	313	37	111	328	283	263	135	371	344	416	227
ENSRNOG00000000522	0	0	0	0	0	2	0	0	1	2	0	6	2	1	0	2	0	0	0	0	0	0	0	0
ENSRNOG00000000523	82	71	80	96	98	115	90	126	104	96	79	93	118	207	84	49	148	85	116	98	203	92	68	102
ENSRNOG00000000524	1324	1183	1493	1523	1490	1863	1886	1595	2356	1675	1276	1532	1920	2827	1394	1639	1845	1391	1672	983.001	1954	1998	1745	1380
ENSRNOG00000000525	0	1	0	2	2	1	0	3	3	8	0	73.999	7	14	18	6	1	8	7	3	9	3	0	2
ENSRNOG00000000527	467	469	476	463.001	390	468.999	150	569	574	496	452	611	688	972	601	493	544	417	479.999	267	522	700.001	519	615
ENSRNOG00000000528	13	8	13	21	28	12	30	24	12	17	29	27	29	30	38	18	18	32	8	14	24	27	4	22
ENSRNOG00000000529	15	15	19	29	22	14	0	37	74	14	54	42	42	75	49	60	19	11	8	8	6	46	23	34
ENSRNOG00000000531	98	106	114	210	97	154	140	128	200	165	70	111	132	348	172	187	181	191	147	37	197	157	164	142
ENSRNOG00000000532	881	646	640	873	473	540	209	691	890	521	525	687	906	1380	569	768	636	499	452	220	523	1142	451	851
ENSRNOG00000000536	0	2	0	0	0	0	0	0	1	0	0	1	2	3	0	0	0	0	0	0	0	0	0	0
ENSRNOG00000000540	64	61	60	64	34	63	33	68	79	58	76	56	86	129	52	67	82	41	37	22	71	118	77	54
ENSRNOG00000000541	679	716	786	878	722	753	308	808	940	1089	621	929	920	1466	816	792	854	560	794	607	1113	920	787	893
ENSRNOG00000000542	1	6	3	2	1	0	0	0	1	0	0	3	0	6	0	0	0	1	0	0	0	0	1	0
ENSRNOG00000000543	230	177	176	201	152	107	42	190	253	150	173	184	268	371	145	135	125	115	111	141	142	276	160	260
ENSRNOG00000000546	262	232	230	201	235	216	67	256	331	241	196	261	381	457	208	284	269	142	206	84	309	354	230	300
ENSRNOG00000000547	18	18	31	10	5	3	14	24	13	9	5	14	16	23	12	10	1	4	20	9	11	30	3	33
ENSRNOG00000000549	421	366	373	305	321	217	42	565	487	498	384	561	663	733	398	441	173	262	265	206	219	517	433	414
ENSRNOG00000000551	229	278	314	269	438	327	106	371	423	392	293	334	431	539	412	353	323	287	344	140	549	370	297	326
ENSRNOG00000000552	46	24	20	24	20	18	16	67	35	26	34	58	30	98	40	47	39	18	52	13	11	57	30	35
ENSRNOG00000000556	1	2	0	1	0	1	0	0	0	1	0	0	1	4	0	0	0	0	0	0	0	0	0	0
ENSRNOG00000000557	3388	2648	3223	3816	2049	2302	639	3162	4431	3090	2613	3375	3845	6685	2925	3265	2673	1867	2311	1030	2398	4161	3356	3590
ENSRNOG00000000559	0	0	0	0	0	0	0	0	0	0	0	1	0	0	1	0	0	0	0	0	0	0	0	0
ENSRNOG00000000560	84	88	73	47	49	31	12	88	130	53	78	229	87	176	59	77	64	49	69	34	34	130	73	104
ENSRNOG00000000561	669	1027	887	907	931	820	369	844	990	1088	671	1209	980	1338	1050	574	943	731	873	628	910	1398	967	1127
ENSRNOG00000000562	26	40	46	36	66	36	115	72	80	69	43	32	40	115	57	24	35	48	62	86	65	55	68	56
ENSRNOG00000000563	5	4	1	0	4	7	4	6	7	5	2	10	7	19	6	6	0	6	0	0	9	7	8	6
ENSRNOG00000000564	1	0	0	0	0	0	0	0	0	0	0	0	0	0	0	0	3	0	0	0	0	0	0	2
ENSRNOG00000000565	534	618	355	354	606	483	109	706	1154	671	508	866	848	857	649	659	234	375	411	164	500	963	654	633
ENSRNOG00000000566	3069	3155	3607	4447	4209	5706	1668	4038	4815	5153	3405	3597	4160	7312	4040	4135	6175	4604	5491	3506	6069	4115	4251	4058
ENSRNOG00000000567	28	30	16.007	18.005	9	18.007	12.003	34.136	18	15	26	49	29	49	29	16.033	12	16	3	24	10	24.001	35	19
ENSRNOG00000000568	76	78	106	100	141	182	199	114	121	157	94	153	158	230	111	108	137	116	149	151	206	119	112	96
ENSRNOG00000000569	44	41	73	50	28	20	59	60	54	66	41	95	67	73	73	30	15	37	55	16	46	76	79	65
ENSRNOG00000000571	8040	6562	6816	5752	3400	3524	439	6502	8147	6599	5851	9010	8493	11148	6508	6361	2986	2792	4046	2439	4499	9447	7284	7595
ENSRNOG00000000572	7	10	10	5	0	4	0	7	6	4	4	5	9	5	8	7	0	2	0	10	3	6	0	9
ENSRNOG00000000574	0	0	0	0	0	0	0	0	0	0	0	0	0	0	0	0	0	0	0	0	0	0	0	0
ENSRNOG00000000576	55	57	57	64	77	116	54	127	155	157	82	102	113	162	150	96	58	75	92	74	110	115	61	65
ENSRNOG00000000579	194	226	281	219	220	205	221	256	272	404	228	443	330	417	276	287	175	240	306	275	374	240	306	290
ENSRNOG00000000580	0	0	0	0	0	0	0	0	0	0	0	0	0	0	0	0	0	0	0	0	0	0	0	0
ENSRNOG00000000581	322	287	281	203	239	309	166	386	455.999	335	263	376.999	458	588.999	255.001	336.999	214	225	209	123	246	417	273.999	319
ENSRNOG00000000582	85	43	65	44	67	89	3	94	110	69	85	90	97	130	81	75	63	81	55	14	50	85	107	78
ENSRNOG00000000583	103	98	83	57	81	90	65	101	155	115	103	168	152	169	116	73	67	66	103	64	120	184	95	105
ENSRNOG00000000585	1155	688	778	550	711	853	467	1209	1259	1488	724	1133	1536	1359	1213	944	567	582	935	331	1187	1191	846	758
ENSRNOG00000000586	307	233	243	271	273	242	155	292	319	334	256	352	372	612	343	292	243	191	223	114	339	421	253	231
ENSRNOG00000000587	85	61	128	144	130	154	131	87	99	95	56	96	111	141	93	70	140	100	105	62	122	124	67	84
ENSRNOG00000000588	380	367	369	338	224	186	42	369	508	354	272	460	434	637	306	334	167	161	203	156	249	606	255	503
ENSRNOG00000000589	156.99	147.813	126.758	100.977	67	89.643	52	140.915	200.08	106.211	146.942	145.308	198.304	261.712	160.156	131.056	52	90.551	96	28.613	61.061	179.983	133.891	133.572
ENSRNOG00000000590	26.678	13.403	8.605	18.393	44.195	33.086	96.255	28.141	32.159	38.407	20.904	10.817	44.409	42.375	23.092	36.929	44.339	17.416	33.586	43.657	62.435	23.506	22.951	21.187
ENSRNOG00000000593	43	49	39	18	57	35	9	101	92	71	58	142	142	99	70	70	48	54	61	24	81	122	49	55
ENSRNOG00000000595	29	16	25	43	59	52	23	89	95	36	34	60	81	84	49	53	26	29	20	19	26	68	20	46
ENSRNOG00000000596	48	30	30	28	12	28	14	46	49	33	26	82	55	56	50	23	25	41	37	44	24	34	44	48
ENSRNOG00000000597	0	0	0	0	0	0	0	0	0	0	0	0	0	0	0	0	0	0	0	0	0	0	0	0
ENSRNOG00000000598	9	3	3	8	18	9	5	18	50	20	8	9	31	32	17	14	15	3	12	3	17	17	15	17
ENSRNOG00000000599	33	18	13	18	8	9	0	35	29	24	19	103	42	49	54	22	11	21	12	7	6	31	22	28
ENSRNOG00000000604	251	197	218	240	237	314	104	365	324	340	238	343	386	575	301	262	334	203	232	123	292	339	276	217
ENSRNOG00000000605	0	0	0	0	0	0	0	0	0	0	0	4	0	0	0	0	0	0	0	0	0	0	0	0
ENSRNOG00000000606	0	0	0	0	0	0	0	0	0	0	0	0	0	0	0	0	0	0	0	0	0	0	0	0
ENSRNOG00000000607	0	0	0	0	0	0	0	0	0	0	0	0	0	0	0	0	0	0	0	0	0	0	0	0
ENSRNOG00000000609	238	197	157	167	158	123	82	184	298	200	217	271	259	309	191	168	117	102	186	102	247	280	142	309
ENSRNOG00000000610	861	920	1059	1422	1336	1438	408	1073	1394	1382	959	1274	1263	1848	1286	1145	1551	993	1552	985	1692	1108	1296	1182
ENSRNOG00000000611	69	50	36	39	44	40	21	67	83	87	55	154	72	92	56	63	44	35	74	20	67	79	78	58
ENSRNOG00000000613	419	336	353	377	315	278	135	435	524	374	384	509	466	701	407	403	300	261	278	104	329	550	511	428
ENSRNOG00000000614	37	27	22	21	29	22	1	37	36	26	25	48	41	54	35	33	13	13	39	27	30	31	18	26
ENSRNOG00000000618	0	0	0	0	0	0	0	0	0	0	0	0	0	0	0	0	0	0	0	0	0	0	0	0
ENSRNOG00000000620	0	0	0	0	0	0	0	0	0	0	0	0	0	0	0	0	0	0	0	0	0	0	0	0
ENSRNOG00000000622	1286	1080	1515.96	1650.92	1797	1809	468	1569	2062.42	2352	1258	1652	1695.98	3039	1672	1692	1772	1377	2007	1151	2448	1578.97	1706	1469
ENSRNOG00000000630	0	0	0	0	2	0	0	0	0	0	0	0	1	0	0	1	0	0	0	0	0	0	0	0
ENSRNOG00000000632	2	5	1	15	2	15	0	14	27	9	3	7	6	11	8	0	10	13	14	0	5	7	18	6
ENSRNOG00000000633	321	260	292	174	289	192	90	284	459	371	226	357	515	524	305	406	289	271	300	142	290	477	264	247
ENSRNOG00000000634	8	5	8	2	6	3	8	5	10	5	13	23	15	19	11	13	10	6	2	8	9	11	3	7
ENSRNOG00000000636	0	1	0	0	0	0	8	1	0	0	0	1	0	0	1	0	0	0	0	0	0	2	0	0
ENSRNOG00000000638	2	5	1	2	1	0	1	2	2	1	1	21	1	1	7	3	2	1	0	1	2	3	4	7
ENSRNOG00000000639	31	19	47	20	9	11	0	32	20	13	14	26	37	52	18	19	23	14	11	12	27	37	19	18
ENSRNOG00000000640	0	1	0	0	0	1	0	0	2	2	1	4	3	0	0	2	0	0	0	0	0	2	0	0
ENSRNOG00000000641	586	648	663	426	437	272.905	74	447	573	731	429	633	601	649	573.803	360	297	307	655	287	650	680	787.919	590
ENSRNOG00000000645	1618	1436	1422	1104	1009	976	237	1357	1941	1477	1294	1916	1911	2402	1399	1248	941	749	954	576	1321	2205	1249	1712
ENSRNOG00000000648	332	284	190	202	337	190	168	301	491	280	200	378	393	454	270	337	204	226	228	124	254	522	229	339
ENSRNOG00000000650	0	0	1	0	0	1	0	1	0	3	0	2	1	0	1	0	0	1	0	0	0	0	0	0
ENSRNOG00000000653	626	652	591	552	402	369	183	544	905	576	530	831	713	1086	609	621	377	301	366	199	398	995	556	694
ENSRNOG00000000655	79	54	62	54	81	78	31	135	129	173	93	108	142	131	122	83	28	35	32	43	75	184	75	118
ENSRNOG00000000657	116	44	47	28	5	11	0	52	74	25	40	82	68	86	37	48	12	7	4	0	4	107	39	76
ENSRNOG00000000658	1218	1503	1611	458	626	1764	877	1054	1342	696	1464	739	1562	2590	1388	773	927	973	818	593	788	1814	1242	1911
ENSRNOG00000000661	77	136	83	44	184	111	37	174	225	180	105	194	238	167	202	155	54	114	84	106	102	181	117	119
ENSRNOG00000000662	20	21	26	27	5	13	0	9	13	13	21	26	23	52	29	19	10	17	8	11	9	35	24	23
ENSRNOG00000000663	219	139	188	158	107	116	32	206	191	163	147	167	285	284	177	130	149	160	157	69	141	284	213	169
ENSRNOG00000000664	220	256	249	168	220	229	82	280	319	248	230	247	310	378	253	225	225	271	265	173	255	279	313	243
ENSRNOG00000000665	513	316	374	257	141	113	33	430	601	245	301	424	664	817	301	447	98	110	99	17	99	588	247	383
ENSRNOG00000000691	0	0	0	0	0	0	0	0	0	0	0	2	3	0	0	0	1	0	0	0	0	0	2	0
ENSRNOG00000000692	596	448	494	777	902	785	256	674	816	784	509	729	886	1363	856	641	696	402	416	224	497	692	498	580
ENSRNOG00000000693	1	0	0	0	0	0	0	0	0	0	0	0	0	0	0	0	0	0	0	0	0	0	0	0
ENSRNOG00000000695	19	14	10	8	24	21	7	15	28	19	10	17	46	62	20	21	19	20	16	5	7	31	14	25
ENSRNOG00000000697	583	424	376	522	321	388	225	392	530	436	370	529	547	883	454	495	440	347	400	224	388	675	343	478
ENSRNOG00000000699	9	16	19	24	4	4	2	27	18	22	17	27	26	29	22	19	0	9	19	0	4	27	13	25
ENSRNOG00000000700	2	8	6	5	1	6	0	7	7	5	3	4	7	9	1	6	1	4	3	6	5	10	12	24
ENSRNOG00000000701	1037	1166	1148	1267	1022	824	401	1194	1414	1547	1113	1436	1263	1846	1414	1031	1307	825	1038	657	1283	1515	1533	1361
ENSRNOG00000000702	115	69	77	74	70	94	46	150	111	67	98	123	190	214	132	126	85	88	92	64	114	140	107	91
ENSRNOG00000000704	11	9	6	17	9	6	6	14	11	14	9	18	7	12	19	7	4	9	18	3	25	15	6	13
ENSRNOG00000000708	0	0	0	0	2	2	0	0	0	0	0	1	2	0	0	0	0	0	0	1	0	0	0	2
ENSRNOG00000000713	0	0	0	0	0	0	0	0	0	0	0	0	0	0	0	0	0	0	0	0	0	0	0	0
[truncated: 23,160 more rows]

## Sheet: S29
	GC-RM-8672-BT5011-1_quant	GC-RM-8672-BT5011-10_quant	GC-RM-8672-BT5011-11_quant	GC-RM-8672-BT5011-12_quant	GC-RM-8672-BT5011-141_quant	GC-RM-8672-BT5011-142_quant	GC-RM-8672-BT5011-143_quant	GC-RM-8672-BT5011-144_quant	GC-RM-8672-BT5011-145_quant	GC-RM-8672-BT5011-146_quant	GC-RM-8672-BT5011-147_quant	GC-RM-8672-BT5011-148_quant	GC-RM-8672-BT5011-149_quant	GC-RM-8672-BT5011-150_quant	GC-RM-8672-BT5011-151_quant	GC-RM-8672-BT5011-152_quant	GC-RM-8672-BT5011-2_quant	GC-RM-8672-BT5011-3_quant	GC-RM-8672-BT5011-4_quant	GC-RM-8672-BT5011-5_quant	GC-RM-8672-BT5011-6_quant	GC-RM-8672-BT5011-7_quant	GC-RM-8672-BT5011-8_quant	GC-RM-8672-BT5011-9_quant
[truncated: 23,487 more rows]

[truncated: 6 more sheets: S30, S31, S32, S33, S34, S35]
