# Supplementary material for: Multi-omics phenotyping of the gut-liver axis reveals metabolic perturbations from a low-dose pesticide mixture in rats
Source: Commun Biol. 2021 Apr 14;4:471. doi: 10.1038/s42003-021-01990-w (PMC8046807; doi:10.1038/s42003-021-01990-w)
Supplement: Supplementary file 4 — Supplementary Data 3 [file 42003_2021_1990_MOESM4_ESM.xlsx]

## Sheet: Table of Content
	S36	Differentially methylated CpG

## Sheet: S36
chr	start	end	strand	pvalue	qvalue	meth.diff	target.row	dist.to.feature	feature.name	feature.strand	gene.name	go.name
chr1	41495	41495	*	0.681256	0.546076	-0.231741	1	14817	XR_001835498	-	uncharacterized LOC108349478	NA
chr1	41544	41544	*	0.50454	0.452323	1.77744	2	14768	XR_001835498	-	uncharacterized LOC108349478	NA
chr1	41661	41661	*	4.54653e-07	1.53681e-05	-13.3045	3	14651	XR_001835498	-	uncharacterized LOC108349478	NA
chr1	41709	41709	*	0.000208727	0.00168891	-1.9575	4	14603	XR_001835498	-	uncharacterized LOC108349478	NA
chr1	41715	41715	*	0.00530727	0.0185286	-4.25676	5	14597	XR_001835498	-	uncharacterized LOC108349478	NA
chr1	179543	179543	*	0.0341726	0.0716318	1.29996	6	31713	XR_589830	-	uncharacterized LOC103690912	NA
chr1	179653	179653	*	0.288235	0.313374	2.2703	7	31603	XR_589830	-	uncharacterized LOC103690912	NA
chr1	179709	179709	*	0.460083	0.426581	-0.455887	8	31547	XR_589830	-	uncharacterized LOC103690912	NA
chr1	210389	210389	*	0.970963	0.670283	-0.0617061	9	867	XR_589830	-	uncharacterized LOC103690912	NA
chr1	210401	210401	*	0.0609169	0.107911	2.41313	10	855	XR_589830	-	uncharacterized LOC103690912	NA
chr1	210586	210586	*	0.0168426	0.042942	-1.7495	11	670	XR_589830	-	uncharacterized LOC103690912	NA
chr1	210593	210593	*	0.653352	0.532328	0.665058	12	663	XR_589830	-	uncharacterized LOC103690912	NA
chr1	210595	210595	*	0.000188956	0.00157074	2.46547	13	661	XR_589830	-	uncharacterized LOC103690912	NA
chr1	210609	210609	*	0.477704	0.437044	-1.02043	14	647	XR_589830	-	uncharacterized LOC103690912	NA
chr1	210610	210610	*	0.862458	0.627695	0.3992	15	646	XR_589830	-	uncharacterized LOC103690912	NA
chr1	210616	210616	*	0.553754	0.480068	-0.464177	16	640	XR_589830	-	uncharacterized LOC103690912	NA
chr1	210675	210675	*	0.0504866	0.0944908	4.24773	17	581	XR_589830	-	uncharacterized LOC103690912	NA
chr1	210682	210682	*	0.0679885	0.116709	4.00388	18	574	XR_589830	-	uncharacterized LOC103690912	NA
chr1	210751	210751	*	0.311357	0.329659	-1.132	19	505	XR_589830	-	uncharacterized LOC103690912	NA
chr1	210777	210777	*	0.736494	0.572194	0.197676	20	479	XR_589830	-	uncharacterized LOC103690912	NA
chr1	457004	457004	*	0.272414	0.301915	-2.23664	21	56750	NM_001099457	+	vomeronasal 2 receptor, 2	NA
chr1	457273	457273	*	7.15381e-05	0.000755952	1.64273	22	57019	NM_001099457	+	vomeronasal 2 receptor, 2	NA
chr1	587111	587111	*	0.347341	0.35462	2.06553	23	-39548	XM_017589817	-	zinc finger protein 99-like	NA
chr1	626389	626389	*	0.00842167	0.0259841	-2.71351	24	-78826	XM_017589817	-	zinc finger protein 99-like	NA
chr1	626394	626394	*	0.280274	0.307704	-0.974665	25	-78831	XM_017589817	-	zinc finger protein 99-like	NA
chr1	626396	626396	*	0.581908	0.495455	0.0607624	26	-78833	XM_017589817	-	zinc finger protein 99-like	NA
chr1	626399	626399	*	0.509054	0.455028	0.118911	27	-78836	XM_017589817	-	zinc finger protein 99-like	NA
chr1	626413	626413	*	1	0.67273	0	28	-78850	XM_017589817	-	zinc finger protein 99-like	NA
chr1	626420	626420	*	0.4838	0.440501	0.869854	29	-78857	XM_017589817	-	zinc finger protein 99-like	NA
chr1	626440	626440	*	0.671299	0.541392	0.435845	30	-78877	XM_017589817	-	zinc finger protein 99-like	NA
chr1	626448	626448	*	0.945528	0.66094	-0.0185672	31	-78885	XM_017589817	-	zinc finger protein 99-like	NA
chr1	626498	626498	*	0.0110878	0.0317162	-0.922389	32	-78935	XM_017589817	-	zinc finger protein 99-like	NA
chr1	626508	626508	*	0.0329929	0.0698628	-0.793394	33	-78945	XM_017589817	-	zinc finger protein 99-like	NA
chr1	626553	626553	*	0.864309	0.628398	-0.290382	34	-78990	XM_017589817	-	zinc finger protein 99-like	NA
chr1	626561	626561	*	0.142742	0.194802	-0.660749	35	-78998	XM_017589817	-	zinc finger protein 99-like	NA
chr1	626567	626567	*	0.0681485	0.116887	1.83685	36	-79004	XM_017589817	-	zinc finger protein 99-like	NA
chr1	1431074	1431074	*	0.570454	0.489051	0.766562	37	11016	XM_006227611	-	similar to retinoic acid early transcript 1L	GO:0002860
chr1	1431345	1431345	*	0.00244328	0.0104607	6.63955	38	10745	XM_006227611	-	similar to retinoic acid early transcript 1L	GO:0002860
chr1	1431391	1431391	*	0.00127282	0.00650087	-7.84287	39	10699	XM_006227611	-	similar to retinoic acid early transcript 1L	GO:0002860
chr1	1476822	1476822	*	0.244803	0.281492	1.07705	40	12519	XM_008758633	-	retinoic acid early transcript delta	GO:0001913
chr1	1476841	1476841	*	0.0137409	0.0370841	-3.00109	41	12500	XM_008758633	-	retinoic acid early transcript delta	GO:0001913
chr1	1477058	1477058	*	0.0128595	0.0353357	1.6068	42	12283	XM_008758633	-	retinoic acid early transcript delta	GO:0001913
chr1	1688955	1688955	*	0.0610167	0.108039	-4.94322	43	-13741	NM_001106217	+	LDL receptor related protein 11	GO:0009408
chr1	1689067	1689067	*	0.561407	0.484267	1.66544	44	-13629	NM_001106217	+	LDL receptor related protein 11	GO:0009408
chr1	1825143	1825143	*	0.999683	0.67273	-0.0011256	45	-1027	NM_001004217	+	katanin catalytic subunit A1	GO:0000278
chr1	1825171	1825171	*	0.820603	0.610026	-0.29584	46	-999	NM_001004217	+	katanin catalytic subunit A1	GO:0000278
chr1	1825260	1825260	*	0.479182	0.437882	0.752339	47	-910	NM_001004217	+	katanin catalytic subunit A1	GO:0000278
chr1	1837017	1837017	*	1.5157e-05	0.000234521	4.45121	48	10849	NM_001004217	+	katanin catalytic subunit A1	GO:0000278
chr1	1837316	1837316	*	0.336687	0.347291	-0.763444	49	11148	NM_001004217	+	katanin catalytic subunit A1	GO:0000278
chr1	1837327	1837327	*	0.044924	0.0870195	0.963794	50	11159	NM_001004217	+	katanin catalytic subunit A1	GO:0000278
chr1	1862827	1862827	*	0.214819	0.258582	-3.01972	51	19032	XM_006227627	-	glycoprotein integral membrane 1	NA
chr1	1862837	1862837	*	0.658299	0.534882	-0.519849	52	19022	XM_006227627	-	glycoprotein integral membrane 1	NA
chr1	1863038	1863038	*	0.172933	0.222736	1.90182	53	18821	XM_006227627	-	glycoprotein integral membrane 1	NA
chr1	1863058	1863058	*	0.757684	0.582055	0.743566	54	18801	XM_006227627	-	glycoprotein integral membrane 1	NA
chr1	1894698	1894698	*	0.0946089	0.146576	-2.78746	55	-2618	XM_006227621	+	peptidylprolyl isomerase like 4	GO:0000413
chr1	1894723	1894723	*	0.517035	0.459521	1.17837	56	-2593	XM_006227621	+	peptidylprolyl isomerase like 4	GO:0000413
chr1	1894788	1894788	*	0.000314472	0.00228717	-6.58481	57	-2528	XM_006227621	+	peptidylprolyl isomerase like 4	GO:0000413
chr1	1894831	1894831	*	0.619424	0.51504	0.308069	58	-2485	XM_006227621	+	peptidylprolyl isomerase like 4	GO:0000413
chr1	1927823	1927823	*	0.0412586	0.0818034	3.29392	59	-9797	XM_006227616	+	zinc finger CCCH type containing 12D	GO:0000932
chr1	1928169	1928169	*	0.293891	0.317424	0.657169	60	-9451	XM_006227616	+	zinc finger CCCH type containing 12D	GO:0000932
chr1	2126801	2126801	*	0.0157198	0.040924	2.56809	61	75492	XM_017589820	+	uncharacterized LOC108349482	NA
chr1	2126818	2126818	*	0.176735	0.226238	-1.89427	62	75509	XM_017589820	+	uncharacterized LOC108349482	NA
chr1	2126932	2126932	*	0.119686	0.172345	-1.87594	63	75623	XM_017589820	+	uncharacterized LOC108349482	NA
chr1	2226279	2226279	*	0.560475	0.483723	1.54881	64	-107958	XR_001835501	+	uncharacterized LOC108348767	NA
chr1	2226363	2226363	*	0.0295776	0.064556	4.83907	65	-107874	XR_001835501	+	uncharacterized LOC108348767	NA
chr1	2226364	2226364	*	0.741337	0.574454	-0.87808	66	-107873	XR_001835501	+	uncharacterized LOC108348767	NA
chr1	2226406	2226406	*	0.051732	0.0961282	4.00578	67	-107831	XR_001835501	+	uncharacterized LOC108348767	NA
chr1	2226491	2226491	*	0.113014	0.16564	3.35439	68	-107746	XR_001835501	+	uncharacterized LOC108348767	NA
chr1	2226492	2226492	*	0.0140167	0.0375883	-4.03528	69	-107745	XR_001835501	+	uncharacterized LOC108348767	NA
chr1	2226745	2226745	*	0.675055	0.543183	-0.287011	70	-107492	XR_001835501	+	uncharacterized LOC108348767	NA
chr1	2333661	2333661	*	7.20988e-05	0.000760474	8.06688	71	-576	XR_001835501	+	uncharacterized LOC108348767	NA
chr1	2333784	2333784	*	0.0696745	0.118651	-3.03152	72	-453	XR_001835501	+	uncharacterized LOC108348767	NA
chr1	2333792	2333792	*	0.197632	0.24448	1.21662	73	-445	XR_001835501	+	uncharacterized LOC108348767	NA
chr1	2342731	2342731	*	0.000246475	0.00190659	-9.46657	74	8496	XR_001835501	+	uncharacterized LOC108348767	NA
chr1	2346044	2346044	*	0.278661	0.306503	0.619857	75	11809	XR_001835501	+	uncharacterized LOC108348767	NA
chr1	2346064	2346064	*	0.00527828	0.018453	-5.21619	76	11829	XR_001835501	+	uncharacterized LOC108348767	NA
chr1	2346161	2346161	*	0.00506774	0.0179149	-4.46227	77	11926	XR_001835501	+	uncharacterized LOC108348767	NA
chr1	2468995	2468995	*	0.205876	0.2513	-2.21177	78	134760	XR_001835501	+	uncharacterized LOC108348767	NA
chr1	2594710	2594710	*	0.020267	0.0491304	-1.27109	79	32766	NM_001108458	-	uronyl-2-sulfotransferase	GO:0008146
chr1	2627504	2627504	*	0.00201312	0.00910213	-0.852273	80	-30	NM_001108458	-	uronyl-2-sulfotransferase	GO:0008146
chr1	2627515	2627515	*	0.534101	0.469096	-0.289265	81	-41	NM_001108458	-	uronyl-2-sulfotransferase	GO:0008146
chr1	2627546	2627546	*	0.756941	0.581714	-0.331367	82	-72	NM_001108458	-	uronyl-2-sulfotransferase	GO:0008146
chr1	2627561	2627561	*	0.00552145	0.0190716	-1.35604	83	-87	NM_001108458	-	uronyl-2-sulfotransferase	GO:0008146
chr1	2627603	2627603	*	0.0865124	0.137825	-0.617255	84	52	XM_017589330	-	uronyl-2-sulfotransferase	GO:0008146
chr1	2627630	2627630	*	0.221374	0.263703	-1.12274	85	25	XM_017589330	-	uronyl-2-sulfotransferase	GO:0008146
chr1	2704375	2704375	*	0.381767	0.377588	-0.932431	86	-76722	XM_017589330	-	uronyl-2-sulfotransferase	GO:0008146
chr1	2704412	2704412	*	0.188168	0.236315	3.35301	87	-76759	XM_017589330	-	uronyl-2-sulfotransferase	GO:0008146
chr1	2704495	2704495	*	0.000130184	0.00119006	-6.54251	88	-76842	XM_017589330	-	uronyl-2-sulfotransferase	GO:0008146
chr1	2710430	2710430	*	0.563904	0.485558	-1.51896	89	-82777	XM_017589330	-	uronyl-2-sulfotransferase	GO:0008146
chr1	2721349	2721349	*	0.209871	0.25454	1.53637	90	-93696	XM_017589330	-	uronyl-2-sulfotransferase	GO:0008146
chr1	2721360	2721360	*	0.00866375	0.0265219	4.00579	91	-93707	XM_017589330	-	uronyl-2-sulfotransferase	GO:0008146
chr1	2721379	2721379	*	0.00152263	0.00741563	5.96478	92	-93726	XM_017589330	-	uronyl-2-sulfotransferase	GO:0008146
chr1	2721399	2721399	*	0.178023	0.227355	2.41151	93	-93746	XM_017589330	-	uronyl-2-sulfotransferase	GO:0008146
chr1	2721522	2721522	*	0.864106	0.628302	0.106013	94	-93869	XM_017589330	-	uronyl-2-sulfotransferase	GO:0008146
chr1	2787789	2787789	*	0.388018	0.381599	2.19016	95	-160136	XM_017589330	-	uronyl-2-sulfotransferase	GO:0008146
chr1	2805649	2805649	*	0.118169	0.170845	0.670418	96	145101	XM_003748645	-	SAM and SH3 domain containing 1	GO:0000209
chr1	2805883	2805883	*	0.0334678	0.0705906	-3.83975	97	144867	XM_003748645	-	SAM and SH3 domain containing 1	GO:0000209
chr1	2805904	2805904	*	0.000637381	0.00389251	-6.33096	98	144846	XM_003748645	-	SAM and SH3 domain containing 1	GO:0000209
chr1	2949907	2949907	*	0.747244	0.577372	-0.563547	99	843	XM_003748645	-	SAM and SH3 domain containing 1	GO:0000209
chr1	2955124	2955124	*	0.31994	0.335686	-1.54536	100	-4376	XM_003748645	-	SAM and SH3 domain containing 1	GO:0000209
chr1	2955134	2955134	*	0.436894	0.412414	1.32311	101	-4386	XM_003748645	-	SAM and SH3 domain containing 1	GO:0000209
chr1	2955144	2955144	*	0.000925035	0.00511922	6.96044	102	-4396	XM_003748645	-	SAM and SH3 domain containing 1	GO:0000209
chr1	2955185	2955185	*	0.00505721	0.017886	6.40357	103	-4437	XM_003748645	-	SAM and SH3 domain containing 1	GO:0000209
chr1	2955249	2955249	*	0.421053	0.40261	-1.54284	104	-4501	XM_003748645	-	SAM and SH3 domain containing 1	GO:0000209
chr1	2971451	2971451	*	0.690721	0.550526	0.61848	105	-20703	XM_003748645	-	SAM and SH3 domain containing 1	GO:0000209
chr1	2971480	2971480	*	0.610367	0.51044	1.83463	106	-20732	XM_003748645	-	SAM and SH3 domain containing 1	GO:0000209
chr1	2971559	2971559	*	3.38397e-05	0.000433171	6.66161	107	-20811	XM_003748645	-	SAM and SH3 domain containing 1	GO:0000209
chr1	2971563	2971563	*	0.00832323	0.0257524	3.17919	108	-20815	XM_003748645	-	SAM and SH3 domain containing 1	GO:0000209
chr1	2971615	2971615	*	0.0184087	0.0458655	1.15607	109	-20867	XM_003748645	-	SAM and SH3 domain containing 1	GO:0000209
chr1	2990954	2990954	*	0.31022	0.328819	-2.25109	110	-40206	XM_003748645	-	SAM and SH3 domain containing 1	GO:0000209
chr1	2991062	2991062	*	0.138789	0.191024	1.40074	111	-40314	XM_003748645	-	SAM and SH3 domain containing 1	GO:0000209
chr1	3031089	3031089	*	0.194082	0.241457	-3.76627	112	-80341	XM_003748645	-	SAM and SH3 domain containing 1	GO:0000209
chr1	3031109	3031109	*	0.291988	0.316058	2.82405	113	-80361	XM_003748645	-	SAM and SH3 domain containing 1	GO:0000209
chr1	3031140	3031140	*	0.533056	0.468555	1.71518	114	-80392	XM_003748645	-	SAM and SH3 domain containing 1	GO:0000209
chr1	3031156	3031156	*	0.188769	0.236767	3.44433	115	-80408	XM_003748645	-	SAM and SH3 domain containing 1	GO:0000209
chr1	3031170	3031170	*	0.854974	0.624576	0.175935	116	-80422	XM_003748645	-	SAM and SH3 domain containing 1	GO:0000209
chr1	3115918	3115918	*	0.0075057	0.02387	2.19524	117	-124121	XR_001836240	+	uncharacterized LOC108349797	NA
chr1	3115919	3115919	*	0.0624762	0.109846	-1.6041	118	-124120	XR_001836240	+	uncharacterized LOC108349797	NA
chr1	3115924	3115924	*	0.144492	0.196471	1.12766	119	-124115	XR_001836240	+	uncharacterized LOC108349797	NA
chr1	3115925	3115925	*	0.00957522	0.0285425	2.18903	120	-124114	XR_001836240	+	uncharacterized LOC108349797	NA
chr1	3115931	3115931	*	0.999417	0.67273	-0.00043352	121	-124108	XR_001836240	+	uncharacterized LOC108349797	NA
chr1	3115932	3115932	*	0.687423	0.549031	0.408481	122	-124107	XR_001836240	+	uncharacterized LOC108349797	NA
chr1	3115970	3115970	*	0.340786	0.35011	-0.354018	123	-124069	XR_001836240	+	uncharacterized LOC108349797	NA
chr1	3130449	3130449	*	0.0312116	0.0671369	6.35894	124	-109590	XR_001836240	+	uncharacterized LOC108349797	NA
chr1	3353277	3353277	*	0.0303101	0.0657398	-8.97841	125	113240	XR_001836239	+	uncharacterized LOC108349797	NA
chr1	3364600	3364600	*	0.302036	0.323159	-0.830827	126	124563	XR_001836239	+	uncharacterized LOC108349797	NA
chr1	3364622	3364622	*	0.0110869	0.0317151	-5.39914	127	124585	XR_001836239	+	uncharacterized LOC108349797	NA
chr1	3364917	3364917	*	0.763977	0.584783	0.604168	128	124880	XR_001836239	+	uncharacterized LOC108349797	NA
chr1	3407734	3407734	*	0.841753	0.6191	-0.203876	129	167697	XR_001836239	+	uncharacterized LOC108349797	NA
chr1	3407761	3407761	*	0.000450607	0.00299778	-5.92922	130	167724	XR_001836239	+	uncharacterized LOC108349797	NA
chr1	3408066	3408066	*	0.27221	0.301799	-1.80043	131	168029	XR_001836239	+	uncharacterized LOC108349797	NA
chr1	3408112	3408112	*	0.89195	0.63951	-0.0805989	132	168075	XR_001836239	+	uncharacterized LOC108349797	NA
chr1	3421900	3421900	*	0.0116908	0.0329476	-1.85157	133	181863	XR_001836239	+	uncharacterized LOC108349797	NA
chr1	3422004	3422004	*	0.852633	0.62371	-0.498678	134	181967	XR_001836239	+	uncharacterized LOC108349797	NA
chr1	3422049	3422049	*	6.75153e-07	2.08583e-05	5.48807	135	182012	XR_001836239	+	uncharacterized LOC108349797	NA
chr1	3549598	3549598	*	0.665818	0.538738	0.701487	136	213795	NM_001108901	-	sterile alpha motif domain containing 5	GO:0005737
chr1	3549628	3549628	*	0.572991	0.490548	0.725629	137	213765	NM_001108901	-	sterile alpha motif domain containing 5	GO:0005737
chr1	3549673	3549673	*	0.000866422	0.00487755	9.42819	138	213720	NM_001108901	-	sterile alpha motif domain containing 5	GO:0005737
chr1	3549712	3549712	*	0.123547	0.176194	1.17274	139	213681	NM_001108901	-	sterile alpha motif domain containing 5	GO:0005737
chr1	3577205	3577205	*	0.735057	0.571502	0.435521	140	186188	NM_001108901	-	sterile alpha motif domain containing 5	GO:0005737
chr1	3577206	3577206	*	0.0407865	0.0811546	-1.87049	141	186187	NM_001108901	-	sterile alpha motif domain containing 5	GO:0005737
chr1	3577255	3577255	*	0.122871	0.175523	-5.20723	142	186138	NM_001108901	-	sterile alpha motif domain containing 5	GO:0005737
chr1	3577256	3577256	*	0.0351652	0.0730951	5.16173	143	186137	NM_001108901	-	sterile alpha motif domain containing 5	GO:0005737
chr1	3577325	3577325	*	0.778958	0.591507	-0.192282	144	186068	NM_001108901	-	sterile alpha motif domain containing 5	GO:0005737
chr1	3577378	3577378	*	0.79264	0.597653	-0.237573	145	186015	NM_001108901	-	sterile alpha motif domain containing 5	GO:0005737
chr1	3655093	3655093	*	0.0068813	0.0223926	-3.24889	146	108300	NM_001108901	-	sterile alpha motif domain containing 5	GO:0005737
chr1	3655112	3655112	*	0.103267	0.15563	-1.99777	147	108281	NM_001108901	-	sterile alpha motif domain containing 5	GO:0005737
chr1	3655134	3655134	*	0.599446	0.504783	-0.512989	148	108259	NM_001108901	-	sterile alpha motif domain containing 5	GO:0005737
chr1	3655136	3655136	*	0.062376	0.109698	-1.68237	149	108257	NM_001108901	-	sterile alpha motif domain containing 5	GO:0005737
chr1	3655265	3655265	*	0.389644	0.38266	1.29587	150	108128	NM_001108901	-	sterile alpha motif domain containing 5	GO:0005737
chr1	3722027	3722027	*	0.152819	0.20427	0.484941	151	41366	NM_001108901	-	sterile alpha motif domain containing 5	GO:0005737
chr1	3722368	3722368	*	0.388735	0.382079	1.10099	152	41025	NM_001108901	-	sterile alpha motif domain containing 5	GO:0005737
chr1	3762701	3762701	*	0.196211	0.243272	-1.26457	153	692	NM_001108901	-	sterile alpha motif domain containing 5	GO:0005737
chr1	3769760	3769760	*	0.0159248	0.0412912	0.626959	154	-6369	NM_001108901	-	sterile alpha motif domain containing 5	GO:0005737
chr1	3769801	3769801	*	0.769497	0.587147	-0.117404	155	-6410	NM_001108901	-	sterile alpha motif domain containing 5	GO:0005737
chr1	3769830	3769830	*	0.316657	0.333305	-1.10248	156	-6439	NM_001108901	-	sterile alpha motif domain containing 5	GO:0005737
chr1	3769883	3769883	*	0.573061	0.490572	-0.462382	157	-6492	NM_001108901	-	sterile alpha motif domain containing 5	GO:0005737
chr1	3769903	3769903	*	0.0833368	0.134374	-0.990688	158	-6512	NM_001108901	-	sterile alpha motif domain containing 5	GO:0005737
chr1	3770960	3770960	*	0.223865	0.265744	2.50429	159	-7569	NM_001108901	-	sterile alpha motif domain containing 5	GO:0005737
chr1	3774885	3774885	*	0.00738726	0.0235942	7.1745	160	-11494	NM_001108901	-	sterile alpha motif domain containing 5	GO:0005737
chr1	3831339	3831339	*	0.312117	0.330159	-2.43775	161	17748	XM_218078	-	similar to ribosomal protein L27a	GO:0003735
chr1	3831340	3831340	*	0.883575	0.636128	0.103759	162	17747	XM_218078	-	similar to ribosomal protein L27a	GO:0003735
chr1	3831390	3831390	*	0.967817	0.669095	-0.0994439	163	17697	XM_218078	-	similar to ribosomal protein L27a	GO:0003735
chr1	3831391	3831391	*	0.166505	0.216887	-2.65424	164	17696	XM_218078	-	similar to ribosomal protein L27a	GO:0003735
chr1	3831441	3831441	*	0.486288	0.441938	-1.05188	165	17646	XM_218078	-	similar to ribosomal protein L27a	GO:0003735
chr1	3831442	3831442	*	0.0843105	0.135416	-2.593	166	17645	XM_218078	-	similar to ribosomal protein L27a	GO:0003735
chr1	3835482	3835482	*	0.338693	0.348688	-1.32736	167	13605	XM_218078	-	similar to ribosomal protein L27a	GO:0003735
chr1	3835609	3835609	*	0.00597796	0.0202073	-3.28669	168	13478	XM_218078	-	similar to ribosomal protein L27a	GO:0003735
chr1	3931095	3931095	*	0.0130122	0.0356502	8.68063	169	80067	NM_178345	-	syntaxin binding protein 5	GO:0005096
chr1	3946724	3946724	*	0.0333916	0.0704682	-3.63792	170	64438	NM_178345	-	syntaxin binding protein 5	GO:0005096
chr1	3946743	3946743	*	0.0775313	0.127788	3.57258	171	64419	NM_178345	-	syntaxin binding protein 5	GO:0005096
chr1	3946750	3946750	*	0.0124459	0.0345221	-4.0923	172	64412	NM_178345	-	syntaxin binding protein 5	GO:0005096
chr1	3946773	3946773	*	0.00605049	0.0203806	5.61422	173	64389	NM_178345	-	syntaxin binding protein 5	GO:0005096
chr1	3946963	3946963	*	0.00111143	0.00588234	6.44463	174	64199	NM_178345	-	syntaxin binding protein 5	GO:0005096
chr1	3947000	3947000	*	0.230394	0.270749	0.986086	175	64162	NM_178345	-	syntaxin binding protein 5	GO:0005096
chr1	4017938	4017938	*	0.263088	0.295098	-3.27333	176	-6255	XM_008758629	-	syntaxin binding protein 5	GO:0005096
chr1	4029735	4029735	*	0.28479	0.310864	0.829123	177	-18052	XM_008758629	-	syntaxin binding protein 5	GO:0005096
chr1	4029909	4029909	*	0.00227262	0.0099223	-3.76858	178	-18226	XM_008758629	-	syntaxin binding protein 5	GO:0005096
chr1	4029946	4029946	*	0.45691	0.424557	0.763471	179	-18263	XM_008758629	-	syntaxin binding protein 5	GO:0005096
chr1	4029962	4029962	*	0.185165	0.233692	1.85347	180	-18279	XM_008758629	-	syntaxin binding protein 5	GO:0005096
chr1	4059191	4059191	*	0.431958	0.4093	0.89658	181	-39833	XR_589837	+	uncharacterized LOC103690916	NA
chr1	4059200	4059200	*	0.311638	0.329837	1.49519	182	-39824	XR_589837	+	uncharacterized LOC103690916	NA
chr1	4059319	4059319	*	0.00232656	0.0100948	2.542	183	-39705	XR_589837	+	uncharacterized LOC103690916	NA
chr1	4078274	4078274	*	0.429342	0.407797	-2.14888	184	-20750	XR_589837	+	uncharacterized LOC103690916	NA
chr1	4078324	4078324	*	0.982627	0.67273	-0.0710227	185	-20700	XR_589837	+	uncharacterized LOC103690916	NA
chr1	4078403	4078403	*	0.911299	0.647543	-0.235516	186	-20621	XR_589837	+	uncharacterized LOC103690916	NA
chr1	4078407	4078407	*	0.34723	0.354542	-3.01059	187	-20617	XR_589837	+	uncharacterized LOC103690916	NA
chr1	4078459	4078459	*	0.866129	0.629123	0.160434	188	-20565	XR_589837	+	uncharacterized LOC103690916	NA
chr1	4171824	4171824	*	0.058268	0.104605	6.15951	189	72802	XR_001835503	+	uncharacterized LOC103690916	NA
chr1	4215161	4215161	*	0.528391	0.465911	-2.41596	190	116139	XR_001835503	+	uncharacterized LOC103690916	NA
chr1	4215338	4215338	*	0.116773	0.169465	1.12454	191	116316	XR_001835503	+	uncharacterized LOC103690916	NA
chr1	4227488	4227488	*	0.77646	0.590337	0.472413	192	128466	XR_001835503	+	uncharacterized LOC103690916	NA
chr1	4227650	4227650	*	0.00098369	0.00536077	9.57116	193	128628	XR_001835503	+	uncharacterized LOC103690916	NA
chr1	4227654	4227654	*	0.0467542	0.0894729	5.69046	194	128632	XR_001835503	+	uncharacterized LOC103690916	NA
chr1	4227667	4227667	*	0.000497855	0.00323247	-5.07752	195	128645	XR_001835503	+	uncharacterized LOC103690916	NA
chr1	4245417	4245417	*	0.131631	0.184191	-0.722167	196	146395	XR_001835503	+	uncharacterized LOC103690916	NA
chr1	4245699	4245699	*	0.738517	0.573248	-0.322603	197	146677	XR_001835503	+	uncharacterized LOC103690916	NA
chr1	4268187	4268187	*	0.275048	0.303881	-1.23606	198	169165	XR_001835503	+	uncharacterized LOC103690916	NA
chr1	4268211	4268211	*	0.514627	0.458141	-1.7372	199	169189	XR_001835503	+	uncharacterized LOC103690916	NA
chr1	4268533	4268533	*	0.719087	0.564216	-0.571694	200	169511	XR_001835503	+	uncharacterized LOC103690916	NA
chr1	4357538	4357538	*	0.0853831	0.136585	-6.67555	201	230970	XM_017590413	-	androglobin	GO:0004198
chr1	4415289	4415289	*	0.683406	0.547078	1.21445	202	173219	XM_017590413	-	androglobin	GO:0004198
chr1	4432863	4432863	*	0.346999	0.35436	0.799707	203	155645	XM_017590413	-	androglobin	GO:0004198
chr1	4432874	4432874	*	0.132412	0.18487	-1.4554	204	155634	XM_017590413	-	androglobin	GO:0004198
chr1	4433004	4433004	*	0.0277791	0.0617329	3.12137	205	155504	XM_017590413	-	androglobin	GO:0004198
chr1	4498239	4498239	*	0.690607	0.550473	0.832681	206	90269	XM_017590413	-	androglobin	GO:0004198
chr1	4498444	4498444	*	0.340274	0.34975	0.511599	207	90064	XM_017590413	-	androglobin	GO:0004198
chr1	4538277	4538277	*	0.0924438	0.144219	2.40769	208	50231	XM_017590413	-	androglobin	GO:0004198
chr1	4538301	4538301	*	2.67034e-05	0.000362785	4.84992	209	50207	XM_017590413	-	androglobin	GO:0004198
chr1	4538319	4538319	*	0.352183	0.357869	-0.836592	210	50189	XM_017590413	-	androglobin	GO:0004198
chr1	4538330	4538330	*	0.070875	0.120081	-1.11834	211	50178	XM_017590413	-	androglobin	GO:0004198
chr1	4538337	4538337	*	0.152765	0.204223	-0.72373	212	50171	XM_017590413	-	androglobin	GO:0004198
chr1	4538348	4538348	*	0.0194035	0.0476432	1.65125	213	50160	XM_017590413	-	androglobin	GO:0004198
chr1	4538384	4538384	*	0.874659	0.632597	-0.313396	214	50124	XM_017590413	-	androglobin	GO:0004198
chr1	4564674	4564674	*	0.878305	0.634096	-0.306596	215	23834	XM_017590413	-	androglobin	GO:0004198
chr1	4564684	4564684	*	0.917133	0.64997	0.0988428	216	23824	XM_017590413	-	androglobin	GO:0004198
chr1	4564726	4564726	*	0.729923	0.569132	-0.823588	217	23782	XM_017590413	-	androglobin	GO:0004198
chr1	4564769	4564769	*	0.718596	0.563997	0.687048	218	23739	XM_017590413	-	androglobin	GO:0004198
chr1	4564775	4564775	*	0.376777	0.374359	1.53384	219	23733	XM_017590413	-	androglobin	GO:0004198
chr1	4564806	4564806	*	0.537305	0.470884	1.87826	220	23702	XM_017590413	-	androglobin	GO:0004198
chr1	4564835	4564835	*	0.679345	0.545196	-0.68054	221	23673	XM_017590413	-	androglobin	GO:0004198
chr1	4595075	4595075	*	0.00377455	0.0143965	1.15673	222	-6569	XM_017590413	-	androglobin	GO:0004198
chr1	4595111	4595111	*	0.405183	0.392681	-0.714457	223	-6605	XM_017590413	-	androglobin	GO:0004198
chr1	4595124	4595124	*	0.966837	0.668774	-0.0201517	224	-6618	XM_017590413	-	androglobin	GO:0004198
chr1	4595132	4595132	*	0.0010425	0.00560749	-3.07116	225	-6626	XM_017590413	-	androglobin	GO:0004198
chr1	4595139	4595139	*	0.0178251	0.0447975	1.53251	226	-6633	XM_017590413	-	androglobin	GO:0004198
chr1	4595163	4595163	*	0.0204706	0.0494592	1.5411	227	-6657	XM_017590413	-	androglobin	GO:0004198
chr1	4595191	4595191	*	0.742345	0.574869	0.296067	228	-6685	XM_017590413	-	androglobin	GO:0004198
chr1	4595221	4595221	*	0.00135417	0.00681279	-2.58331	229	-6715	XM_017590413	-	androglobin	GO:0004198
chr1	4599525	4599525	*	0.913626	0.648539	-0.115399	230	-11019	XM_017590413	-	androglobin	GO:0004198
chr1	4599673	4599673	*	0.107363	0.159877	-3.28028	231	-11167	XM_017590413	-	androglobin	GO:0004198
chr1	4599732	4599732	*	0.104849	0.157307	2.72164	232	-11226	XM_017590413	-	androglobin	GO:0004198
chr1	4603577	4603577	*	3.23379e-05	0.000419488	10.1912	233	-15071	XM_017590413	-	androglobin	GO:0004198
chr1	4603588	4603588	*	0.577412	0.493006	1.39744	234	-15082	XM_017590413	-	androglobin	GO:0004198
chr1	4603633	4603633	*	0.498943	0.449306	-1.91002	235	-15127	XM_017590413	-	androglobin	GO:0004198
chr1	4603692	4603692	*	0.820753	0.610079	0.393379	236	-15186	XM_017590413	-	androglobin	GO:0004198
chr1	4854525	4854525	*	0.0835325	0.134571	1.11562	237	-201306	NM_001108902	-	RAB32, member RAS oncogene family	GO:0003924
chr1	4854535	4854535	*	0.00423499	0.0156714	-1.79847	238	-201316	NM_001108902	-	RAB32, member RAS oncogene family	GO:0003924
chr1	4854673	4854673	*	0.149923	0.201631	-1.26637	239	-201454	NM_001108902	-	RAB32, member RAS oncogene family	GO:0003924
chr1	4854690	4854690	*	7.95235e-05	0.00081758	-2.60916	240	-201471	NM_001108902	-	RAB32, member RAS oncogene family	GO:0003924
chr1	4896330	4896330	*	0.00385913	0.0146407	2.77617	241	-243111	NM_001108902	-	RAB32, member RAS oncogene family	GO:0003924
chr1	4896492	4896492	*	0.000907015	0.00504681	1.65391	242	-243273	NM_001108902	-	RAB32, member RAS oncogene family	GO:0003924
chr1	4969806	4969806	*	0.0801892	0.130844	1.72482	243	196004	XM_017588777	-	glutamate metabotropic receptor 1	GO:0000186
chr1	4969815	4969815	*	0.0029991	0.0121556	-4.40066	244	195995	XM_017588777	-	glutamate metabotropic receptor 1	GO:0000186
chr1	4969900	4969900	*	0.808709	0.604674	0.64206	245	195910	XM_017588777	-	glutamate metabotropic receptor 1	GO:0000186
chr1	4969955	4969955	*	1.23199e-06	3.32472e-05	-7.58318	246	195855	XM_017588777	-	glutamate metabotropic receptor 1	GO:0000186
chr1	5151688	5151688	*	0.495371	0.447262	-1.63679	247	14122	XM_017588777	-	glutamate metabotropic receptor 1	GO:0000186
chr1	5152002	5152002	*	4.09159e-05	0.000498571	-7.5905	248	13808	XM_017588777	-	glutamate metabotropic receptor 1	GO:0000186
chr1	5169167	5169167	*	0.0141965	0.0379492	-2.2069	249	-3309	NM_017011	-	glutamate metabotropic receptor 1	GO:0000186
chr1	5169392	5169392	*	0.27268	0.302126	2.42723	250	-3534	NM_017011	-	glutamate metabotropic receptor 1	GO:0000186
chr1	5292799	5292799	*	0.418679	0.401117	-0.412467	251	44431	XR_589841	-	uncharacterized LOC102547024	NA
chr1	5292892	5292892	*	0.119779	0.172441	-2.21612	252	44338	XR_589841	-	uncharacterized LOC102547024	NA
chr1	5365772	5365772	*	0.732695	0.5704	0.185076	253	264	XR_349804	-	uncharacterized LOC102547090	NA
chr1	5365792	5365792	*	1	0.67273	0	254	244	XR_349804	-	uncharacterized LOC102547090	NA
chr1	5365798	5365798	*	1	0.67273	0	255	238	XR_349804	-	uncharacterized LOC102547090	NA
chr1	5365811	5365811	*	0.261545	0.293938	-0.276827	256	225	XR_349804	-	uncharacterized LOC102547090	NA
chr1	5365813	5365813	*	0.918947	0.650617	-0.0255373	257	223	XR_349804	-	uncharacterized LOC102547090	NA
chr1	5365816	5365816	*	0.737906	0.572912	0.093445	258	220	XR_349804	-	uncharacterized LOC102547090	NA
chr1	5365818	5365818	*	0.943947	0.660282	-0.0125147	259	218	XR_349804	-	uncharacterized LOC102547090	NA
chr1	5365833	5365833	*	0.0839262	0.134995	-0.265252	260	203	XR_349804	-	uncharacterized LOC102547090	NA
chr1	5365852	5365852	*	0.515086	0.458424	-0.143975	261	184	XR_349804	-	uncharacterized LOC102547090	NA
chr1	5365871	5365871	*	0.000809064	0.00464145	1.66281	262	165	XR_349804	-	uncharacterized LOC102547090	NA
chr1	5365919	5365919	*	0.000281175	0.00210558	1.09409	263	117	XR_349804	-	uncharacterized LOC102547090	NA
chr1	5434097	5434097	*	0.10853	0.161076	1.08415	264	-14861	NM_001276762	+	EPM2A glucan phosphatase, laforin	GO:0000045
chr1	5434106	5434106	*	8.40911e-05	0.000851829	2.8859	265	-14852	NM_001276762	+	EPM2A glucan phosphatase, laforin	GO:0000045
chr1	5434165	5434165	*	0.0346981	0.0723958	-5.0784	266	-14793	NM_001276762	+	EPM2A glucan phosphatase, laforin	GO:0000045
chr1	5434380	5434380	*	0.355769	0.360263	1.67484	267	-14578	NM_001276762	+	EPM2A glucan phosphatase, laforin	GO:0000045
chr1	5448503	5448503	*	0.258676	0.291937	0.204499	268	-455	NM_001276762	+	EPM2A glucan phosphatase, laforin	GO:0000045
chr1	5448513	5448513	*	0.438621	0.413453	1.12713	269	-445	NM_001276762	+	EPM2A glucan phosphatase, laforin	GO:0000045
chr1	5448557	5448557	*	0.956697	0.665058	0.156039	270	-401	NM_001276762	+	EPM2A glucan phosphatase, laforin	GO:0000045
chr1	5448584	5448584	*	0.538731	0.471661	1.37204	271	-374	NM_001276762	+	EPM2A glucan phosphatase, laforin	GO:0000045
chr1	5448632	5448632	*	0.0408164	0.0811985	1.33142	272	-326	NM_001276762	+	EPM2A glucan phosphatase, laforin	GO:0000045
chr1	5482133	5482133	*	0.000158716	0.00138151	9.09944	273	33177	NM_001276762	+	EPM2A glucan phosphatase, laforin	GO:0000045
chr1	5482387	5482387	*	0.0254597	0.0579534	-3.34812	274	33431	NM_001276762	+	EPM2A glucan phosphatase, laforin	GO:0000045
chr1	5482391	5482391	*	0.00926339	0.0278691	-1.67395	275	33435	NM_001276762	+	EPM2A glucan phosphatase, laforin	GO:0000045
chr1	5486419	5486419	*	5.77343e-05	0.000642617	-11.9564	276	37463	NM_001276762	+	EPM2A glucan phosphatase, laforin	GO:0000045
chr1	5655563	5655563	*	0.127343	0.179978	-4.80916	277	205725	XR_589842	-	uncharacterized LOC102547285	NA
chr1	5842020	5842020	*	0.81968	0.609613	0.459213	278	19268	XR_589842	-	uncharacterized LOC102547285	NA
chr1	5842021	5842021	*	0.0718278	0.121182	3.7023	279	19267	XR_589842	-	uncharacterized LOC102547285	NA
chr1	5842036	5842036	*	0.0220241	0.0521646	3.3997	280	19252	XR_589842	-	uncharacterized LOC102547285	NA
chr1	5842037	5842037	*	2.52993e-07	9.74492e-06	-7.06127	281	19251	XR_589842	-	uncharacterized LOC102547285	NA
chr1	5842203	5842203	*	0.448114	0.419217	0.51808	282	19085	XR_589842	-	uncharacterized LOC102547285	NA
chr1	5842204	5842204	*	0.714729	0.562157	-0.38682	283	19084	XR_589842	-	uncharacterized LOC102547285	NA
chr1	6060360	6060360	*	0.355432	0.360047	-2.53069	284	-119209	XR_001835504	-	uncharacterized LOC108349483	NA
chr1	6126670	6126670	*	0.136394	0.188758	3.02982	285	-185519	XR_001835504	-	uncharacterized LOC108349483	NA
chr1	6126720	6126720	*	0.749431	0.578457	-1.12806	286	-185569	XR_001835504	-	uncharacterized LOC108349483	NA
chr1	6126803	6126803	*	0.441278	0.415132	2.54675	287	-185652	XR_001835504	-	uncharacterized LOC108349483	NA
chr1	6126855	6126855	*	9.74963e-05	0.000954356	-10.6774	288	-185704	XR_001835504	-	uncharacterized LOC108349483	NA
chr1	6154455	6154455	*	0.570133	0.488893	-0.718559	289	-213304	XR_001835504	-	uncharacterized LOC108349483	NA
chr1	6154495	6154495	*	0.00893066	0.0271239	-3.31276	290	-213344	XR_001835504	-	uncharacterized LOC108349483	NA
chr1	6154514	6154514	*	0.00396355	0.0149301	5.83238	291	-213363	XR_001835504	-	uncharacterized LOC108349483	NA
chr1	6154540	6154540	*	0.000332712	0.00238368	5.98957	292	-213389	XR_001835504	-	uncharacterized LOC108349483	NA
chr1	6154545	6154545	*	0.513973	0.457745	1.07133	293	-213394	XR_001835504	-	uncharacterized LOC108349483	NA
chr1	6179898	6179898	*	0.692572	0.551388	0.246375	294	198825	XR_001835506	-	uncharacterized LOC108349484	NA
chr1	6179923	6179923	*	0.0984336	0.150643	-5.51872	295	198800	XR_001835506	-	uncharacterized LOC108349484	NA
chr1	6180216	6180216	*	0.0343821	0.0719126	-6.57328	296	198507	XR_001835506	-	uncharacterized LOC108349484	NA
chr1	6272087	6272087	*	0.161808	0.212571	1.83127	297	106636	XR_001835506	-	uncharacterized LOC108349484	NA
chr1	6272113	6272113	*	0.24763	0.28359	-3.41807	298	106610	XR_001835506	-	uncharacterized LOC108349484	NA
chr1	6272116	6272116	*	0.646543	0.528864	-1.56538	299	106607	XR_001835506	-	uncharacterized LOC108349484	NA
chr1	6272164	6272164	*	0.0826433	0.133617	-5.7018	300	106559	XR_001835506	-	uncharacterized LOC108349484	NA
chr1	6272173	6272173	*	0.00812815	0.0252952	9.33874	301	106550	XR_001835506	-	uncharacterized LOC108349484	NA
chr1	6540002	6540002	*	0.542051	0.473661	0.911913	302	86092	XM_008758599	-	utrophin	GO:0001954
chr1	6540028	6540028	*	0.0304466	0.0659433	2.04802	303	86066	XM_008758599	-	utrophin	GO:0001954
chr1	6540032	6540032	*	6.86658e-05	0.00073308	4.2946	304	86062	XM_008758599	-	utrophin	GO:0001954
chr1	6540035	6540035	*	0.840262	0.618585	0.218552	305	86059	XM_008758599	-	utrophin	GO:0001954
chr1	6540092	6540092	*	0.0909349	0.142623	2.37941	306	86002	XM_008758599	-	utrophin	GO:0001954
chr1	6540094	6540094	*	0.459965	0.426527	0.815637	307	86000	XM_008758599	-	utrophin	GO:0001954
chr1	6540113	6540113	*	0.111915	0.164535	4.775	308	85981	XM_008758599	-	utrophin	GO:0001954
chr1	6540114	6540114	*	0.000456583	0.00302741	-6.59967	309	85980	XM_008758599	-	utrophin	GO:0001954
chr1	6595722	6595722	*	0.172902	0.222711	-1.34564	310	30372	XM_008758599	-	utrophin	GO:0001954
chr1	6595762	6595762	*	0.169491	0.219604	1.1092	311	30332	XM_008758599	-	utrophin	GO:0001954
chr1	6595787	6595787	*	0.0353137	0.0733037	-0.71048	312	30307	XM_008758599	-	utrophin	GO:0001954
chr1	6595793	6595793	*	0.950243	0.662568	-0.0442985	313	30301	XM_008758599	-	utrophin	GO:0001954
chr1	6595799	6595799	*	0.234258	0.273725	-1.49516	314	30295	XM_008758599	-	utrophin	GO:0001954
chr1	6595828	6595828	*	0.444699	0.41718	-0.40733	315	30266	XM_008758599	-	utrophin	GO:0001954
chr1	6595861	6595861	*	0.633564	0.522252	-0.240236	316	30233	XM_008758599	-	utrophin	GO:0001954
chr1	6646315	6646315	*	0.00222853	0.00978074	-6.98198	317	-20223	XM_008758599	-	utrophin	GO:0001954
chr1	6703790	6703790	*	0.0369692	0.0757448	-1.90124	318	-6893	XM_008758598	-	utrophin	GO:0001954
chr1	6704048	6704048	*	0.77932	0.591667	-0.396949	319	-7151	XM_008758598	-	utrophin	GO:0001954
chr1	6802520	6802520	*	0.575865	0.492166	1.47378	320	30251	XM_017588826	-	utrophin	GO:0001954
chr1	6802551	6802551	*	0.0285556	0.0629577	4.24405	321	30220	XM_017588826	-	utrophin	GO:0001954
chr1	6802745	6802745	*	0.595429	0.502857	1.23537	322	30026	XM_017588826	-	utrophin	GO:0001954
chr1	6802756	6802756	*	0.305938	0.32586	0.593587	323	30015	XM_017588826	-	utrophin	GO:0001954
chr1	6814969	6814969	*	0.040519	0.0807866	-7.46068	324	17802	XM_017588826	-	utrophin	GO:0001954
chr1	6815192	6815192	*	1.01651e-06	2.87761e-05	-15.9761	325	17579	XM_017588826	-	utrophin	GO:0001954
chr1	6864345	6864345	*	0.922036	0.651847	0.0525053	326	-31576	XM_017588826	-	utrophin	GO:0001954
chr1	6864388	6864388	*	0.234331	0.273783	1.3164	327	-31619	XM_017588826	-	utrophin	GO:0001954
chr1	6864412	6864412	*	0.670307	0.540933	0.310403	328	-31643	XM_017588826	-	utrophin	GO:0001954
chr1	6864510	6864510	*	0.00617119	0.0206689	1.92797	329	-31741	XM_017588826	-	utrophin	GO:0001954
chr1	6939881	6939881	*	0.766638	0.585851	-0.202755	330	-22246	XM_008758596	-	utrophin	GO:0001954
chr1	6939932	6939932	*	0.000671343	0.00404023	-4.54289	331	-22297	XM_008758596	-	utrophin	GO:0001954
chr1	6940018	6940018	*	3.56298e-05	0.000449335	-5.14556	332	-22383	XM_008758596	-	utrophin	GO:0001954
chr1	6944211	6944211	*	0.000157275	0.00137346	-8.9173	333	25254	XM_008758593	-	utrophin	GO:0001954
chr1	6944268	6944268	*	0.265767	0.29711	-1.42967	334	25197	XM_008758593	-	utrophin	GO:0001954
chr1	6944285	6944285	*	0.804877	0.602998	0.352659	335	25180	XM_008758593	-	utrophin	GO:0001954
chr1	6944349	6944349	*	0.782243	0.592992	0.155289	336	25116	XM_008758593	-	utrophin	GO:0001954
chr1	6950939	6950939	*	0.850759	0.622869	-0.415359	337	18526	XM_008758593	-	utrophin	GO:0001954
chr1	6969299	6969299	*	0.000852925	0.00481965	1.88679	338	166	XM_008758593	-	utrophin	GO:0001954
chr1	6993957	6993957	*	1.15799e-05	0.000191297	2.75735	339	-23918	NM_013070	-	utrophin	GO:0001954
chr1	6994006	6994006	*	5.04517e-06	0.000100024	-7.83902	340	-23967	NM_013070	-	utrophin	GO:0001954
chr1	6994063	6994063	*	0.246741	0.282973	2.41089	341	-24024	NM_013070	-	utrophin	GO:0001954
chr1	6994073	6994073	*	0.849065	0.622195	0.286283	342	-24034	NM_013070	-	utrophin	GO:0001954
chr1	6994095	6994095	*	0.0180694	0.0452258	6.71352	343	-24056	NM_013070	-	utrophin	GO:0001954
chr1	7017706	7017706	*	0.0370679	0.0758868	-1.01467	344	47090	XM_008758601	-	syntaxin 11	GO:0001913
chr1	7017804	7017804	*	0.060658	0.107598	-0.323925	345	46992	XM_008758601	-	syntaxin 11	GO:0001913
chr1	7017823	7017823	*	0.0625818	0.109985	1.73738	346	46973	XM_008758601	-	syntaxin 11	GO:0001913
chr1	7017832	7017832	*	0.525452	0.464333	0.157429	347	46964	XM_008758601	-	syntaxin 11	GO:0001913
chr1	7018024	7018024	*	0.399666	0.389142	0.102757	348	46772	XM_008758601	-	syntaxin 11	GO:0001913
chr1	7018035	7018035	*	0.397389	0.387711	0.181139	349	46761	XM_008758601	-	syntaxin 11	GO:0001913
chr1	7018052	7018052	*	0.270945	0.300902	-0.300173	350	46744	XM_008758601	-	syntaxin 11	GO:0001913
chr1	7018066	7018066	*	0.000658194	0.0039827	1.04144	351	46730	XM_008758601	-	syntaxin 11	GO:0001913
chr1	7018630	7018630	*	0.326899	0.340479	-0.534997	352	46166	XM_008758601	-	syntaxin 11	GO:0001913
chr1	7019822	7019822	*	0.0103747	0.0302606	-5.85262	353	44974	XM_008758601	-	syntaxin 11	GO:0001913
chr1	7019934	7019934	*	0.62397	0.517333	0.458977	354	44862	XM_008758601	-	syntaxin 11	GO:0001913
chr1	7042101	7042101	*	0.0108312	0.031173	3.934	355	22695	XM_008758601	-	syntaxin 11	GO:0001913
chr1	7065349	7065349	*	0.136045	0.188429	1.43998	356	-480	NM_001025638	-	syntaxin 11	GO:0001913
chr1	7065615	7065615	*	0.0570016	0.102957	4.00053	357	-746	NM_001025638	-	syntaxin 11	GO:0001913
chr1	7065632	7065632	*	0.0170986	0.0434291	4.18436	358	-763	NM_001025638	-	syntaxin 11	GO:0001913
chr1	7065672	7065672	*	0.876501	0.633373	0.273502	359	-803	NM_001025638	-	syntaxin 11	GO:0001913
chr1	7065686	7065686	*	0.00440996	0.0161514	-6.41583	360	-817	NM_001025638	-	syntaxin 11	GO:0001913
chr1	7065710	7065710	*	0.0709909	0.120217	-2.12409	361	-841	NM_001025638	-	syntaxin 11	GO:0001913
chr1	7092388	7092388	*	0.0916879	0.143456	-2.08127	362	-9327	NM_001126092	+	splicing factor 3b, subunit 5	GO:0000398
chr1	7142155	7142155	*	0.651944	0.531618	-0.304144	363	40442	NM_001126092	+	splicing factor 3b, subunit 5	GO:0000398
chr1	7142515	7142515	*	0.128624	0.181282	-2.55401	364	40802	NM_001126092	+	splicing factor 3b, subunit 5	GO:0000398
chr1	7143707	7143707	*	0.786484	0.594874	0.399101	365	41994	NM_001126092	+	splicing factor 3b, subunit 5	GO:0000398
chr1	7143756	7143756	*	1.11427e-05	0.000185923	14.2735	366	42043	NM_001126092	+	splicing factor 3b, subunit 5	GO:0000398
chr1	7143775	7143775	*	0.157355	0.208473	1.64436	367	42062	NM_001126092	+	splicing factor 3b, subunit 5	GO:0000398
chr1	7143791	7143791	*	0.000774771	0.00449069	-7.93691	368	42078	NM_001126092	+	splicing factor 3b, subunit 5	GO:0000398
chr1	7143861	7143861	*	0.885436	0.636862	0.166436	369	42148	NM_001126092	+	splicing factor 3b, subunit 5	GO:0000398
chr1	7143906	7143906	*	0.0672122	0.11578	3.57066	370	42193	NM_001126092	+	splicing factor 3b, subunit 5	GO:0000398
chr1	7143968	7143968	*	0.0248613	0.0569817	2.18142	371	42255	NM_001126092	+	splicing factor 3b, subunit 5	GO:0000398
chr1	7143973	7143973	*	0.00419984	0.0155699	6.03949	372	42260	NM_001126092	+	splicing factor 3b, subunit 5	GO:0000398
chr1	7160184	7160184	*	0.60188	0.506048	-1.66945	373	-42277	XR_001835509	+	uncharacterized LOC108349485	NA
chr1	7160185	7160185	*	0.00216794	0.00960457	5.27329	374	-42276	XR_001835509	+	uncharacterized LOC108349485	NA
chr1	7160375	7160375	*	0.394402	0.385685	2.18064	375	-42086	XR_001835509	+	uncharacterized LOC108349485	NA
chr1	7169308	7169308	*	0.491573	0.445035	1.0709	376	-33153	XR_001835509	+	uncharacterized LOC108349485	NA
chr1	7169395	7169395	*	0.037839	0.0770247	-1.33441	377	-33066	XR_001835509	+	uncharacterized LOC108349485	NA
chr1	7239801	7239801	*	0.633342	0.522132	1.04523	378	20216	NM_012760	+	PLAG1 like zinc finger 1	GO:0000977
chr1	7240979	7240979	*	0.183723	0.23242	3.39181	379	21394	NM_012760	+	PLAG1 like zinc finger 1	GO:0000977
chr1	7302136	7302136	*	0.977489	0.67273	-0.0494829	380	20289	NM_001271310	-	zinc finger, C2HC-type containing 1B	NA
chr1	7302137	7302137	*	4.89192e-06	9.77804e-05	-17.7548	381	20288	NM_001271310	-	zinc finger, C2HC-type containing 1B	NA
chr1	7302197	7302197	*	0.00046331	0.00305835	-4.3328	382	20228	NM_001271310	-	zinc finger, C2HC-type containing 1B	NA
chr1	7302210	7302210	*	0.0125479	0.0347215	-3.87298	383	20215	NM_001271310	-	zinc finger, C2HC-type containing 1B	NA
chr1	7302318	7302318	*	0.167866	0.218108	2.22457	384	20107	NM_001271310	-	zinc finger, C2HC-type containing 1B	NA
chr1	7302319	7302319	*	1.12833e-06	3.11209e-05	12.1664	385	20106	NM_001271310	-	zinc finger, C2HC-type containing 1B	NA
chr1	7348962	7348962	*	1.97435e-05	0.000286955	9.87116	386	-13197	NM_001014157	-	LTV1 ribosome biogenesis factor	GO:0000056
chr1	7349148	7349148	*	0.196514	0.243489	2.32023	387	-13383	NM_001014157	-	LTV1 ribosome biogenesis factor	GO:0000056
chr1	7349176	7349176	*	0.000782002	0.00452189	3.69517	388	-13411	NM_001014157	-	LTV1 ribosome biogenesis factor	GO:0000056
chr1	7349204	7349204	*	0.108352	0.160895	1.5172	389	-13439	NM_001014157	-	LTV1 ribosome biogenesis factor	GO:0000056
chr1	7354143	7354143	*	0.115328	0.168007	-2.82356	390	-18378	NM_001014157	-	LTV1 ribosome biogenesis factor	GO:0000056
chr1	7354144	7354144	*	0.166566	0.216932	1.05067	391	-18379	NM_001014157	-	LTV1 ribosome biogenesis factor	GO:0000056
chr1	7354210	7354210	*	0.253212	0.287954	-2.51711	392	-18445	NM_001014157	-	LTV1 ribosome biogenesis factor	GO:0000056
chr1	7354211	7354211	*	0.357628	0.361551	-1.47597	393	-18446	NM_001014157	-	LTV1 ribosome biogenesis factor	GO:0000056
chr1	7354454	7354454	*	0.017837	0.044816	-1.78764	394	-18689	NM_001014157	-	LTV1 ribosome biogenesis factor	GO:0000056
chr1	7354455	7354455	*	0.000112732	0.0010655	-4.7636	395	-18690	NM_001014157	-	LTV1 ribosome biogenesis factor	GO:0000056
chr1	7373076	7373076	*	0.37046	0.37014	-1.45669	396	-37311	NM_001014157	-	LTV1 ribosome biogenesis factor	GO:0000056
chr1	7373104	7373104	*	0.00389193	0.0147325	-2.6993	397	-37339	NM_001014157	-	LTV1 ribosome biogenesis factor	GO:0000056
chr1	7373117	7373117	*	0.0373824	0.0763073	-2.39574	398	-37352	NM_001014157	-	LTV1 ribosome biogenesis factor	GO:0000056
chr1	7373132	7373132	*	0.251497	0.286629	0.983262	399	-37367	NM_001014157	-	LTV1 ribosome biogenesis factor	GO:0000056
chr1	7373315	7373315	*	0.120488	0.173186	-2.60846	400	-37550	NM_001014157	-	LTV1 ribosome biogenesis factor	GO:0000056
chr1	7379611	7379611	*	2.83421e-06	6.40381e-05	-15.9442	401	-43846	NM_001014157	-	LTV1 ribosome biogenesis factor	GO:0000056
chr1	7383354	7383354	*	0.212325	0.256512	3.72078	402	-47589	NM_001014157	-	LTV1 ribosome biogenesis factor	GO:0000056
chr1	7383501	7383501	*	0.0690914	0.117949	4.88363	403	-47736	NM_001014157	-	LTV1 ribosome biogenesis factor	GO:0000056
chr1	7389268	7389268	*	0.85672	0.625228	-0.627535	404	-53503	NM_001014157	-	LTV1 ribosome biogenesis factor	GO:0000056
chr1	7389293	7389293	*	0.30521	0.325358	2.19987	405	-53528	NM_001014157	-	LTV1 ribosome biogenesis factor	GO:0000056
chr1	7389538	7389538	*	0.751066	0.579123	-0.864608	406	-53773	NM_001014157	-	LTV1 ribosome biogenesis factor	GO:0000056
chr1	7389579	7389579	*	0.642528	0.526979	0.221893	407	-53814	NM_001014157	-	LTV1 ribosome biogenesis factor	GO:0000056
chr1	7527299	7527299	*	0.66137	0.53638	1.46986	408	-45581	XM_017589099	-	phosphatase and actin regulator 2	GO:0003779
chr1	7527311	7527311	*	0.744037	0.575741	-1.101	409	-45593	XM_017589099	-	phosphatase and actin regulator 2	GO:0003779
chr1	7527405	7527405	*	0.360377	0.36345	-2.99534	410	-45687	XM_017589099	-	phosphatase and actin regulator 2	GO:0003779
chr1	7527457	7527457	*	0.648936	0.530052	0.235818	411	-45739	XM_017589099	-	phosphatase and actin regulator 2	GO:0003779
chr1	7533669	7533669	*	0.0924384	0.144213	-6.20155	412	-51951	XM_017589099	-	phosphatase and actin regulator 2	GO:0003779
chr1	7533762	7533762	*	0.237891	0.276453	1.11063	413	-52044	XM_017589099	-	phosphatase and actin regulator 2	GO:0003779
chr1	7593463	7593463	*	0.0234253	0.0545732	-4.5756	414	40526	XM_017589101	-	phosphatase and actin regulator 2	GO:0003779
chr1	7593517	7593517	*	0.441101	0.41502	1.66383	415	40472	XM_017589101	-	phosphatase and actin regulator 2	GO:0003779
chr1	7593542	7593542	*	0.3793	0.375972	-1.77551	416	40447	XM_017589101	-	phosphatase and actin regulator 2	GO:0003779
chr1	7596822	7596822	*	0.682909	0.546863	-1.31833	417	37167	XM_017589101	-	phosphatase and actin regulator 2	GO:0003779
chr1	7597901	7597901	*	0.37758	0.374853	2.10085	418	36088	XM_017589101	-	phosphatase and actin regulator 2	GO:0003779
chr1	7597930	7597930	*	0.570067	0.488873	1.96005	419	36059	XM_017589101	-	phosphatase and actin regulator 2	GO:0003779
chr1	7597961	7597961	*	0.751743	0.579397	0.621316	420	36028	XM_017589101	-	phosphatase and actin regulator 2	GO:0003779
chr1	7597967	7597967	*	0.46996	0.432537	1.77346	421	36022	XM_017589101	-	phosphatase and actin regulator 2	GO:0003779
chr1	7598030	7598030	*	2.90813e-07	1.0873e-05	7.24684	422	35959	XM_017589101	-	phosphatase and actin regulator 2	GO:0003779
chr1	7598042	7598042	*	0.00315419	0.012621	3.85379	423	35947	XM_017589101	-	phosphatase and actin regulator 2	GO:0003779
chr1	7598052	7598052	*	0.000448751	0.00298704	-3.89685	424	35937	XM_017589101	-	phosphatase and actin regulator 2	GO:0003779
chr1	7598062	7598062	*	0.73408	0.571047	-0.419778	425	35927	XM_017589101	-	phosphatase and actin regulator 2	GO:0003779
chr1	7598071	7598071	*	0.527289	0.465345	-0.664251	426	35918	XM_017589101	-	phosphatase and actin regulator 2	GO:0003779
chr1	7598074	7598074	*	0.583683	0.496426	0.59617	427	35915	XM_017589101	-	phosphatase and actin regulator 2	GO:0003779
chr1	7598086	7598086	*	0.974757	0.671633	-0.0326604	428	35903	XM_017589101	-	phosphatase and actin regulator 2	GO:0003779
chr1	7651891	7651891	*	0.341877	0.350878	1.099	429	-7028	NM_001004218	+	alpha-L-fucosidase 2	GO:0004560
chr1	7651903	7651903	*	0.139733	0.191874	-2.80697	430	-7016	NM_001004218	+	alpha-L-fucosidase 2	GO:0004560
chr1	7651913	7651913	*	0.0793406	0.129874	-3.5731	431	-7006	NM_001004218	+	alpha-L-fucosidase 2	GO:0004560
chr1	7651929	7651929	*	0.0497864	0.0935341	3.54813	432	-6990	NM_001004218	+	alpha-L-fucosidase 2	GO:0004560
chr1	7651949	7651949	*	0.824592	0.611711	0.465345	433	-6970	NM_001004218	+	alpha-L-fucosidase 2	GO:0004560
chr1	7652213	7652213	*	0.0630003	0.110535	-3.7153	434	-6706	NM_001004218	+	alpha-L-fucosidase 2	GO:0004560
chr1	7664366	7664366	*	0.00922923	0.0277876	-2.97892	435	5449	NM_001004218	+	alpha-L-fucosidase 2	GO:0004560
chr1	7664376	7664376	*	0.663916	0.537736	-0.357886	436	5459	NM_001004218	+	alpha-L-fucosidase 2	GO:0004560
chr1	7664396	7664396	*	0.0675295	0.116165	-2.43024	437	5479	NM_001004218	+	alpha-L-fucosidase 2	GO:0004560
chr1	7664414	7664414	*	0.585546	0.497473	0.593685	438	5497	NM_001004218	+	alpha-L-fucosidase 2	GO:0004560
chr1	7664459	7664459	*	0.000267397	0.00202817	-4.34011	439	5542	NM_001004218	+	alpha-L-fucosidase 2	GO:0004560
chr1	7664475	7664475	*	0.0244183	0.0562309	-3.9228	440	5558	NM_001004218	+	alpha-L-fucosidase 2	GO:0004560
chr1	7664511	7664511	*	0.357933	0.361753	1.7603	441	5594	NM_001004218	+	alpha-L-fucosidase 2	GO:0004560
chr1	7664519	7664519	*	0.498204	0.448875	-1.42589	442	5602	NM_001004218	+	alpha-L-fucosidase 2	GO:0004560
chr1	7745621	7745621	*	0.0735306	0.123168	-4.57878	443	19176	NM_001115028	+	adenosine deaminase, tRNA-specific 2	NA
chr1	7745634	7745634	*	0.0376747	0.0767647	-5.31812	444	19189	NM_001115028	+	adenosine deaminase, tRNA-specific 2	NA
chr1	7745682	7745682	*	0.0116821	0.0329321	6.4906	445	19237	NM_001115028	+	adenosine deaminase, tRNA-specific 2	NA
chr1	7745722	7745722	*	0.681915	0.546368	1.04316	446	19277	NM_001115028	+	adenosine deaminase, tRNA-specific 2	NA
chr1	7745731	7745731	*	4.6078e-07	1.55226e-05	12.9211	447	19286	NM_001115028	+	adenosine deaminase, tRNA-specific 2	NA
chr1	7745737	7745737	*	0.216244	0.259706	-0.983834	448	19292	NM_001115028	+	adenosine deaminase, tRNA-specific 2	NA
chr1	7757826	7757826	*	0.223006	0.265042	-3.36758	449	31381	NM_001115028	+	adenosine deaminase, tRNA-specific 2	NA
chr1	7757915	7757915	*	0.77592	0.590098	0.272133	450	31470	NM_001115028	+	adenosine deaminase, tRNA-specific 2	NA
chr1	7795670	7795670	*	0.00206246	0.00927013	4.71488	451	69225	NM_001115028	+	adenosine deaminase, tRNA-specific 2	NA
chr1	7795671	7795671	*	0.00985222	0.0291454	4.35491	452	69226	NM_001115028	+	adenosine deaminase, tRNA-specific 2	NA
chr1	7795764	7795764	*	0.918491	0.650462	-0.12185	453	69319	NM_001115028	+	adenosine deaminase, tRNA-specific 2	NA
chr1	7795765	7795765	*	0.697456	0.553831	0.823407	454	69320	NM_001115028	+	adenosine deaminase, tRNA-specific 2	NA
chr1	7795771	7795771	*	0.000589953	0.00367427	-3.27812	455	69326	NM_001115028	+	adenosine deaminase, tRNA-specific 2	NA
chr1	7795772	7795772	*	0.887952	0.637882	-0.221204	456	69327	NM_001115028	+	adenosine deaminase, tRNA-specific 2	NA
chr1	7824604	7824604	*	0.0204692	0.0494569	7.45247	457	98159	NM_001115028	+	adenosine deaminase, tRNA-specific 2	NA
chr1	7824605	7824605	*	1.44027e-10	2.56661e-08	-15.6721	458	98160	NM_001115028	+	adenosine deaminase, tRNA-specific 2	NA
chr1	7880467	7880467	*	0.246872	0.28307	-2.08454	459	154022	NM_001115028	+	adenosine deaminase, tRNA-specific 2	NA
chr1	7880507	7880507	*	0.0995916	0.151828	2.97818	460	154062	NM_001115028	+	adenosine deaminase, tRNA-specific 2	NA
chr1	7880673	7880673	*	0.474293	0.435039	-0.556542	461	154228	NM_001115028	+	adenosine deaminase, tRNA-specific 2	NA
chr1	7882348	7882348	*	0.0065534	0.0216045	-10.1319	462	155903	NM_001115028	+	adenosine deaminase, tRNA-specific 2	NA
chr1	7882455	7882455	*	1.86372e-05	0.000274707	15.3952	463	156010	NM_001115028	+	adenosine deaminase, tRNA-specific 2	NA
chr1	7893100	7893100	*	0.148025	0.199841	-0.925926	464	145510	NM_001134425	-	androgen-induced 1	GO:0016020
chr1	7893106	7893106	*	0.912416	0.647966	0.0609813	465	145504	NM_001134425	-	androgen-induced 1	GO:0016020
chr1	7893131	7893131	*	0.878093	0.63401	0.168262	466	145479	NM_001134425	-	androgen-induced 1	GO:0016020
chr1	7893213	7893213	*	0.0622808	0.109591	1.34466	467	145397	NM_001134425	-	androgen-induced 1	GO:0016020
chr1	7914214	7914214	*	0.629929	0.52039	1.45031	468	124396	NM_001134425	-	androgen-induced 1	GO:0016020
chr1	7914225	7914225	*	0.673771	0.542606	-1.29318	469	124385	NM_001134425	-	androgen-induced 1	GO:0016020
chr1	7914244	7914244	*	0.145367	0.197295	-3.06256	470	124366	NM_001134425	-	androgen-induced 1	GO:0016020
chr1	7914267	7914267	*	0.666666	0.539151	0.905624	471	124343	NM_001134425	-	androgen-induced 1	GO:0016020
chr1	7914281	7914281	*	0.165684	0.216163	-4.63515	472	124329	NM_001134425	-	androgen-induced 1	GO:0016020
chr1	7914299	7914299	*	0.676602	0.543954	1.37047	473	124311	NM_001134425	-	androgen-induced 1	GO:0016020
chr1	7958019	7958019	*	0.897834	0.642036	0.442478	474	80591	NM_001134425	-	androgen-induced 1	GO:0016020
chr1	8020754	8020754	*	4.77169e-06	9.60558e-05	-14.1525	475	17856	NM_001134425	-	androgen-induced 1	GO:0016020
chr1	8020755	8020755	*	3.19135e-05	0.000415547	-10.3121	476	17855	NM_001134425	-	androgen-induced 1	GO:0016020
chr1	8022145	8022145	*	0.0188019	0.0465704	4.04889	477	16465	NM_001134425	-	androgen-induced 1	GO:0016020
chr1	8022209	8022209	*	0.202044	0.248101	-2.6085	478	16401	NM_001134425	-	androgen-induced 1	GO:0016020
chr1	8022238	8022238	*	0.00896423	0.0271966	-1.79702	479	16372	NM_001134425	-	androgen-induced 1	GO:0016020
chr1	8028526	8028526	*	0.226851	0.267944	-3.64362	480	10084	NM_001134425	-	androgen-induced 1	GO:0016020
chr1	8039427	8039427	*	0.0254164	0.0578908	3.01345	481	-623	XM_006227642	-	androgen-induced 1	GO:0016020
chr1	8039449	8039449	*	4.06433e-16	5.81652e-13	-24.9092	482	-645	XM_006227642	-	androgen-induced 1	GO:0016020
chr1	8039476	8039476	*	3.56091e-05	0.000449206	-14.3732	483	-672	XM_006227642	-	androgen-induced 1	GO:0016020
chr1	8039673	8039673	*	0.157145	0.208284	-3.43597	484	-869	XM_006227642	-	androgen-induced 1	GO:0016020
chr1	8039674	8039674	*	0.000484328	0.00316186	-10.3553	485	-870	XM_006227642	-	androgen-induced 1	GO:0016020
chr1	8070965	8070965	*	0.952904	0.663647	-0.0368217	486	-32161	XM_006227642	-	androgen-induced 1	GO:0016020
chr1	8070971	8070971	*	0.132789	0.185207	1.70825	487	-32167	XM_006227642	-	androgen-induced 1	GO:0016020
chr1	8071113	8071113	*	0.0172328	0.0436818	-1.40934	488	-32309	XM_006227642	-	androgen-induced 1	GO:0016020
chr1	8071123	8071123	*	0.175069	0.224726	0.785453	489	-32319	XM_006227642	-	androgen-induced 1	GO:0016020
chr1	8078916	8078916	*	0.474445	0.435123	2.27138	490	-40112	XM_006227642	-	androgen-induced 1	GO:0016020
chr1	8129425	8129425	*	0.958952	0.665721	0.0393457	491	73	NM_024137	+	human immunodeficiency virus type I enhancer binding protein 2	GO:0000978
chr1	8129430	8129430	*	0.0801529	0.130809	0.858989	492	78	NM_024137	+	human immunodeficiency virus type I enhancer binding protein 2	GO:0000978
chr1	8129466	8129466	*	0.915343	0.64922	-0.06667	493	114	NM_024137	+	human immunodeficiency virus type I enhancer binding protein 2	GO:0000978
chr1	8129503	8129503	*	0.508978	0.454987	0.164861	494	151	NM_024137	+	human immunodeficiency virus type I enhancer binding protein 2	GO:0000978
chr1	8129509	8129509	*	0.00567667	0.0194518	-0.552486	495	157	NM_024137	+	human immunodeficiency virus type I enhancer binding protein 2	GO:0000978
chr1	8129515	8129515	*	0.216091	0.259596	-0.110011	496	163	NM_024137	+	human immunodeficiency virus type I enhancer binding protein 2	GO:0000978
chr1	8129522	8129522	*	0.00242205	0.0103971	-0.660066	497	170	NM_024137	+	human immunodeficiency virus type I enhancer binding protein 2	GO:0000978
chr1	8129531	8129531	*	0.00719437	0.0231562	-1.43467	498	179	NM_024137	+	human immunodeficiency virus type I enhancer binding protein 2	GO:0000978
chr1	8136778	8136778	*	8.69867e-10	1.08566e-07	-12.7167	499	7426	NM_024137	+	human immunodeficiency virus type I enhancer binding protein 2	GO:0000978
chr1	8136839	8136839	*	4.17867e-08	2.33968e-06	-15.72	500	7487	NM_024137	+	human immunodeficiency virus type I enhancer binding protein 2	GO:0000978
chr1	8136940	8136940	*	0.0913797	0.143133	-2.65258	501	7588	NM_024137	+	human immunodeficiency virus type I enhancer binding protein 2	GO:0000978
chr1	8136943	8136943	*	0.125996	0.178658	1.68319	502	7591	NM_024137	+	human immunodeficiency virus type I enhancer binding protein 2	GO:0000978
chr1	8209146	8209146	*	0.227824	0.268697	1.2629	503	1028	XR_001835514	-	uncharacterized LOC108348466	NA
chr1	8209208	8209208	*	0.0426543	0.083739	2.8789	504	966	XR_001835514	-	uncharacterized LOC108348466	NA
chr1	8209212	8209212	*	0.320765	0.336335	1.95336	505	962	XR_001835514	-	uncharacterized LOC108348466	NA
chr1	8209252	8209252	*	0.106208	0.158693	4.85718	506	922	XR_001835514	-	uncharacterized LOC108348466	NA
chr1	8209273	8209273	*	0.28426	0.310478	-3.30788	507	901	XR_001835514	-	uncharacterized LOC108348466	NA
chr1	8209293	8209293	*	0.563453	0.485308	-1.37976	508	881	XR_001835514	-	uncharacterized LOC108348466	NA
chr1	8209325	8209325	*	0.00365462	0.0140643	-6.41912	509	849	XR_001835514	-	uncharacterized LOC108348466	NA
chr1	8217060	8217060	*	0.107705	0.160234	3.86525	510	-6888	XR_001835514	-	uncharacterized LOC108348466	NA
chr1	8217074	8217074	*	0.840441	0.618629	0.366449	511	-6902	XR_001835514	-	uncharacterized LOC108348466	NA
chr1	8217153	8217153	*	0.00109847	0.00583265	-4.40469	512	-6981	XR_001835514	-	uncharacterized LOC108348466	NA
chr1	8220781	8220781	*	0.143423	0.195434	1.28154	513	-10609	XR_001835514	-	uncharacterized LOC108348466	NA
chr1	8220904	8220904	*	0.0818593	0.132737	2.44019	514	-10732	XR_001835514	-	uncharacterized LOC108348466	NA
chr1	8274208	8274208	*	0.472828	0.4342	0.43067	515	-64036	XR_001835514	-	uncharacterized LOC108348466	NA
chr1	8274259	8274259	*	0.468586	0.431642	1.38444	516	-64087	XR_001835514	-	uncharacterized LOC108348466	NA
chr1	8274265	8274265	*	0.381887	0.377656	-0.646085	517	-64093	XR_001835514	-	uncharacterized LOC108348466	NA
chr1	8274462	8274462	*	0.0371712	0.0760363	-1.81647	518	-64290	XR_001835514	-	uncharacterized LOC108348466	NA
chr1	8286011	8286011	*	0.511874	0.4566	1.97182	519	-75839	XR_001835514	-	uncharacterized LOC108348466	NA
chr1	8286025	8286025	*	0.0598177	0.106578	5.58322	520	-75853	XR_001835514	-	uncharacterized LOC108348466	NA
chr1	8286032	8286032	*	0.658212	0.534844	1.27663	521	-75860	XR_001835514	-	uncharacterized LOC108348466	NA
chr1	8286039	8286039	*	0.0215555	0.0513639	6.72847	522	-75867	XR_001835514	-	uncharacterized LOC108348466	NA
chr1	8286088	8286088	*	0.799937	0.600912	-0.806363	523	-75916	XR_001835514	-	uncharacterized LOC108348466	NA
chr1	8286154	8286154	*	0.103015	0.155385	4.44526	524	-75982	XR_001835514	-	uncharacterized LOC108348466	NA
chr1	8286293	8286293	*	0.896155	0.641334	0.527587	525	-76121	XR_001835514	-	uncharacterized LOC108348466	NA
chr1	8311740	8311740	*	0.000169354	0.00145058	-4.02084	526	-101568	XR_001835514	-	uncharacterized LOC108348466	NA
chr1	8311868	8311868	*	0.281127	0.308297	1.85398	527	-101696	XR_001835514	-	uncharacterized LOC108348466	NA
chr1	8313662	8313662	*	0.00015768	0.00137594	9.35829	528	-103490	XR_001835514	-	uncharacterized LOC108348466	NA
chr1	8313817	8313817	*	0.00999694	0.0294592	-7.85982	529	-103645	XR_001835514	-	uncharacterized LOC108348466	NA
chr1	8351563	8351563	*	0.81398	0.607089	-0.666752	530	-141391	XR_001835514	-	uncharacterized LOC108348466	NA
chr1	8351564	8351564	*	0.618784	0.514708	1.0161	531	-141392	XR_001835514	-	uncharacterized LOC108348466	NA
chr1	8351607	8351607	*	7.7945e-05	0.000805447	13.5906	532	-141435	XR_001835514	-	uncharacterized LOC108348466	NA
chr1	8351608	8351608	*	0.231752	0.271795	3.0291	533	-141436	XR_001835514	-	uncharacterized LOC108348466	NA
chr1	8351677	8351677	*	0.711564	0.560559	-0.621482	534	-141505	XR_001835514	-	uncharacterized LOC108348466	NA
chr1	8351678	8351678	*	0.544909	0.475227	-1.06227	535	-141506	XR_001835514	-	uncharacterized LOC108348466	NA
chr1	8513324	8513324	*	0.340501	0.349904	1.35536	536	238216	XM_218313	-	adhesion G protein-coupled receptor G6	GO:0004930
chr1	8513342	8513342	*	0.0107741	0.0310597	2.49905	537	238198	XM_218313	-	adhesion G protein-coupled receptor G6	GO:0004930
chr1	8513350	8513350	*	0.151837	0.203373	4.94755	538	238190	XM_218313	-	adhesion G protein-coupled receptor G6	GO:0004930
chr1	8513559	8513559	*	0.916873	0.649901	-0.268456	539	237981	XM_218313	-	adhesion G protein-coupled receptor G6	GO:0004930
chr1	8697827	8697827	*	0.167147	0.217467	-2.84968	540	53713	XM_218313	-	adhesion G protein-coupled receptor G6	GO:0004930
chr1	8697856	8697856	*	0.636718	0.523882	-2.04604	541	53684	XM_218313	-	adhesion G protein-coupled receptor G6	GO:0004930
chr1	8697893	8697893	*	0.0947811	0.146755	-6.12704	542	53647	XM_218313	-	adhesion G protein-coupled receptor G6	GO:0004930
chr1	8697924	8697924	*	0.0490615	0.0925893	8.6764	543	53616	XM_218313	-	adhesion G protein-coupled receptor G6	GO:0004930
chr1	8697936	8697936	*	1.43717e-07	6.21232e-06	19.4865	544	53604	XM_218313	-	adhesion G protein-coupled receptor G6	GO:0004930
chr1	8697956	8697956	*	0.0608556	0.107847	8.20111	545	53584	XM_218313	-	adhesion G protein-coupled receptor G6	GO:0004930
chr1	8697978	8697978	*	0.0234904	0.0546885	4.1979	546	53562	XM_218313	-	adhesion G protein-coupled receptor G6	GO:0004930
chr1	8697988	8697988	*	0.821573	0.610435	-0.175121	547	53552	XM_218313	-	adhesion G protein-coupled receptor G6	GO:0004930
chr1	8741295	8741295	*	0.0684398	0.117217	-1.93735	548	10245	XM_218313	-	adhesion G protein-coupled receptor G6	GO:0004930
chr1	8741311	8741311	*	0.0264372	0.0595565	3.98978	549	10229	XM_218313	-	adhesion G protein-coupled receptor G6	GO:0004930
chr1	8741370	8741370	*	0.167736	0.217998	-3.29812	550	10170	XM_218313	-	adhesion G protein-coupled receptor G6	GO:0004930
chr1	8908920	8908920	*	0.196734	0.243687	-2.19004	551	-18489	XR_001835519	+	uncharacterized LOC102552086	NA
chr1	8908975	8908975	*	0.73433	0.571151	-0.801333	552	-18434	XR_001835519	+	uncharacterized LOC102552086	NA
chr1	8908988	8908988	*	0.00176609	0.00826748	-7.37632	553	-18421	XR_001835519	+	uncharacterized LOC102552086	NA
chr1	8909083	8909083	*	0.566036	0.486745	-1.21345	554	-18326	XR_001835519	+	uncharacterized LOC102552086	NA
chr1	8909104	8909104	*	1.17825e-05	0.000194086	-10.2863	555	-18305	XR_001835519	+	uncharacterized LOC102552086	NA
chr1	8909108	8909108	*	0.271968	0.301675	-0.79625	556	-18301	XR_001835519	+	uncharacterized LOC102552086	NA
chr1	8961163	8961163	*	0.0203795	0.0493081	1.22266	557	27395	NM_012799	+	neuromedin B receptor	GO:0004930
chr1	8961397	8961397	*	0.157392	0.208502	3.39962	558	27629	NM_012799	+	neuromedin B receptor	GO:0004930
chr1	9021323	9021323	*	0.672283	0.541909	0.495608	559	87555	NM_012799	+	neuromedin B receptor	GO:0004930
chr1	9021372	9021372	*	0.0235267	0.0547488	4.78577	560	87604	NM_012799	+	neuromedin B receptor	GO:0004930
chr1	9021449	9021449	*	0.2781	0.306094	1.89118	561	87681	NM_012799	+	neuromedin B receptor	GO:0004930
chr1	9021453	9021453	*	0.255975	0.289906	2.71211	562	87685	NM_012799	+	neuromedin B receptor	GO:0004930
chr1	9021473	9021473	*	0.774496	0.589459	-0.297752	563	87705	NM_012799	+	neuromedin B receptor	GO:0004930
chr1	9021505	9021505	*	0.369771	0.369681	-0.544269	564	87737	NM_012799	+	neuromedin B receptor	GO:0004930
chr1	9171612	9171612	*	0.628878	0.519842	1.07692	565	237844	NM_012799	+	neuromedin B receptor	GO:0004930
chr1	9171759	9171759	*	0.987837	0.67273	0.0391355	566	237991	NM_012799	+	neuromedin B receptor	GO:0004930
chr1	9171832	9171832	*	0.613314	0.511892	-0.993812	567	238064	NM_012799	+	neuromedin B receptor	GO:0004930
chr1	9961123	9961123	*	0.431763	0.409206	0.94914	568	-3117	XR_349820	-	uncharacterized LOC102552339	NA
chr1	9961218	9961218	*	0.945305	0.660859	0.119048	569	-3212	XR_349820	-	uncharacterized LOC102552339	NA
chr1	10071465	10071465	*	0.025373	0.057814	-1.93366	570	-113459	XR_349820	-	uncharacterized LOC102552339	NA
chr1	10071484	10071484	*	0.543147	0.474264	0.904829	571	-113478	XR_349820	-	uncharacterized LOC102552339	NA
chr1	10071485	10071485	*	0.611406	0.510909	-1.10133	572	-113479	XR_349820	-	uncharacterized LOC102552339	NA
chr1	10071714	10071714	*	0.174763	0.224449	-0.768778	573	-113708	XR_349820	-	uncharacterized LOC102552339	NA
chr1	10071715	10071715	*	0.193584	0.241043	1.82095	574	-113709	XR_349820	-	uncharacterized LOC102552339	NA
chr1	10156399	10156399	*	0.417126	0.40015	2.72485	575	-198393	XR_349820	-	uncharacterized LOC102552339	NA
chr1	10200648	10200648	*	0.909751	0.646918	0.105286	576	-242642	XR_349820	-	uncharacterized LOC102552339	NA
chr1	10200683	10200683	*	0.0121109	0.0338414	5.42754	577	-242677	XR_349820	-	uncharacterized LOC102552339	NA
chr1	10200797	10200797	*	3.10891e-05	0.00040738	4.50789	578	-242791	XR_349820	-	uncharacterized LOC102552339	NA
chr1	10229954	10229954	*	0.142917	0.194965	-3.89973	579	-271948	XR_349820	-	uncharacterized LOC102552339	NA
chr1	10230280	10230280	*	0.00162204	0.00775802	-6.82028	580	-272274	XR_349820	-	uncharacterized LOC102552339	NA
chr1	10230480	10230480	*	0.00977572	0.0289845	3.21391	581	-272474	XR_349820	-	uncharacterized LOC102552339	NA
chr1	10230486	10230486	*	0.00593251	0.0200946	-1.35339	582	-272480	XR_349820	-	uncharacterized LOC102552339	NA
chr1	10419170	10419170	*	0.362724	0.364901	-2.48348	583	256333	XR_349822	-	uncharacterized LOC102552459	NA
chr1	10552834	10552834	*	0.900285	0.643127	-0.344231	584	122669	XR_349822	-	uncharacterized LOC102552459	NA
chr1	10614213	10614213	*	0.0436515	0.0852021	-1.58881	585	61290	XR_349822	-	uncharacterized LOC102552459	NA
chr1	10614284	10614284	*	0.821694	0.610464	0.230654	586	61219	XR_349822	-	uncharacterized LOC102552459	NA
chr1	10614483	10614483	*	0.00343703	0.0134332	-5.09583	587	61020	XR_349822	-	uncharacterized LOC102552459	NA
chr1	10614499	10614499	*	0.0594538	0.106131	-1.68414	588	61004	XR_349822	-	uncharacterized LOC102552459	NA
chr1	10642028	10642028	*	0.805316	0.603184	0.178148	589	33475	XR_349822	-	uncharacterized LOC102552459	NA
chr1	10642133	10642133	*	0.686608	0.548668	-0.751017	590	33370	XR_349822	-	uncharacterized LOC102552459	NA
chr1	10642158	10642158	*	1.05399e-08	7.79372e-07	11.5663	591	33345	XR_349822	-	uncharacterized LOC102552459	NA
chr1	10642159	10642159	*	0.305686	0.325697	1.56234	592	33344	XR_349822	-	uncharacterized LOC102552459	NA
chr1	10727682	10727682	*	0.262835	0.294939	0.669806	593	-52181	XR_349822	-	uncharacterized LOC102552459	NA
chr1	10823249	10823249	*	0.115656	0.168336	-1.44557	594	-147748	XR_349822	-	uncharacterized LOC102552459	NA
chr1	10823264	10823264	*	0.00695298	0.0225682	-2.78476	595	-147763	XR_349822	-	uncharacterized LOC102552459	NA
chr1	10823330	10823330	*	0.223043	0.265069	1.25222	596	-147829	XR_349822	-	uncharacterized LOC102552459	NA
chr1	10823392	10823392	*	0.64553	0.5284	0.251099	597	-147891	XR_349822	-	uncharacterized LOC102552459	NA
chr1	10823395	10823395	*	0.000359005	0.00252518	-1.85334	598	-147894	XR_349822	-	uncharacterized LOC102552459	NA
chr1	10935612	10935612	*	0.52259	0.462666	-0.314418	599	-260111	XR_349822	-	uncharacterized LOC102552459	NA
chr1	10935835	10935835	*	0.00213606	0.00950332	-2.3818	600	-260334	XR_349822	-	uncharacterized LOC102552459	NA
chr1	11387235	11387235	*	0.388593	0.381992	-1.14853	601	314197	XR_349823	-	uncharacterized LOC102552525	NA
chr1	11387243	11387243	*	0.228459	0.269202	1.7094	602	314189	XR_349823	-	uncharacterized LOC102552525	NA
chr1	11387280	11387280	*	0.202652	0.248642	-1.74624	603	314152	XR_349823	-	uncharacterized LOC102552525	NA
chr1	11387495	11387495	*	5.36727e-06	0.000104846	11.1494	604	313937	XR_349823	-	uncharacterized LOC102552525	NA
chr1	11387550	11387550	*	1	0.67273	0	605	313882	XR_349823	-	uncharacterized LOC102552525	NA
chr1	11552015	11552015	*	0.220024	0.262631	3.2773	606	149417	XR_349823	-	uncharacterized LOC102552525	NA
chr1	11552100	11552100	*	0.204882	0.250491	-1.49103	607	149332	XR_349823	-	uncharacterized LOC102552525	NA
chr1	11656330	11656330	*	0.89309	0.640036	-0.329708	608	45102	XR_349823	-	uncharacterized LOC102552525	NA
chr1	11907592	11907592	*	0.00679709	0.0221806	4.83081	609	6948	NM_001025002	-	hypothetical protein LOC310926	NA
chr1	11907593	11907593	*	0.376998	0.374495	-1.04395	610	6947	NM_001025002	-	hypothetical protein LOC310926	NA
chr1	11907595	11907595	*	0.453661	0.422602	1.76996	611	6945	NM_001025002	-	hypothetical protein LOC310926	NA
chr1	11907632	11907632	*	0.00221502	0.0097396	6.46414	612	6908	NM_001025002	-	hypothetical protein LOC310926	NA
chr1	11907633	11907633	*	0.52431	0.463653	-1.56712	613	6907	NM_001025002	-	hypothetical protein LOC310926	NA
chr1	11907637	11907637	*	0.13805	0.190285	3.5614	614	6903	NM_001025002	-	hypothetical protein LOC310926	NA
chr1	11907638	11907638	*	0.562128	0.484647	-1.72524	615	6902	NM_001025002	-	hypothetical protein LOC310926	NA
chr1	11907640	11907640	*	0.296911	0.319575	2.46289	616	6900	NM_001025002	-	hypothetical protein LOC310926	NA
chr1	11907641	11907641	*	0.411265	0.396486	-2.54655	617	6899	NM_001025002	-	hypothetical protein LOC310926	NA
chr1	11907652	11907652	*	0.0002141	0.00172061	6.5424	618	6888	NM_001025002	-	hypothetical protein LOC310926	NA
chr1	11907662	11907662	*	0.00794159	0.0248811	5.08252	619	6878	NM_001025002	-	hypothetical protein LOC310926	NA
chr1	11907735	11907735	*	0.000914392	0.0050765	7.37821	620	6805	NM_001025002	-	hypothetical protein LOC310926	NA
chr1	11907736	11907736	*	0.848791	0.622095	-0.448394	621	6804	NM_001025002	-	hypothetical protein LOC310926	NA
chr1	11907739	11907739	*	0.00025589	0.00196043	7.38358	622	6801	NM_001025002	-	hypothetical protein LOC310926	NA
chr1	11907740	11907740	*	0.686683	0.548704	-0.785903	623	6800	NM_001025002	-	hypothetical protein LOC310926	NA
chr1	11907750	11907750	*	0.0954327	0.147497	4.32703	624	6790	NM_001025002	-	hypothetical protein LOC310926	NA
chr1	11907751	11907751	*	0.192934	0.240491	-3.84253	625	6789	NM_001025002	-	hypothetical protein LOC310926	NA
chr1	11907755	11907755	*	0.0148175	0.0391691	5.21828	626	6785	NM_001025002	-	hypothetical protein LOC310926	NA
chr1	11907756	11907756	*	0.101888	0.154163	-3.8095	627	6784	NM_001025002	-	hypothetical protein LOC310926	NA
chr1	11907764	11907764	*	0.000138237	0.00124749	7.43342	628	6776	NM_001025002	-	hypothetical protein LOC310926	NA
chr1	11907765	11907765	*	0.325973	0.339885	-2.06311	629	6775	NM_001025002	-	hypothetical protein LOC310926	NA
chr1	11907771	11907771	*	0.00158052	0.00762041	6.49038	630	6769	NM_001025002	-	hypothetical protein LOC310926	NA
chr1	11907772	11907772	*	0.994859	0.67273	-0.0163119	631	6768	NM_001025002	-	hypothetical protein LOC310926	NA
chr1	11907777	11907777	*	0.353705	0.358912	0.643607	632	6763	NM_001025002	-	hypothetical protein LOC310926	NA
chr1	11907778	11907778	*	0.202265	0.248296	3.33624	633	6762	NM_001025002	-	hypothetical protein LOC310926	NA
chr1	11910426	11910426	*	0.00196954	0.00895774	-2.37863	634	4114	NM_001025002	-	hypothetical protein LOC310926	NA
chr1	11910430	11910430	*	0.0385045	0.0779987	4.69832	635	4110	NM_001025002	-	hypothetical protein LOC310926	NA
chr1	11910437	11910437	*	0.0292801	0.0641052	4.49969	636	4103	NM_001025002	-	hypothetical protein LOC310926	NA
chr1	11910450	11910450	*	0.896751	0.641526	0.304115	637	4090	NM_001025002	-	hypothetical protein LOC310926	NA
chr1	11910459	11910459	*	0.0221756	0.0524203	5.55996	638	4081	NM_001025002	-	hypothetical protein LOC310926	NA
chr1	11910468	11910468	*	0.0759583	0.125959	-4.40724	639	4072	NM_001025002	-	hypothetical protein LOC310926	NA
chr1	11910470	11910470	*	0.552862	0.479553	1.38121	640	4070	NM_001025002	-	hypothetical protein LOC310926	NA
chr1	11910473	11910473	*	0.00146094	0.00719583	7.29622	641	4067	NM_001025002	-	hypothetical protein LOC310926	NA
chr1	11910476	11910476	*	0.0159474	0.0413348	6.0131	642	4064	NM_001025002	-	hypothetical protein LOC310926	NA
chr1	11910479	11910479	*	0.0282857	0.0625419	5.36453	643	4061	NM_001025002	-	hypothetical protein LOC310926	NA
chr1	11910485	11910485	*	0.0802423	0.130892	4.23196	644	4055	NM_001025002	-	hypothetical protein LOC310926	NA
chr1	11910487	11910487	*	0.00379266	0.0144491	7.24402	645	4053	NM_001025002	-	hypothetical protein LOC310926	NA
chr1	11910489	11910489	*	0.00419783	0.0155649	6.21655	646	4051	NM_001025002	-	hypothetical protein LOC310926	NA
chr1	11910560	11910560	*	0.00334758	0.0131731	7.0618	647	3980	NM_001025002	-	hypothetical protein LOC310926	NA
chr1	11910566	11910566	*	0.534008	0.469054	1.56798	648	3974	NM_001025002	-	hypothetical protein LOC310926	NA
chr1	11910568	11910568	*	0.579644	0.494233	1.39211	649	3972	NM_001025002	-	hypothetical protein LOC310926	NA
chr1	11910571	11910571	*	0.0202239	0.0490503	5.41939	650	3969	NM_001025002	-	hypothetical protein LOC310926	NA
chr1	11910583	11910583	*	0.174962	0.224628	3.06913	651	3957	NM_001025002	-	hypothetical protein LOC310926	NA
chr1	11911785	11911785	*	0.0896123	0.141146	0.48025	652	2755	NM_001025002	-	hypothetical protein LOC310926	NA
chr1	11915808	11915808	*	0.00527273	0.0184404	-2.46196	653	-1270	NM_001025002	-	hypothetical protein LOC310926	NA
chr1	11915818	11915818	*	0.362409	0.364686	1.17659	654	-1280	NM_001025002	-	hypothetical protein LOC310926	NA
chr1	11915823	11915823	*	0.0864254	0.137733	1.29524	655	-1285	NM_001025002	-	hypothetical protein LOC310926	NA
chr1	11915830	11915830	*	0.917148	0.64997	-0.107048	656	-1292	NM_001025002	-	hypothetical protein LOC310926	NA
chr1	11915831	11915831	*	0.0184011	0.0458499	5.51645	657	-1293	NM_001025002	-	hypothetical protein LOC310926	NA
chr1	11915849	11915849	*	0.111409	0.164021	-2.2882	658	-1311	NM_001025002	-	hypothetical protein LOC310926	NA
chr1	11915850	11915850	*	0.091519	0.143283	4.01176	659	-1312	NM_001025002	-	hypothetical protein LOC310926	NA
chr1	11915871	11915871	*	0.511707	0.456509	-0.937376	660	-1333	NM_001025002	-	hypothetical protein LOC310926	NA
chr1	11915872	11915872	*	0.591143	0.500582	1.10387	661	-1334	NM_001025002	-	hypothetical protein LOC310926	NA
chr1	11915884	11915884	*	0.150511	0.202146	-1.60944	662	-1346	NM_001025002	-	hypothetical protein LOC310926	NA
chr1	11915885	11915885	*	0.952796	0.663616	-0.110191	663	-1347	NM_001025002	-	hypothetical protein LOC310926	NA
chr1	11915917	11915917	*	0.3604	0.363468	-1.74422	664	-1379	NM_001025002	-	hypothetical protein LOC310926	NA
chr1	11915918	11915918	*	0.652847	0.532074	0.957917	665	-1380	NM_001025002	-	hypothetical protein LOC310926	NA
chr1	11915922	11915922	*	0.269777	0.300021	-1.85792	666	-1384	NM_001025002	-	hypothetical protein LOC310926	NA
chr1	11915923	11915923	*	0.25848	0.291816	2.42527	667	-1385	NM_001025002	-	hypothetical protein LOC310926	NA
chr1	11915934	11915934	*	0.436823	0.412393	1.43547	668	-1396	NM_001025002	-	hypothetical protein LOC310926	NA
chr1	11915943	11915943	*	0.33247	0.344328	-2.31025	669	-1405	NM_001025002	-	hypothetical protein LOC310926	NA
chr1	11915948	11915948	*	0.037469	0.0764437	-4.46059	670	-1410	NM_001025002	-	hypothetical protein LOC310926	NA
chr1	11915955	11915955	*	0.000880533	0.00493429	-5.48625	671	-1417	NM_001025002	-	hypothetical protein LOC310926	NA
chr1	11966746	11966746	*	0.177035	0.226497	-3.37068	672	-9129	XR_001835526	-	uncharacterized LOC108349491	NA
chr1	11966752	11966752	*	0.341989	0.350944	-2.21108	673	-9135	XR_001835526	-	uncharacterized LOC108349491	NA
chr1	11966754	11966754	*	0.247383	0.283449	-2.86289	674	-9137	XR_001835526	-	uncharacterized LOC108349491	NA
chr1	11966757	11966757	*	0.0207613	0.0499927	-5.47856	675	-9140	XR_001835526	-	uncharacterized LOC108349491	NA
chr1	11966847	11966847	*	0.0399315	0.0799897	-5.33482	676	-9230	XR_001835526	-	uncharacterized LOC108349491	NA
chr1	11966850	11966850	*	0.247873	0.283801	-2.85186	677	-9233	XR_001835526	-	uncharacterized LOC108349491	NA
chr1	11966852	11966852	*	0.00582996	0.0198382	-6.4988	678	-9235	XR_001835526	-	uncharacterized LOC108349491	NA
chr1	11966855	11966855	*	0.00188583	0.00867578	-8.00758	679	-9238	XR_001835526	-	uncharacterized LOC108349491	NA
chr1	11966859	11966859	*	0.0175994	0.0443669	-5.94155	680	-9242	XR_001835526	-	uncharacterized LOC108349491	NA
chr1	11966867	11966867	*	0.435858	0.411812	-0.720077	681	-9250	XR_001835526	-	uncharacterized LOC108349491	NA
chr1	11968908	11968908	*	0.764232	0.584883	0.139693	682	-11291	XR_001835526	-	uncharacterized LOC108349491	NA
chr1	11968914	11968914	*	0.00773475	0.024409	-6.80537	683	-11297	XR_001835526	-	uncharacterized LOC108349491	NA
chr1	11968921	11968921	*	9.97363e-07	2.84308e-05	-12.5956	684	-11304	XR_001835526	-	uncharacterized LOC108349491	NA
chr1	11968930	11968930	*	1.28859e-05	0.000207886	-11.0548	685	-11313	XR_001835526	-	uncharacterized LOC108349491	NA
chr1	11968935	11968935	*	0.0020371	0.00918667	-6.62958	686	-11318	XR_001835526	-	uncharacterized LOC108349491	NA
chr1	11968946	11968946	*	0.0113842	0.0323325	-6.14525	687	-11329	XR_001835526	-	uncharacterized LOC108349491	NA
chr1	11968950	11968950	*	0.00174545	0.00819878	-7.66198	688	-11333	XR_001835526	-	uncharacterized LOC108349491	NA
chr1	11969023	11969023	*	0.00557254	0.0191918	-7.06594	689	-11406	XR_001835526	-	uncharacterized LOC108349491	NA
chr1	11969033	11969033	*	8.60728e-06	0.000152479	-11.1835	690	-11416	XR_001835526	-	uncharacterized LOC108349491	NA
chr1	11969043	11969043	*	5.62263e-05	0.000629853	-9.03261	691	-11426	XR_001835526	-	uncharacterized LOC108349491	NA
chr1	11969046	11969046	*	0.313861	0.331367	1.46112	692	-11429	XR_001835526	-	uncharacterized LOC108349491	NA
chr1	11969051	11969051	*	0.00408793	0.0152804	-7.07586	693	-11434	XR_001835526	-	uncharacterized LOC108349491	NA
chr1	11969088	11969088	*	3.77735e-06	8.03327e-05	-11.384	694	-11471	XR_001835526	-	uncharacterized LOC108349491	NA
chr1	11969091	11969091	*	5.99867e-07	1.90708e-05	-13.004	695	-11474	XR_001835526	-	uncharacterized LOC108349491	NA
chr1	12471319	12471319	*	0.557147	0.481884	-0.451702	696	-1347	XR_001835529	-	uncharacterized LOC102546491	NA
chr1	12471407	12471407	*	0.126506	0.179137	1.52649	697	-1435	XR_001835529	-	uncharacterized LOC102546491	NA
chr1	12606607	12606607	*	0.821842	0.610528	0.198455	698	20720	XR_589854	+	uncharacterized LOC102546604	NA
chr1	12606632	12606632	*	0.75522	0.580934	-0.886742	699	20745	XR_589854	+	uncharacterized LOC102546604	NA
chr1	12606644	12606644	*	0.453798	0.422666	-1.92909	700	20757	XR_589854	+	uncharacterized LOC102546604	NA
chr1	12606824	12606824	*	0.0220424	0.0521966	-6.18348	701	20937	XR_589854	+	uncharacterized LOC102546604	NA
chr1	12613375	12613375	*	0.14698	0.198814	-1.28065	702	27488	XR_589854	+	uncharacterized LOC102546604	NA
chr1	12613499	12613499	*	0.00846876	0.0260856	1.37658	703	27612	XR_589854	+	uncharacterized LOC102546604	NA
chr1	12613506	12613506	*	0.424305	0.404715	0.424846	704	27619	XR_589854	+	uncharacterized LOC102546604	NA
chr1	12613516	12613516	*	0.0201644	0.0489384	-1.00305	705	27629	XR_589854	+	uncharacterized LOC102546604	NA
chr1	12613522	12613522	*	0.508095	0.454459	0.296833	706	27635	XR_589854	+	uncharacterized LOC102546604	NA
chr1	12613529	12613529	*	0.411968	0.396939	0.430582	707	27642	XR_589854	+	uncharacterized LOC102546604	NA
chr1	12675135	12675135	*	0.0148414	0.0392066	2.22297	708	8657	XR_589856	-	uncharacterized LOC102546831	NA
chr1	12675429	12675429	*	0.603957	0.507049	0.58701	709	8363	XR_589856	-	uncharacterized LOC102546831	NA
chr1	12675436	12675436	*	0.0998441	0.152073	0.872099	710	8356	XR_589856	-	uncharacterized LOC102546831	NA
chr1	12677926	12677926	*	0.0307395	0.0663876	-1.29912	711	5866	XR_589856	-	uncharacterized LOC102546831	NA
chr1	12677929	12677929	*	0.00456855	0.0165974	-2.18536	712	5863	XR_589856	-	uncharacterized LOC102546831	NA
chr1	12678222	12678222	*	0.442227	0.415715	-1.05385	713	5570	XR_589856	-	uncharacterized LOC102546831	NA
chr1	12678261	12678261	*	0.53008	0.466887	1.1508	714	5531	XR_589856	-	uncharacterized LOC102546831	NA
chr1	12691832	12691832	*	0.247067	0.283219	0.195312	715	-8042	XR_589856	-	uncharacterized LOC102546831	NA
chr1	12692032	12692032	*	0.0888481	0.14038	3.8454	716	-8242	XR_589856	-	uncharacterized LOC102546831	NA
chr1	12756375	12756375	*	0.600005	0.505025	1.18469	717	11816	XR_589857	-	uncharacterized LOC103690923	NA
chr1	12756468	12756468	*	0.858934	0.626166	-0.49773	718	11723	XR_589857	-	uncharacterized LOC103690923	NA
chr1	12756494	12756494	*	0.679251	0.545171	-0.301202	719	11697	XR_589857	-	uncharacterized LOC103690923	NA
chr1	12826996	12826996	*	0.582344	0.495668	-0.173872	720	3635	NM_053698	+	Cbp/p300-interacting transactivator, with Glu/Asp-rich carboxy-terminal domain, 2	GO:0000122
chr1	12827127	12827127	*	0.00494251	0.0175916	3.59216	721	3766	NM_053698	+	Cbp/p300-interacting transactivator, with Glu/Asp-rich carboxy-terminal domain, 2	GO:0000122
chr1	12827143	12827143	*	0.111642	0.164252	2.00641	722	3782	NM_053698	+	Cbp/p300-interacting transactivator, with Glu/Asp-rich carboxy-terminal domain, 2	GO:0000122
chr1	12827154	12827154	*	0.379645	0.376209	0.609178	723	3793	NM_053698	+	Cbp/p300-interacting transactivator, with Glu/Asp-rich carboxy-terminal domain, 2	GO:0000122
chr1	12827469	12827469	*	0.449097	0.419818	1.01335	724	4108	NM_053698	+	Cbp/p300-interacting transactivator, with Glu/Asp-rich carboxy-terminal domain, 2	GO:0000122
chr1	12834467	12834467	*	0.314169	0.331543	-0.687269	725	11106	NM_053698	+	Cbp/p300-interacting transactivator, with Glu/Asp-rich carboxy-terminal domain, 2	GO:0000122
chr1	12834501	12834501	*	0.785318	0.594344	0.425555	726	11140	NM_053698	+	Cbp/p300-interacting transactivator, with Glu/Asp-rich carboxy-terminal domain, 2	GO:0000122
chr1	12834546	12834546	*	0.150464	0.202104	1.52161	727	11185	NM_053698	+	Cbp/p300-interacting transactivator, with Glu/Asp-rich carboxy-terminal domain, 2	GO:0000122
chr1	12834559	12834559	*	0.0528059	0.0975325	-2.46351	728	11198	NM_053698	+	Cbp/p300-interacting transactivator, with Glu/Asp-rich carboxy-terminal domain, 2	GO:0000122
chr1	12882619	12882619	*	0.930369	0.655114	0.0561642	729	-27366	XM_008758638	+	uncharacterized LOC102554594	NA
chr1	12882722	12882722	*	0.264323	0.296005	-0.087108	730	-27263	XM_008758638	+	uncharacterized LOC102554594	NA
chr1	12882797	12882797	*	0.499299	0.449481	-0.55536	731	-27188	XM_008758638	+	uncharacterized LOC102554594	NA
chr1	12914483	12914483	*	1	0.67273	0	732	-1298	XM_006227657	+	taxilin beta	GO:0005737
chr1	12914644	12914644	*	0.169721	0.219803	-1.91981	733	-1137	XM_006227657	+	taxilin beta	GO:0005737
chr1	12914645	12914645	*	0.292206	0.316195	-2.97698	734	-1136	XM_006227657	+	taxilin beta	GO:0005737
chr1	12914657	12914657	*	0.000242963	0.00188688	-4.32721	735	-1124	XM_006227657	+	taxilin beta	GO:0005737
chr1	12914786	12914786	*	0.565472	0.486461	-0.721307	736	-995	XM_006227657	+	taxilin beta	GO:0005737
chr1	12936084	12936084	*	0.730262	0.569291	1.16319	737	20305	NM_001135859	+	taxilin beta	GO:0005737
chr1	12963767	12963767	*	0.000429601	0.00288955	-1.64621	738	47988	NM_001135859	+	taxilin beta	GO:0005737
chr1	12963790	12963790	*	0.315002	0.332191	-1.12548	739	48011	NM_001135859	+	taxilin beta	GO:0005737
chr1	12963800	12963800	*	0.836768	0.617166	-0.224219	740	48021	NM_001135859	+	taxilin beta	GO:0005737
chr1	12964072	12964072	*	0.809497	0.605034	-0.207287	741	48293	NM_001135859	+	taxilin beta	GO:0005737
chr1	12977798	12977798	*	0.000530371	0.00339122	-8.91628	742	62019	NM_001135859	+	taxilin beta	GO:0005737
chr1	12977809	12977809	*	0.226875	0.26796	2.9988	743	62030	NM_001135859	+	taxilin beta	GO:0005737
chr1	12977943	12977943	*	0.174187	0.223904	-4.28212	744	62164	NM_001135859	+	taxilin beta	GO:0005737
chr1	12977953	12977953	*	0.55671	0.481667	0.781346	745	62174	NM_001135859	+	taxilin beta	GO:0005737
chr1	13016412	13016412	*	0.000161792	0.00140172	-3.41274	746	34233	NM_001107514	-	hdc homolog, cell cycle regulator	GO:0005634
chr1	13016628	13016628	*	0.286539	0.312174	0.475737	747	34017	NM_001107514	-	hdc homolog, cell cycle regulator	GO:0005634
chr1	13016635	13016635	*	0.0285695	0.0629783	1.41303	748	34010	NM_001107514	-	hdc homolog, cell cycle regulator	GO:0005634
chr1	13068269	13068269	*	0.000779444	0.0045099	2.20148	749	-17626	NM_001107514	-	hdc homolog, cell cycle regulator	GO:0005634
chr1	13068327	13068327	*	0.00106023	0.00568221	4.34611	750	-17684	NM_001107514	-	hdc homolog, cell cycle regulator	GO:0005634
chr1	13068489	13068489	*	0.0340847	0.0715159	3.46207	751	-17846	NM_001107514	-	hdc homolog, cell cycle regulator	GO:0005634
chr1	13091371	13091371	*	0.59691	0.503554	-1.20751	752	-40728	NM_001107514	-	hdc homolog, cell cycle regulator	GO:0005634
chr1	13091382	13091382	*	0.880789	0.635071	-0.159753	753	-40739	NM_001107514	-	hdc homolog, cell cycle regulator	GO:0005634
chr1	13091478	13091478	*	0.223904	0.265776	2.7034	754	-40835	NM_001107514	-	hdc homolog, cell cycle regulator	GO:0005634
chr1	13133794	13133794	*	0.000604772	0.00374126	-2.84187	755	-30550	XR_001835534	+	uncharacterized LOC108349444	NA
chr1	13133833	13133833	*	0.00019528	0.00160899	4.63566	756	-30511	XR_001835534	+	uncharacterized LOC108349444	NA
chr1	13133858	13133858	*	0.353497	0.358751	-0.692422	757	-30486	XR_001835534	+	uncharacterized LOC108349444	NA
chr1	13133927	13133927	*	0.0812731	0.132061	-3.14797	758	-30417	XR_001835534	+	uncharacterized LOC108349444	NA
chr1	13133955	13133955	*	0.42655	0.406117	-0.701754	759	-30389	XR_001835534	+	uncharacterized LOC108349444	NA
chr1	13133972	13133972	*	0.463413	0.428515	0.861244	760	-30372	XR_001835534	+	uncharacterized LOC108349444	NA
chr1	13133983	13133983	*	0.308018	0.327261	0.705435	761	-30361	XR_001835534	+	uncharacterized LOC108349444	NA
chr1	13158628	13158628	*	0.000177741	0.00150089	3.131	762	-5716	XR_001835534	+	uncharacterized LOC108349444	NA
chr1	13158647	13158647	*	0.12349	0.176142	-1.23177	763	-5697	XR_001835534	+	uncharacterized LOC108349444	NA
chr1	13158883	13158883	*	0.441798	0.415458	1.04785	764	-5461	XR_001835534	+	uncharacterized LOC108349444	NA
chr1	13161421	13161421	*	0.0300631	0.0653276	-6.08141	765	-2923	XR_001835534	+	uncharacterized LOC108349444	NA
chr1	13161579	13161579	*	0.000910649	0.00505886	-8.00312	766	-2765	XR_001835534	+	uncharacterized LOC108349444	NA
chr1	13161631	13161631	*	0.0924055	0.144191	-4.33292	767	-2713	XR_001835534	+	uncharacterized LOC108349444	NA
chr1	13174491	13174491	*	0.00406756	0.0152251	-3.62248	768	1283	NM_001099647	-	ABRA C-terminal like	GO:0032970
chr1	13174768	13174768	*	0.800279	0.601061	-0.152035	769	1006	NM_001099647	-	ABRA C-terminal like	GO:0032970
chr1	13175928	13175928	*	0.365615	0.366938	0.425663	770	-156	NM_001099647	-	ABRA C-terminal like	GO:0032970
chr1	13176103	13176103	*	0.0398018	0.079815	-1.35443	771	-331	NM_001099647	-	ABRA C-terminal like	GO:0032970
chr1	13286422	13286422	*	0.291089	0.315434	2.18543	772	24375	NM_001106264	+	RALBP1 associated Eps domain containing 1	GO:0005886
chr1	13354350	13354350	*	0.0592997	0.105946	4.53972	773	-11972	XR_589858	+	uncharacterized LOC103690924	NA
chr1	13385392	13385392	*	0.454488	0.423114	-1.39085	774	9979	NM_001037789	-	coiled-coil domain containing 28A	NA
chr1	13385523	13385523	*	0.708643	0.559316	-0.362105	775	9848	NM_001037789	-	coiled-coil domain containing 28A	NA
chr1	13472580	13472580	*	0.835389	0.616596	-0.146302	776	-114	XM_017589823	+	NHS-like 1	GO:0030154
chr1	13472610	13472610	*	1	0.67273	0	777	-84	XM_017589823	+	NHS-like 1	GO:0030154
chr1	13472613	13472613	*	0.903634	0.644465	0.0401002	778	-81	XM_017589823	+	NHS-like 1	GO:0030154
chr1	13472623	13472623	*	1	0.67273	0	779	-71	XM_017589823	+	NHS-like 1	GO:0030154
chr1	13472625	13472625	*	0.491691	0.445102	0.196106	780	-69	XM_017589823	+	NHS-like 1	GO:0030154
chr1	13472629	13472629	*	0.0116486	0.0328724	-0.780031	781	-65	XM_017589823	+	NHS-like 1	GO:0030154
chr1	13472634	13472634	*	0.0116486	0.0328724	-0.780031	782	-60	XM_017589823	+	NHS-like 1	GO:0030154
chr1	13472637	13472637	*	0.0639269	0.111693	0.724275	783	-57	XM_017589823	+	NHS-like 1	GO:0030154
chr1	13472649	13472649	*	1	0.67273	0	784	-45	XM_017589823	+	NHS-like 1	GO:0030154
chr1	13472672	13472672	*	0.00639891	0.0212283	-2.99579	785	-22	XM_017589823	+	NHS-like 1	GO:0030154
chr1	13484844	13484844	*	0.816342	0.608113	0.143511	786	12151	XM_017589824	+	NHS-like 1	GO:0030154
chr1	13484972	13484972	*	1.04983e-07	4.86828e-06	8.64623	787	12279	XM_017589824	+	NHS-like 1	GO:0030154
chr1	13489395	13489395	*	0.232211	0.272133	1.5198	788	16702	XM_017589824	+	NHS-like 1	GO:0030154
chr1	13489434	13489434	*	0.00725626	0.0232924	-3.32548	789	16741	XM_017589824	+	NHS-like 1	GO:0030154
chr1	13489660	13489660	*	0.55952	0.483218	-1.04493	790	16967	XM_017589824	+	NHS-like 1	GO:0030154
chr1	13495613	13495613	*	0.0231238	0.0540582	1.78587	791	22920	XM_017589824	+	NHS-like 1	GO:0030154
chr1	13495618	13495618	*	1.99038e-06	4.86213e-05	8.11842	792	22925	XM_017589824	+	NHS-like 1	GO:0030154
chr1	13495666	13495666	*	0.815316	0.607642	-0.326574	793	22973	XM_017589824	+	NHS-like 1	GO:0030154
chr1	13495819	13495819	*	7.97889e-07	2.39193e-05	10.1594	794	23126	XM_017589824	+	NHS-like 1	GO:0030154
chr1	13502621	13502621	*	0.882862	0.635861	0.386774	795	29928	XM_017589824	+	NHS-like 1	GO:0030154
chr1	13569042	13569042	*	0.00784821	0.0246641	-1.0917	796	-1055	XM_006227671	+	NHS-like 1	GO:0030154
chr1	13574729	13574729	*	0.0882673	0.139773	-3.91453	797	4634	XM_006227671	+	NHS-like 1	GO:0030154
chr1	13574961	13574961	*	0.29458	0.317913	2.22605	798	4866	XM_006227671	+	NHS-like 1	GO:0030154
chr1	13574990	13574990	*	0.00422821	0.0156495	1.41849	799	4895	XM_006227671	+	NHS-like 1	GO:0030154
chr1	13580722	13580722	*	0.676031	0.543653	1.23574	800	10627	XM_006227671	+	NHS-like 1	GO:0030154
chr1	13592562	13592562	*	0.041622	0.0822977	-1.6764	801	-2050	XM_006227670	+	NHS-like 1	GO:0030154
chr1	13592580	13592580	*	0.750838	0.579052	-0.156566	802	-2032	XM_006227670	+	NHS-like 1	GO:0030154
chr1	13592596	13592596	*	0.000484235	0.0031617	3.16951	803	-2016	XM_006227670	+	NHS-like 1	GO:0030154
chr1	13592621	13592621	*	0.0219593	0.0520487	2.20263	804	-1991	XM_006227670	+	NHS-like 1	GO:0030154
chr1	13592696	13592696	*	0.190138	0.237947	1.26426	805	-1916	XM_006227670	+	NHS-like 1	GO:0030154
chr1	13592745	13592745	*	0.008662	0.0265192	5.49565	806	-1867	XM_006227670	+	NHS-like 1	GO:0030154
chr1	13602751	13602751	*	0.00162038	0.00775448	10.0371	807	8141	XM_006227670	+	NHS-like 1	GO:0030154
chr1	13638649	13638649	*	0.0124972	0.0346193	-4.80423	808	899	XM_002728625	+	NHS-like 1	GO:0030154
chr1	13638894	13638894	*	0.707248	0.558616	0.602198	809	1144	XM_002728625	+	NHS-like 1	GO:0030154
chr1	13638986	13638986	*	0.13429	0.186707	-3.56009	810	1236	XM_002728625	+	NHS-like 1	GO:0030154
chr1	13650979	13650979	*	0.169251	0.219384	1.4701	811	13229	XM_002728625	+	NHS-like 1	GO:0030154
chr1	13651012	13651012	*	0.000244762	0.00189652	-8.10387	812	13262	XM_002728625	+	NHS-like 1	GO:0030154
chr1	13651014	13651014	*	0.00104137	0.0056037	-6.8567	813	13264	XM_002728625	+	NHS-like 1	GO:0030154
chr1	13651201	13651201	*	0.0032858	0.0129927	-7.31613	814	13451	XM_002728625	+	NHS-like 1	GO:0030154
chr1	13661415	13661415	*	0.377307	0.374668	-2.09067	815	23665	XM_002728625	+	NHS-like 1	GO:0030154
chr1	13661499	13661499	*	0.017568	0.0443117	6.2174	816	23749	XM_002728625	+	NHS-like 1	GO:0030154
chr1	13661540	13661540	*	0.0453821	0.0876732	4.72629	817	23790	XM_002728625	+	NHS-like 1	GO:0030154
chr1	13697605	13697605	*	0.11117	0.163804	6.05347	818	22366	NM_001107515	-	heme binding protein 2	GO:0005737
chr1	13697732	13697732	*	2.44764e-06	5.72504e-05	-17.0075	819	22239	NM_001107515	-	heme binding protein 2	GO:0005737
chr1	13709862	13709862	*	0.239307	0.277422	-2.78501	820	10109	NM_001107515	-	heme binding protein 2	GO:0005737
chr1	13714637	13714637	*	0.0930699	0.144939	1.69828	821	5334	NM_001107515	-	heme binding protein 2	GO:0005737
chr1	13714823	13714823	*	0.259457	0.292496	-1.96573	822	5148	NM_001107515	-	heme binding protein 2	GO:0005737
chr1	13714832	13714832	*	0.612055	0.511247	1.08499	823	5139	NM_001107515	-	heme binding protein 2	GO:0005737
chr1	13714856	13714856	*	0.143528	0.19554	-2.67319	824	5115	NM_001107515	-	heme binding protein 2	GO:0005737
chr1	13714876	13714876	*	0.331695	0.34385	-1.68081	825	5095	NM_001107515	-	heme binding protein 2	GO:0005737
chr1	13835909	13835909	*	0.787054	0.595166	-0.281447	826	82369	XM_006227651	-	ARFGEF family member 3	GO:0005086
chr1	13836187	13836187	*	1.25867e-05	0.000204158	-3.39998	827	82091	XM_006227651	-	ARFGEF family member 3	GO:0005086
chr1	13836194	13836194	*	6.97648e-08	3.51935e-06	6.62532	828	82084	XM_006227651	-	ARFGEF family member 3	GO:0005086
chr1	13836195	13836195	*	0.0239446	0.0554269	-3.51091	829	82083	XM_006227651	-	ARFGEF family member 3	GO:0005086
chr1	13836394	13836394	*	0.000639859	0.00390506	-3.00055	830	81884	XM_006227651	-	ARFGEF family member 3	GO:0005086
chr1	13836402	13836402	*	0.853549	0.624059	0.092058	831	81876	XM_006227651	-	ARFGEF family member 3	GO:0005086
chr1	13897315	13897315	*	0.574667	0.491458	0.58744	832	20963	XM_006227651	-	ARFGEF family member 3	GO:0005086
chr1	13897336	13897336	*	0.110406	0.163016	-3.56221	833	20942	XM_006227651	-	ARFGEF family member 3	GO:0005086
chr1	13897362	13897362	*	0.856309	0.625066	0.184756	834	20916	XM_006227651	-	ARFGEF family member 3	GO:0005086
chr1	13897365	13897365	*	0.461932	0.427631	0.444862	835	20913	XM_006227651	-	ARFGEF family member 3	GO:0005086
chr1	13897420	13897420	*	0.0720664	0.121456	1.19644	836	20858	XM_006227651	-	ARFGEF family member 3	GO:0005086
chr1	13897430	13897430	*	0.0135654	0.036733	2.08843	837	20848	XM_006227651	-	ARFGEF family member 3	GO:0005086
chr1	14071285	14071285	*	0.468751	0.431739	-1.07709	838	7000	XM_008758667	-	brefeldin A-inhibited guanine nucleotide-exchange protein 3-like	NA
chr1	14071430	14071430	*	0.743418	0.575434	-0.206075	839	6855	XM_008758667	-	brefeldin A-inhibited guanine nucleotide-exchange protein 3-like	NA
chr1	14073289	14073289	*	0.145367	0.197295	1.88539	840	4996	XM_008758667	-	brefeldin A-inhibited guanine nucleotide-exchange protein 3-like	NA
chr1	14073296	14073296	*	0.73313	0.570614	-0.657797	841	4989	XM_008758667	-	brefeldin A-inhibited guanine nucleotide-exchange protein 3-like	NA
chr1	14073355	14073355	*	0.0158915	0.0412325	-7.41786	842	4930	XM_008758667	-	brefeldin A-inhibited guanine nucleotide-exchange protein 3-like	NA
chr1	14073477	14073477	*	0.130839	0.183421	-4.98801	843	4808	XM_008758667	-	brefeldin A-inhibited guanine nucleotide-exchange protein 3-like	NA
chr1	14102732	14102732	*	0.736223	0.57205	0.727313	844	15325	XM_218667	-	similar to hypothetical protein 4933423E17	GO:0004674
chr1	14102983	14102983	*	0.0125894	0.0348042	3.74559	845	15074	XM_218667	-	similar to hypothetical protein 4933423E17	GO:0004674
chr1	14202734	14202734	*	0.000198454	0.0016272	-11.1538	846	-363	XR_001835538	-	uncharacterized LOC108349497	NA
chr1	14240517	14240517	*	0.519308	0.46082	1.13373	847	16127	NM_001106265	+	PERP, TP53 apoptosis effector	GO:0002934
chr1	14240728	14240728	*	0.504461	0.452285	0.552771	848	16338	NM_001106265	+	PERP, TP53 apoptosis effector	GO:0002934
chr1	14259022	14259022	*	0.542818	0.474075	-0.348949	849	34632	NM_001106265	+	PERP, TP53 apoptosis effector	GO:0002934
chr1	14259044	14259044	*	0.979137	0.67273	0.0675539	850	34654	NM_001106265	+	PERP, TP53 apoptosis effector	GO:0002934
chr1	14259220	14259220	*	0.0409341	0.0813683	-5.18855	851	34830	NM_001106265	+	PERP, TP53 apoptosis effector	GO:0002934
chr1	14259244	14259244	*	1.16835e-05	0.000192699	-10.8107	852	34854	NM_001106265	+	PERP, TP53 apoptosis effector	GO:0002934
chr1	14259262	14259262	*	0.0792414	0.129765	-4.22053	853	34872	NM_001106265	+	PERP, TP53 apoptosis effector	GO:0002934
chr1	14269787	14269787	*	2.47274e-05	0.000341784	8.57006	854	45397	NM_001106265	+	PERP, TP53 apoptosis effector	GO:0002934
chr1	14269877	14269877	*	0.000603525	0.00373628	6.60302	855	45487	NM_001106265	+	PERP, TP53 apoptosis effector	GO:0002934
chr1	14269904	14269904	*	0.0931987	0.14508	-2.0377	856	45514	NM_001106265	+	PERP, TP53 apoptosis effector	GO:0002934
chr1	14290009	14290009	*	0.158757	0.209733	-3.95362	857	65619	NM_001106265	+	PERP, TP53 apoptosis effector	GO:0002934
chr1	14290205	14290205	*	0.0422428	0.0831887	3.07046	858	65815	NM_001106265	+	PERP, TP53 apoptosis effector	GO:0002934
chr1	14290267	14290267	*	0.00676029	0.0220861	6.07696	859	65877	NM_001106265	+	PERP, TP53 apoptosis effector	GO:0002934
chr1	14290287	14290287	*	0.0833504	0.134392	2.19502	860	65897	NM_001106265	+	PERP, TP53 apoptosis effector	GO:0002934
chr1	14290325	14290325	*	0.119769	0.172434	2.763	861	65935	NM_001106265	+	PERP, TP53 apoptosis effector	GO:0002934
chr1	14290332	14290332	*	0.00601713	0.0203025	2.84584	862	65942	NM_001106265	+	PERP, TP53 apoptosis effector	GO:0002934
chr1	14290380	14290380	*	0.00012386	0.00114599	-3.97751	863	65990	NM_001106265	+	PERP, TP53 apoptosis effector	GO:0002934
chr1	14290445	14290445	*	7.24398e-09	5.83422e-07	9.46927	864	66055	NM_001106265	+	PERP, TP53 apoptosis effector	GO:0002934
chr1	14380467	14380467	*	0.0714056	0.120706	2.75152	865	32356	XM_017589828	-	TNF alpha induced protein 3	GO:0001922
chr1	14380515	14380515	*	0.150598	0.202219	-1.42146	866	32308	XM_017589828	-	TNF alpha induced protein 3	GO:0001922
chr1	14380579	14380579	*	0.628283	0.519533	-0.678023	867	32244	XM_017589828	-	TNF alpha induced protein 3	GO:0001922
chr1	14380648	14380648	*	0.857716	0.625684	-0.184306	868	32175	XM_017589828	-	TNF alpha induced protein 3	GO:0001922
chr1	14471818	14471818	*	0.994343	0.67273	0.0243143	869	21196	XR_589861	+	uncharacterized LOC103690926	NA
chr1	14472092	14472092	*	0.249945	0.285362	3.48881	870	21470	XR_589861	+	uncharacterized LOC103690926	NA
chr1	14472110	14472110	*	0.000890981	0.00498279	10.7763	871	21488	XR_589861	+	uncharacterized LOC103690926	NA
chr1	14472130	14472130	*	0.400958	0.390082	-0.581113	872	21508	XR_589861	+	uncharacterized LOC103690926	NA
chr1	14499967	14499967	*	0.0349638	0.0728066	-6.3053	873	-8017	XR_349850	+	uncharacterized LOC102550206	NA
chr1	14528406	14528406	*	0.0659004	0.114129	-1.69943	874	-15028	XR_001835539	+	uncharacterized LOC108349498	NA
chr1	14528582	14528582	*	0.0229129	0.0536962	-1.91226	875	-14852	XR_001835539	+	uncharacterized LOC108349498	NA
chr1	14528632	14528632	*	0.562969	0.485052	-0.32256	876	-14802	XR_001835539	+	uncharacterized LOC108349498	NA
chr1	14557821	14557821	*	0.971319	0.670418	0.0214906	877	14389	XR_001835539	+	uncharacterized LOC108349498	NA
chr1	14557956	14557956	*	0.205466	0.250964	-1.98543	878	14524	XR_001835539	+	uncharacterized LOC108349498	NA
chr1	14557972	14557972	*	0.393467	0.385097	1.36211	879	14540	XR_001835539	+	uncharacterized LOC108349498	NA
chr1	14575715	14575715	*	0.312041	0.330117	0.666667	880	32283	XR_001835539	+	uncharacterized LOC108349498	NA
chr1	14575725	14575725	*	0.276377	0.304869	-1.8418	881	32293	XR_001835539	+	uncharacterized LOC108349498	NA
chr1	14575747	14575747	*	0.317465	0.333933	2.31362	882	32315	XR_001835539	+	uncharacterized LOC108349498	NA
chr1	14575810	14575810	*	0.517269	0.459627	-1.40912	883	32378	XR_001835539	+	uncharacterized LOC108349498	NA
chr1	14575816	14575816	*	6.68741e-07	2.07083e-05	9.63883	884	32384	XR_001835539	+	uncharacterized LOC108349498	NA
chr1	14575847	14575847	*	0.0774519	0.127692	5.56753	885	32415	XR_001835539	+	uncharacterized LOC108349498	NA
chr1	14575876	14575876	*	0.701844	0.555957	-0.490666	886	32444	XR_001835539	+	uncharacterized LOC108349498	NA
chr1	14578140	14578140	*	0.00510784	0.018019	5.09121	887	34708	XR_001835539	+	uncharacterized LOC108349498	NA
chr1	14578156	14578156	*	0.0078833	0.024741	5.49119	888	34724	XR_001835539	+	uncharacterized LOC108349498	NA
chr1	14578265	14578265	*	0.226094	0.267414	1.70085	889	34833	XR_001835539	+	uncharacterized LOC108349498	NA
chr1	14578282	14578282	*	1.09626e-06	3.04409e-05	3.2917	890	34850	XR_001835539	+	uncharacterized LOC108349498	NA
chr1	14582255	14582255	*	8.72802e-07	2.56606e-05	-12.8967	891	38823	XR_001835539	+	uncharacterized LOC108349498	NA
chr1	14582549	14582549	*	0.0340858	0.0715159	-0.672646	892	39117	XR_001835539	+	uncharacterized LOC108349498	NA
chr1	14680430	14680430	*	0.199806	0.24622	-0.498195	893	-117336	NM_001106269	+	oligodendrocyte transcription factor 3	GO:0000122
chr1	14680565	14680565	*	0.0105145	0.030539	5.4098	894	-117201	NM_001106269	+	oligodendrocyte transcription factor 3	GO:0000122
chr1	14680600	14680600	*	0.369846	0.369722	1.51468	895	-117166	NM_001106269	+	oligodendrocyte transcription factor 3	GO:0000122
chr1	14706971	14706971	*	0.585536	0.497473	0.487165	896	-90795	NM_001106269	+	oligodendrocyte transcription factor 3	GO:0000122
chr1	14707010	14707010	*	4.50716e-06	9.19243e-05	8.32481	897	-90756	NM_001106269	+	oligodendrocyte transcription factor 3	GO:0000122
chr1	14707102	14707102	*	0.254137	0.288596	-0.890461	898	-90664	NM_001106269	+	oligodendrocyte transcription factor 3	GO:0000122
chr1	14707133	14707133	*	0.00393222	0.0148457	1.69148	899	-90633	NM_001106269	+	oligodendrocyte transcription factor 3	GO:0000122
chr1	14708968	14708968	*	0.0890137	0.140527	-1.33762	900	-88798	NM_001106269	+	oligodendrocyte transcription factor 3	GO:0000122
chr1	14709013	14709013	*	0.00952682	0.0284442	-2.92665	901	-88753	NM_001106269	+	oligodendrocyte transcription factor 3	GO:0000122
chr1	14709016	14709016	*	0.000785308	0.00453481	-3.23773	902	-88750	NM_001106269	+	oligodendrocyte transcription factor 3	GO:0000122
chr1	14709038	14709038	*	0.25587	0.28985	1.32381	903	-88728	NM_001106269	+	oligodendrocyte transcription factor 3	GO:0000122
chr1	14709134	14709134	*	0.0878872	0.139375	-4.63563	904	-88632	NM_001106269	+	oligodendrocyte transcription factor 3	GO:0000122
chr1	14716210	14716210	*	0.123419	0.176079	-4.08801	905	-81556	NM_001106269	+	oligodendrocyte transcription factor 3	GO:0000122
chr1	14716541	14716541	*	0.068206	0.11695	-0.725494	906	-81225	NM_001106269	+	oligodendrocyte transcription factor 3	GO:0000122
chr1	14718114	14718114	*	0.784898	0.594221	0.159673	907	-79652	NM_001106269	+	oligodendrocyte transcription factor 3	GO:0000122
chr1	14718154	14718154	*	0.287597	0.3129	1.37901	908	-79612	NM_001106269	+	oligodendrocyte transcription factor 3	GO:0000122
chr1	14718173	14718173	*	0.608332	0.509356	0.768069	909	-79593	NM_001106269	+	oligodendrocyte transcription factor 3	GO:0000122
chr1	14718206	14718206	*	0.0478518	0.0909484	3.14818	910	-79560	NM_001106269	+	oligodendrocyte transcription factor 3	GO:0000122
chr1	14732805	14732805	*	0.982088	0.67273	0.0522891	911	-64961	NM_001106269	+	oligodendrocyte transcription factor 3	GO:0000122
chr1	14732812	14732812	*	0.156553	0.207748	-4.75067	912	-64954	NM_001106269	+	oligodendrocyte transcription factor 3	GO:0000122
chr1	14732903	14732903	*	0.995029	0.67273	-0.0172185	913	-64863	NM_001106269	+	oligodendrocyte transcription factor 3	GO:0000122
chr1	14777601	14777601	*	0.974685	0.671611	0.00957234	914	-20165	NM_001106269	+	oligodendrocyte transcription factor 3	GO:0000122
chr1	14777860	14777860	*	0.579222	0.493991	-0.985378	915	-19906	NM_001106269	+	oligodendrocyte transcription factor 3	GO:0000122
chr1	14777877	14777877	*	0.0657642	0.113961	-2.55082	916	-19889	NM_001106269	+	oligodendrocyte transcription factor 3	GO:0000122
chr1	14777895	14777895	*	0.0057537	0.0196369	-3.08528	917	-19871	NM_001106269	+	oligodendrocyte transcription factor 3	GO:0000122
chr1	14778358	14778358	*	0.0259203	0.058703	2.65787	918	-19408	NM_001106269	+	oligodendrocyte transcription factor 3	GO:0000122
chr1	14778359	14778359	*	0.198116	0.244916	1.31791	919	-19407	NM_001106269	+	oligodendrocyte transcription factor 3	GO:0000122
chr1	14785889	14785889	*	0.143928	0.195927	4.55083	920	-11877	NM_001106269	+	oligodendrocyte transcription factor 3	GO:0000122
chr1	14793440	14793440	*	0.000835067	0.00474752	-3.47191	921	-4326	NM_001106269	+	oligodendrocyte transcription factor 3	GO:0000122
chr1	14796230	14796230	*	0.82649	0.612543	-0.0884552	922	-1536	NM_001106269	+	oligodendrocyte transcription factor 3	GO:0000122
chr1	14796248	14796248	*	8.7729e-07	2.57356e-05	-4.71191	923	-1518	NM_001106269	+	oligodendrocyte transcription factor 3	GO:0000122
chr1	14796268	14796268	*	0.336106	0.346892	-0.615536	924	-1498	NM_001106269	+	oligodendrocyte transcription factor 3	GO:0000122
chr1	14796436	14796436	*	0.00595209	0.0201469	-3.37378	925	-1330	NM_001106269	+	oligodendrocyte transcription factor 3	GO:0000122
chr1	14796499	14796499	*	0.10886	0.161403	-0.512788	926	-1267	NM_001106269	+	oligodendrocyte transcription factor 3	GO:0000122
chr1	14796981	14796981	*	2.4882e-07	9.64683e-06	5.17183	927	-785	NM_001106269	+	oligodendrocyte transcription factor 3	GO:0000122
chr1	14797108	14797108	*	0.494975	0.447053	0.258635	928	-658	NM_001106269	+	oligodendrocyte transcription factor 3	GO:0000122
chr1	14838019	14838019	*	0.00186703	0.00861273	2.1168	929	-10480	XM_008758668	+	similar to CG30392-PA	NA
chr1	14838196	14838196	*	0.0872187	0.138577	-3.23078	930	-10303	XM_008758668	+	similar to CG30392-PA	NA
chr1	14936099	14936099	*	0.109351	0.161888	2.00189	931	55075	XR_589863	-	uncharacterized LOC102550647	NA
chr1	14936114	14936114	*	0.951382	0.662995	0.0728287	932	55060	XR_589863	-	uncharacterized LOC102550647	NA
chr1	14936181	14936181	*	0.181728	0.230622	1.06898	933	54993	XR_589863	-	uncharacterized LOC102550647	NA
chr1	15031569	15031569	*	0.004153	0.0154498	5.10759	934	-30811	NM_053783	+	interferon gamma receptor 1	GO:0001774
chr1	15031642	15031642	*	0.474514	0.435138	0.529294	935	-30738	NM_053783	+	interferon gamma receptor 1	GO:0001774
chr1	15040247	15040247	*	0.0859547	0.137187	1.91628	936	-22133	NM_053783	+	interferon gamma receptor 1	GO:0001774
chr1	15040255	15040255	*	0.688384	0.549431	0.55835	937	-22125	NM_053783	+	interferon gamma receptor 1	GO:0001774
chr1	15040266	15040266	*	0.0870599	0.138392	-1.46219	938	-22114	NM_053783	+	interferon gamma receptor 1	GO:0001774
chr1	15040268	15040268	*	1.61255e-05	0.000245866	3.08161	939	-22112	NM_053783	+	interferon gamma receptor 1	GO:0001774
chr1	15040398	15040398	*	0.579954	0.494395	-1.12948	940	-21982	NM_053783	+	interferon gamma receptor 1	GO:0001774
chr1	15040421	15040421	*	0.0379453	0.0771937	3.52073	941	-21959	NM_053783	+	interferon gamma receptor 1	GO:0001774
chr1	15040550	15040550	*	0.00577624	0.0196967	4.87822	942	-21830	NM_053783	+	interferon gamma receptor 1	GO:0001774
chr1	15073354	15073354	*	0.504888	0.452523	0.60071	943	-10782	XM_017589529	+	interleukin 22 receptor subunit alpha 2	GO:0004896
chr1	15073406	15073406	*	0.201632	0.247774	1.35863	944	-10730	XM_017589529	+	interleukin 22 receptor subunit alpha 2	GO:0004896
chr1	15073408	15073408	*	0.90182	0.643768	0.100122	945	-10728	XM_017589529	+	interleukin 22 receptor subunit alpha 2	GO:0004896
chr1	15073429	15073429	*	0.0126947	0.0350236	-3.21922	946	-10707	XM_017589529	+	interleukin 22 receptor subunit alpha 2	GO:0004896
chr1	15073441	15073441	*	0.661864	0.53664	0.285246	947	-10695	XM_017589529	+	interleukin 22 receptor subunit alpha 2	GO:0004896
chr1	15073451	15073451	*	0.0254906	0.0580094	1.45081	948	-10685	XM_017589529	+	interleukin 22 receptor subunit alpha 2	GO:0004896
chr1	15073471	15073471	*	0.0261921	0.0591558	1.90604	949	-10665	XM_017589529	+	interleukin 22 receptor subunit alpha 2	GO:0004896
chr1	15073480	15073480	*	0.153615	0.205049	1.77249	950	-10656	XM_017589529	+	interleukin 22 receptor subunit alpha 2	GO:0004896
chr1	15101061	15101061	*	0.020624	0.049747	-6.90476	951	7464	NM_001003404	+	interleukin 22 receptor subunit alpha 2	GO:0004896
chr1	15118036	15118036	*	0.0024973	0.0106216	-3.53722	952	24439	NM_001003404	+	interleukin 22 receptor subunit alpha 2	GO:0004896
chr1	15118061	15118061	*	0.281933	0.308843	1.34755	953	24464	NM_001003404	+	interleukin 22 receptor subunit alpha 2	GO:0004896
chr1	15118204	15118204	*	0.0857223	0.13696	-2.42787	954	24607	NM_001003404	+	interleukin 22 receptor subunit alpha 2	GO:0004896
chr1	15125586	15125586	*	0.710222	0.560014	-0.593638	955	31989	NM_001003404	+	interleukin 22 receptor subunit alpha 2	GO:0004896
chr1	15125717	15125717	*	0.0859104	0.137139	4.88331	956	32120	NM_001003404	+	interleukin 22 receptor subunit alpha 2	GO:0004896
chr1	15125740	15125740	*	0.0561652	0.101852	1.0274	957	32143	NM_001003404	+	interleukin 22 receptor subunit alpha 2	GO:0004896
chr1	15137302	15137302	*	0.0857378	0.136971	2.65523	958	-43026	NM_001107521	+	interleukin 20 receptor subunit alpha	GO:0004896
chr1	15137352	15137352	*	0.448256	0.419297	2.26716	959	-42976	NM_001107521	+	interleukin 20 receptor subunit alpha	GO:0004896
chr1	15137359	15137359	*	0.08274	0.133713	5.02664	960	-42969	NM_001107521	+	interleukin 20 receptor subunit alpha	GO:0004896
chr1	15137375	15137375	*	0.866	0.629069	-0.567547	961	-42953	NM_001107521	+	interleukin 20 receptor subunit alpha	GO:0004896
chr1	15145437	15145437	*	0.964308	0.667785	-0.0224492	962	-34891	NM_001107521	+	interleukin 20 receptor subunit alpha	GO:0004896
chr1	15145553	15145553	*	0.176558	0.226058	1.66384	963	-34775	NM_001107521	+	interleukin 20 receptor subunit alpha	GO:0004896
chr1	15145590	15145590	*	0.328049	0.341306	-0.819247	964	-34738	NM_001107521	+	interleukin 20 receptor subunit alpha	GO:0004896
chr1	15145603	15145603	*	0.219476	0.262207	-1.051	965	-34725	NM_001107521	+	interleukin 20 receptor subunit alpha	GO:0004896
chr1	15151628	15151628	*	0.516922	0.459457	1.16819	966	-28700	NM_001107521	+	interleukin 20 receptor subunit alpha	GO:0004896
chr1	15151633	15151633	*	0.213993	0.257942	-2.69433	967	-28695	NM_001107521	+	interleukin 20 receptor subunit alpha	GO:0004896
chr1	15151660	15151660	*	0.100068	0.152282	2.39795	968	-28668	NM_001107521	+	interleukin 20 receptor subunit alpha	GO:0004896
chr1	15151666	15151666	*	0.189474	0.237352	-2.5357	969	-28662	NM_001107521	+	interleukin 20 receptor subunit alpha	GO:0004896
chr1	15151764	15151764	*	0.276055	0.304632	-2.24154	970	-28564	NM_001107521	+	interleukin 20 receptor subunit alpha	GO:0004896
chr1	15151768	15151768	*	0.599936	0.505008	1.09495	971	-28560	NM_001107521	+	interleukin 20 receptor subunit alpha	GO:0004896
chr1	15151797	15151797	*	0.0821705	0.133063	3.59371	972	-28531	NM_001107521	+	interleukin 20 receptor subunit alpha	GO:0004896
chr1	15151831	15151831	*	0.684411	0.547613	-0.745683	973	-28497	NM_001107521	+	interleukin 20 receptor subunit alpha	GO:0004896
chr1	15151835	15151835	*	0.865094	0.628744	-0.100006	974	-28493	NM_001107521	+	interleukin 20 receptor subunit alpha	GO:0004896
chr1	15204398	15204398	*	0.926859	0.653819	0.160783	975	24072	NM_001107521	+	interleukin 20 receptor subunit alpha	GO:0004896
chr1	15204405	15204405	*	1	0.67273	0	976	24079	NM_001107521	+	interleukin 20 receptor subunit alpha	GO:0004896
chr1	15204407	15204407	*	0.436773	0.412366	-1.875	977	24081	NM_001107521	+	interleukin 20 receptor subunit alpha	GO:0004896
chr1	15204426	15204426	*	0.376507	0.374168	1.47176	978	24100	NM_001107521	+	interleukin 20 receptor subunit alpha	GO:0004896
chr1	15204456	15204456	*	0.683219	0.546991	-1.15944	979	24130	NM_001107521	+	interleukin 20 receptor subunit alpha	GO:0004896
chr1	15204494	15204494	*	0.493782	0.446356	1.07206	980	24168	NM_001107521	+	interleukin 20 receptor subunit alpha	GO:0004896
chr1	15204510	15204510	*	8.36899e-07	2.48089e-05	10.3635	981	24184	NM_001107521	+	interleukin 20 receptor subunit alpha	GO:0004896
chr1	15204514	15204514	*	0.593881	0.502017	-0.900121	982	24188	NM_001107521	+	interleukin 20 receptor subunit alpha	GO:0004896
chr1	15204530	15204530	*	0.132469	0.184927	3.13152	983	24204	NM_001107521	+	interleukin 20 receptor subunit alpha	GO:0004896
chr1	15204567	15204567	*	0.00106462	0.00570009	3.09693	984	24241	NM_001107521	+	interleukin 20 receptor subunit alpha	GO:0004896
chr1	15245586	15245586	*	0.719874	0.564586	0.581099	985	56413	NM_001107522	-	solute carrier family 35, member D3	GO:0005769
chr1	15245607	15245607	*	0.00462644	0.0167495	4.60032	986	56392	NM_001107522	-	solute carrier family 35, member D3	GO:0005769
chr1	15245616	15245616	*	0.162671	0.213342	2.09696	987	56383	NM_001107522	-	solute carrier family 35, member D3	GO:0005769
chr1	15245632	15245632	*	0.847247	0.621453	0.247229	988	56367	NM_001107522	-	solute carrier family 35, member D3	GO:0005769
chr1	15245659	15245659	*	0.685833	0.548302	0.407455	989	56340	NM_001107522	-	solute carrier family 35, member D3	GO:0005769
chr1	15245665	15245665	*	0.00357267	0.0138327	-5.97337	990	56334	NM_001107522	-	solute carrier family 35, member D3	GO:0005769
chr1	15245671	15245671	*	0.239816	0.277807	-3.21069	991	56328	NM_001107522	-	solute carrier family 35, member D3	GO:0005769
chr1	15371523	15371523	*	0.103972	0.156378	-3.20535	992	3180	NM_001034147	-	peroxisomal biogenesis factor 7	GO:0001764
chr1	15371640	15371640	*	0.000134067	0.00121813	3.23435	993	3063	NM_001034147	-	peroxisomal biogenesis factor 7	GO:0001764
chr1	15371656	15371656	*	4.37495e-05	0.000523095	3.19739	994	3047	NM_001034147	-	peroxisomal biogenesis factor 7	GO:0001764
chr1	15371665	15371665	*	0.0311549	0.0670484	1.59206	995	3038	NM_001034147	-	peroxisomal biogenesis factor 7	GO:0001764
chr1	15374827	15374827	*	0.467201	0.430763	-0.508137	996	-126	NM_001034147	-	peroxisomal biogenesis factor 7	GO:0001764
chr1	15377318	15377318	*	0.0762319	0.126256	-1.24548	997	-2617	NM_001034147	-	peroxisomal biogenesis factor 7	GO:0001764
chr1	15377347	15377347	*	0.0457688	0.0881693	-6.78855	998	-2646	NM_001034147	-	peroxisomal biogenesis factor 7	GO:0001764
chr1	15377415	15377415	*	0.163374	0.213974	-4.76048	999	-2714	NM_001034147	-	peroxisomal biogenesis factor 7	GO:0001764
chr1	15377426	15377426	*	0.099859	0.152081	-3.82599	1000	-2725	NM_001034147	-	peroxisomal biogenesis factor 7	GO:0001764
chr1	15377430	15377430	*	0.0703007	0.119426	3.94144	1001	-2729	NM_001034147	-	peroxisomal biogenesis factor 7	GO:0001764
chr1	15377482	15377482	*	0.442471	0.415847	-0.782562	1002	-2781	NM_001034147	-	peroxisomal biogenesis factor 7	GO:0001764
chr1	15388447	15388447	*	0.676717	0.543975	-0.191408	1003	1506	XM_017590541	-	60S ribosomal protein L27a-like	NA
chr1	15388485	15388485	*	0.597195	0.503667	-0.405472	1004	1468	XM_017590541	-	60S ribosomal protein L27a-like	NA
chr1	15388607	15388607	*	0.462995	0.42826	0.614958	1005	1346	XM_017590541	-	60S ribosomal protein L27a-like	NA
chr1	15401313	15401313	*	0.0535053	0.0984782	-0.945944	1006	-4980	XR_349856	+	uncharacterized LOC102547411	NA
chr1	15401424	15401424	*	0.256971	0.290655	-1.94513	1007	-4869	XR_349856	+	uncharacterized LOC102547411	NA
chr1	15412014	15412014	*	0.069201	0.118084	-0.932012	1008	-589	NM_001277694	+	mitogen-activated protein kinase kinase kinase 5	GO:0000165
chr1	15412046	15412046	*	0.090757	0.142423	0.445434	1009	-557	NM_001277694	+	mitogen-activated protein kinase kinase kinase 5	GO:0000165
chr1	15412051	15412051	*	0.288508	0.313547	0.451513	1010	-552	NM_001277694	+	mitogen-activated protein kinase kinase kinase 5	GO:0000165
chr1	15412067	15412067	*	0.0385382	0.0780398	0.665188	1011	-536	NM_001277694	+	mitogen-activated protein kinase kinase kinase 5	GO:0000165
chr1	15412070	15412070	*	0.245172	0.281788	-0.214133	1012	-533	NM_001277694	+	mitogen-activated protein kinase kinase kinase 5	GO:0000165
chr1	15412083	15412083	*	0.000971136	0.00531084	-1.71306	1013	-520	NM_001277694	+	mitogen-activated protein kinase kinase kinase 5	GO:0000165
chr1	15412093	15412093	*	1	0.67273	0	1014	-510	NM_001277694	+	mitogen-activated protein kinase kinase kinase 5	GO:0000165
chr1	15412099	15412099	*	1	0.67273	0	1015	-504	NM_001277694	+	mitogen-activated protein kinase kinase kinase 5	GO:0000165
chr1	15412106	15412106	*	0.0020728	0.00930181	-1.49573	1016	-497	NM_001277694	+	mitogen-activated protein kinase kinase kinase 5	GO:0000165
chr1	15412108	15412108	*	0.0439528	0.0856359	-0.641026	1017	-495	NM_001277694	+	mitogen-activated protein kinase kinase kinase 5	GO:0000165
chr1	15412114	15412114	*	0.0169266	0.0430959	0.886918	1018	-489	NM_001277694	+	mitogen-activated protein kinase kinase kinase 5	GO:0000165
chr1	15416322	15416322	*	0.939143	0.658516	-0.0313351	1019	3721	NM_001277694	+	mitogen-activated protein kinase kinase kinase 5	GO:0000165
chr1	15416344	15416344	*	0.00330524	0.0130507	-6.90219	1020	3743	NM_001277694	+	mitogen-activated protein kinase kinase kinase 5	GO:0000165
chr1	15416405	15416405	*	0.0526312	0.0973072	-4.62637	1021	3804	NM_001277694	+	mitogen-activated protein kinase kinase kinase 5	GO:0000165
chr1	15416462	15416462	*	0.0566336	0.102471	-4.23339	1022	3861	NM_001277694	+	mitogen-activated protein kinase kinase kinase 5	GO:0000165
chr1	15426552	15426552	*	0.122057	0.174781	-1.18184	1023	13951	NM_001277694	+	mitogen-activated protein kinase kinase kinase 5	GO:0000165
chr1	15426567	15426567	*	0.216685	0.260061	0.792602	1024	13966	NM_001277694	+	mitogen-activated protein kinase kinase kinase 5	GO:0000165
chr1	15426599	15426599	*	0.00690856	0.0224598	2.88413	1025	13998	NM_001277694	+	mitogen-activated protein kinase kinase kinase 5	GO:0000165
chr1	15426700	15426700	*	0.0894038	0.14092	-2.36572	1026	14099	NM_001277694	+	mitogen-activated protein kinase kinase kinase 5	GO:0000165
chr1	15499989	15499989	*	0.910798	0.647356	0.103278	1027	60696	XR_001835540	-	uncharacterized LOC102547350	NA
chr1	15499990	15499990	*	0.00224828	0.00984419	2.25297	1028	60695	XR_001835540	-	uncharacterized LOC102547350	NA
chr1	15500023	15500023	*	0.00881999	0.0268685	4.0649	1029	60662	XR_001835540	-	uncharacterized LOC102547350	NA
chr1	15500024	15500024	*	0.67914	0.545116	-0.314305	1030	60661	XR_001835540	-	uncharacterized LOC102547350	NA
chr1	15500060	15500060	*	2.26745e-05	0.000319824	-6.83054	1031	60625	XR_001835540	-	uncharacterized LOC102547350	NA
chr1	15500061	15500061	*	0.355189	0.359879	-0.904468	1032	60624	XR_001835540	-	uncharacterized LOC102547350	NA
chr1	15500155	15500155	*	0.501979	0.450973	0.39115	1033	60530	XR_001835540	-	uncharacterized LOC102547350	NA
chr1	15500156	15500156	*	0.166745	0.217106	2.02985	1034	60529	XR_001835540	-	uncharacterized LOC102547350	NA
chr1	15523801	15523801	*	0.00723526	0.0232524	-5.28597	1035	36884	XR_001835540	-	uncharacterized LOC102547350	NA
chr1	15523883	15523883	*	0.327172	0.340665	1.39128	1036	36802	XR_001835540	-	uncharacterized LOC102547350	NA
chr1	15531964	15531964	*	0.18696	0.235278	0.522536	1037	28721	XR_001835540	-	uncharacterized LOC102547350	NA
chr1	15531972	15531972	*	0.756279	0.581423	0.577147	1038	28713	XR_001835540	-	uncharacterized LOC102547350	NA
chr1	15531987	15531987	*	0.312816	0.330658	2.37695	1039	28698	XR_001835540	-	uncharacterized LOC102547350	NA
chr1	15532177	15532177	*	0.536921	0.47067	1.06471	1040	28508	XR_001835540	-	uncharacterized LOC102547350	NA
chr1	15532201	15532201	*	0.420679	0.402387	-1.75207	1041	28484	XR_001835540	-	uncharacterized LOC102547350	NA
chr1	15532216	15532216	*	0.193138	0.240657	-1.83734	1042	28469	XR_001835540	-	uncharacterized LOC102547350	NA
chr1	15532240	15532240	*	0.190815	0.238586	-1.99868	1043	28445	XR_001835540	-	uncharacterized LOC102547350	NA
chr1	15550304	15550304	*	8.90105e-06	0.000156469	-5.48177	1044	10381	XR_001835540	-	uncharacterized LOC102547350	NA
chr1	15550309	15550309	*	0.0358434	0.0740431	-1.60685	1045	10376	XR_001835540	-	uncharacterized LOC102547350	NA
chr1	15550392	15550392	*	0.557011	0.481834	-0.89099	1046	10293	XR_001835540	-	uncharacterized LOC102547350	NA
chr1	15550441	15550441	*	0.138161	0.190399	-0.808323	1047	10244	XR_001835540	-	uncharacterized LOC102547350	NA
chr1	15550460	15550460	*	0.0283662	0.0626677	-5.7001	1048	10225	XR_001835540	-	uncharacterized LOC102547350	NA
chr1	15577368	15577368	*	0.073422	0.123054	-5.33048	1049	-16685	XR_001835540	-	uncharacterized LOC102547350	NA
chr1	15577396	15577396	*	0.383466	0.378685	1.41466	1050	-16713	XR_001835540	-	uncharacterized LOC102547350	NA
chr1	15577447	15577447	*	0.519326	0.460829	1.92541	1051	-16764	XR_001835540	-	uncharacterized LOC102547350	NA
chr1	15577592	15577592	*	0.22291	0.264979	3.13245	1052	-16909	XR_001835540	-	uncharacterized LOC102547350	NA
chr1	15577640	15577640	*	0.462265	0.427824	1.84923	1053	-16957	XR_001835540	-	uncharacterized LOC102547350	NA
chr1	15587270	15587270	*	0.203115	0.249074	4.25291	1054	-26587	XR_001835540	-	uncharacterized LOC102547350	NA
chr1	15591037	15591037	*	0.134243	0.186663	2.51384	1055	-29628	NM_001198638	+	microtubule-associated protein 7	GO:0000226
chr1	15591051	15591051	*	0.220428	0.262972	-0.948627	1056	-29614	NM_001198638	+	microtubule-associated protein 7	GO:0000226
chr1	15591053	15591053	*	0.252235	0.287215	-0.840323	1057	-29612	NM_001198638	+	microtubule-associated protein 7	GO:0000226
chr1	15591063	15591063	*	0.874285	0.63243	-0.167524	1058	-29602	NM_001198638	+	microtubule-associated protein 7	GO:0000226
chr1	15591079	15591079	*	0.867901	0.629865	-0.157577	1059	-29586	NM_001198638	+	microtubule-associated protein 7	GO:0000226
chr1	15591081	15591081	*	0.732243	0.57022	-0.350895	1060	-29584	NM_001198638	+	microtubule-associated protein 7	GO:0000226
chr1	15591131	15591131	*	0.413514	0.397911	0.846905	1061	-29534	NM_001198638	+	microtubule-associated protein 7	GO:0000226
chr1	15591137	15591137	*	0.320404	0.336028	-0.453374	1062	-29528	NM_001198638	+	microtubule-associated protein 7	GO:0000226
chr1	15591273	15591273	*	0.223112	0.265141	-3.47319	1063	-29392	NM_001198638	+	microtubule-associated protein 7	GO:0000226
chr1	15591388	15591388	*	0.532077	0.467977	1.77649	1064	-29277	NM_001198638	+	microtubule-associated protein 7	GO:0000226
chr1	15591443	15591443	*	0.0793427	0.129875	3.22568	1065	-29222	NM_001198638	+	microtubule-associated protein 7	GO:0000226
chr1	15591470	15591470	*	0.944575	0.660532	0.0331497	1066	-29195	NM_001198638	+	microtubule-associated protein 7	GO:0000226
chr1	15591477	15591477	*	0.0451223	0.087306	2.63357	1067	-29188	NM_001198638	+	microtubule-associated protein 7	GO:0000226
chr1	15591481	15591481	*	0.00189038	0.00869068	2.66295	1068	-29184	NM_001198638	+	microtubule-associated protein 7	GO:0000226
chr1	15591562	15591562	*	0.0759423	0.125937	3.04052	1069	-29103	NM_001198638	+	microtubule-associated protein 7	GO:0000226
chr1	15599398	15599398	*	0.038878	0.078533	5.50281	1070	-21267	NM_001198638	+	microtubule-associated protein 7	GO:0000226
chr1	15615205	15615205	*	0.675708	0.543492	-0.600055	1071	-5460	NM_001198638	+	microtubule-associated protein 7	GO:0000226
chr1	15615206	15615206	*	0.0603142	0.107178	6.27952	1072	-5459	NM_001198638	+	microtubule-associated protein 7	GO:0000226
chr1	15615388	15615388	*	0.00446514	0.0163132	-2.02034	1073	-5277	NM_001198638	+	microtubule-associated protein 7	GO:0000226
chr1	15615389	15615389	*	4.56281e-07	1.54119e-05	-10.8547	1074	-5276	NM_001198638	+	microtubule-associated protein 7	GO:0000226
chr1	15615436	15615436	*	0.0290287	0.0637169	2.64826	1075	-5229	NM_001198638	+	microtubule-associated protein 7	GO:0000226
chr1	15615588	15615588	*	5.83289e-08	3.06998e-06	-13.5635	1076	-5077	NM_001198638	+	microtubule-associated protein 7	GO:0000226
chr1	15617339	15617339	*	0.00180642	0.00840858	5.23484	1077	-3326	NM_001198638	+	microtubule-associated protein 7	GO:0000226
chr1	15617342	15617342	*	0.576284	0.492352	0.796098	1078	-3323	NM_001198638	+	microtubule-associated protein 7	GO:0000226
chr1	15617364	15617364	*	0.457352	0.424828	-0.621812	1079	-3301	NM_001198638	+	microtubule-associated protein 7	GO:0000226
chr1	15617384	15617384	*	0.206035	0.251431	-2.50055	1080	-3281	NM_001198638	+	microtubule-associated protein 7	GO:0000226
chr1	15617482	15617482	*	0.709252	0.559589	0.993002	1081	-3183	NM_001198638	+	microtubule-associated protein 7	GO:0000226
chr1	15627380	15627380	*	2.13217e-07	8.51828e-06	-5.68453	1082	-1534	XR_001835541	+	uncharacterized LOC108349472	NA
chr1	15627429	15627429	*	1.81085e-05	0.000269046	-9.30342	1083	-1485	XR_001835541	+	uncharacterized LOC108349472	NA
chr1	15627507	15627507	*	0.122377	0.175082	-2.33776	1084	-1407	XR_001835541	+	uncharacterized LOC108349472	NA
chr1	15627525	15627525	*	0.00630742	0.0209991	6.59396	1085	-1389	XR_001835541	+	uncharacterized LOC108349472	NA
chr1	15667289	15667289	*	0.00201207	0.00909945	-4.59073	1086	25138	NM_001106270	+	microtubule-associated protein 7	GO:0000226
chr1	15667331	15667331	*	0.634066	0.522504	-1.1131	1087	25180	NM_001106270	+	microtubule-associated protein 7	GO:0000226
chr1	15667447	15667447	*	1	0.67273	0	1088	25296	NM_001106270	+	microtubule-associated protein 7	GO:0000226
chr1	15667461	15667461	*	2.81406e-05	0.000377246	-7.75865	1089	25310	NM_001106270	+	microtubule-associated protein 7	GO:0000226
chr1	15737116	15737116	*	0.00672477	0.0220056	-4.59787	1090	9069	XR_349858	+	putative methyl-CpG-binding domain protein 3-like 5-like	NA
chr1	15737356	15737356	*	0.00790979	0.0248091	6.45903	1091	9309	XR_349858	+	putative methyl-CpG-binding domain protein 3-like 5-like	NA
chr1	15740104	15740104	*	0.88096	0.635121	0.29107	1092	12057	XR_349858	+	putative methyl-CpG-binding domain protein 3-like 5-like	NA
chr1	15740125	15740125	*	0.264064	0.295814	-2.05422	1093	12078	XR_349858	+	putative methyl-CpG-binding domain protein 3-like 5-like	NA
chr1	15740134	15740134	*	0.126436	0.179078	-2.9441	1094	12087	XR_349858	+	putative methyl-CpG-binding domain protein 3-like 5-like	NA
chr1	15740167	15740167	*	0.844944	0.620397	-0.324836	1095	12120	XR_349858	+	putative methyl-CpG-binding domain protein 3-like 5-like	NA
chr1	15740211	15740211	*	0.0198996	0.0484765	3.95503	1096	12164	XR_349858	+	putative methyl-CpG-binding domain protein 3-like 5-like	NA
chr1	15755450	15755450	*	0.596213	0.503208	1.74451	1097	27403	XR_349858	+	putative methyl-CpG-binding domain protein 3-like 5-like	NA
chr1	15755562	15755562	*	0.520537	0.461501	-1.86923	1098	27515	XR_349858	+	putative methyl-CpG-binding domain protein 3-like 5-like	NA
chr1	15755600	15755600	*	0.000284313	0.00212407	4.5608	1099	27553	XR_349858	+	putative methyl-CpG-binding domain protein 3-like 5-like	NA
chr1	15755624	15755624	*	0.124262	0.17691	0.830995	1100	27577	XR_349858	+	putative methyl-CpG-binding domain protein 3-like 5-like	NA
chr1	15786614	15786614	*	0.596056	0.503144	-0.313497	1101	-13139	XM_006227653	+	BCL2-associated transcription factor 1	GO:0003677
chr1	15786850	15786850	*	0.123042	0.175699	4.08833	1102	-12903	XM_006227653	+	BCL2-associated transcription factor 1	GO:0003677
chr1	15792278	15792278	*	0.0393484	0.079184	-3.75174	1103	-7475	XM_006227653	+	BCL2-associated transcription factor 1	GO:0003677
chr1	15792282	15792282	*	0.000303589	0.00222858	3.97478	1104	-7471	XM_006227653	+	BCL2-associated transcription factor 1	GO:0003677
chr1	15792411	15792411	*	0.686334	0.548558	1.08396	1105	-7342	XM_006227653	+	BCL2-associated transcription factor 1	GO:0003677
chr1	15792445	15792445	*	0.00290711	0.0118738	-6.86203	1106	-7308	XM_006227653	+	BCL2-associated transcription factor 1	GO:0003677
chr1	15792469	15792469	*	0.782658	0.593201	-0.538373	1107	-7284	XM_006227653	+	BCL2-associated transcription factor 1	GO:0003677
chr1	15792478	15792478	*	0.214224	0.258107	2.35057	1108	-7275	XM_006227653	+	BCL2-associated transcription factor 1	GO:0003677
chr1	15812611	15812611	*	8.80409e-07	2.57904e-05	8.66928	1109	8483	XM_008758605	+	BCL2-associated transcription factor 1	GO:0003677
chr1	15812766	15812766	*	0.103851	0.156249	-1.70388	1110	8638	XM_008758605	+	BCL2-associated transcription factor 1	GO:0003677
chr1	15812816	15812816	*	0.00266726	0.0111514	1.61704	1111	8688	XM_008758605	+	BCL2-associated transcription factor 1	GO:0003677
chr1	15817092	15817092	*	0.00876885	0.0267556	-1.89116	1112	12964	XM_008758605	+	BCL2-associated transcription factor 1	GO:0003677
chr1	15817296	15817296	*	0.077561	0.127822	3.73297	1113	13168	XM_008758605	+	BCL2-associated transcription factor 1	GO:0003677
chr1	15829898	15829898	*	0.513879	0.457713	-2.16109	1114	-4881	NM_001290110	+	mitochondrial fission regulator 2	GO:0000266
chr1	15830037	15830037	*	0.987057	0.67273	0.0412541	1115	-4742	NM_001290110	+	mitochondrial fission regulator 2	GO:0000266
chr1	15845538	15845538	*	0.0170592	0.0433576	2.35494	1116	10761	NM_001290110	+	mitochondrial fission regulator 2	GO:0000266
chr1	15845548	15845548	*	0.0165165	0.042365	-3.27953	1117	10771	NM_001290110	+	mitochondrial fission regulator 2	GO:0000266
chr1	15845731	15845731	*	0.0111357	0.0318072	-2.104	1118	10954	NM_001290110	+	mitochondrial fission regulator 2	GO:0000266
chr1	15845748	15845748	*	0.125866	0.178538	1.98644	1119	10971	NM_001290110	+	mitochondrial fission regulator 2	GO:0000266
chr1	15845773	15845773	*	0.698173	0.55422	-0.396268	1120	10996	NM_001290110	+	mitochondrial fission regulator 2	GO:0000266
chr1	15881739	15881739	*	0.00730677	0.023401	-6.4623	1121	46962	NM_001290110	+	mitochondrial fission regulator 2	GO:0000266
chr1	15881836	15881836	*	0.0147403	0.0390126	2.45349	1122	47059	NM_001290110	+	mitochondrial fission regulator 2	GO:0000266
chr1	15895464	15895464	*	0.74492	0.576246	-0.81067	1123	60687	NM_001290110	+	mitochondrial fission regulator 2	GO:0000266
chr1	15895538	15895538	*	0.490177	0.444203	1.57399	1124	60761	NM_001290110	+	mitochondrial fission regulator 2	GO:0000266
chr1	15895539	15895539	*	0.0157012	0.0408905	-5.98825	1125	60762	NM_001290110	+	mitochondrial fission regulator 2	GO:0000266
chr1	15895559	15895559	*	0.934266	0.656591	0.221158	1126	60782	NM_001290110	+	mitochondrial fission regulator 2	GO:0000266
chr1	15895560	15895560	*	0.0966862	0.148823	5.71708	1127	60783	NM_001290110	+	mitochondrial fission regulator 2	GO:0000266
chr1	15895662	15895662	*	0.0748278	0.124616	3.67063	1128	60885	NM_001290110	+	mitochondrial fission regulator 2	GO:0000266
chr1	15895663	15895663	*	0.800507	0.60114	0.663185	1129	60886	NM_001290110	+	mitochondrial fission regulator 2	GO:0000266
chr1	15898189	15898189	*	0.708389	0.55919	0.843773	1130	63412	NM_001290110	+	mitochondrial fission regulator 2	GO:0000266
chr1	15898190	15898190	*	0.00637078	0.0211576	-2.38386	1131	63413	NM_001290110	+	mitochondrial fission regulator 2	GO:0000266
chr1	15898346	15898346	*	0.957641	0.665292	-0.110525	1132	63569	NM_001290110	+	mitochondrial fission regulator 2	GO:0000266
chr1	15898368	15898368	*	0.029657	0.0646717	3.02559	1133	63591	NM_001290110	+	mitochondrial fission regulator 2	GO:0000266
chr1	15898369	15898369	*	0.00176299	0.00825769	-3.10263	1134	63592	NM_001290110	+	mitochondrial fission regulator 2	GO:0000266
chr1	15925604	15925604	*	0.077531	0.127788	-2.39528	1135	49590	XM_008758592	-	phosphodiesterase 7B	GO:0004115
chr1	15925632	15925632	*	0.016348	0.0420648	4.90347	1136	49562	XM_008758592	-	phosphodiesterase 7B	GO:0004115
chr1	15925692	15925692	*	0.0746983	0.12446	1.38939	1137	49502	XM_008758592	-	phosphodiesterase 7B	GO:0004115
chr1	15925719	15925719	*	0.0171621	0.043543	2.51546	1138	49475	XM_008758592	-	phosphodiesterase 7B	GO:0004115
chr1	15941425	15941425	*	0.316769	0.333393	0.565713	1139	33769	XM_008758592	-	phosphodiesterase 7B	GO:0004115
chr1	15941468	15941468	*	0.869873	0.630676	-0.183818	1140	33726	XM_008758592	-	phosphodiesterase 7B	GO:0004115
chr1	15941740	15941740	*	0.453456	0.422488	1.09866	1141	33454	XM_008758592	-	phosphodiesterase 7B	GO:0004115
chr1	15942642	15942642	*	0.0718718	0.121243	3.74181	1142	32552	XM_008758592	-	phosphodiesterase 7B	GO:0004115
chr1	15942666	15942666	*	0.94058	0.659082	-0.209922	1143	32528	XM_008758592	-	phosphodiesterase 7B	GO:0004115
chr1	15942707	15942707	*	0.807522	0.60416	-0.410889	1144	32487	XM_008758592	-	phosphodiesterase 7B	GO:0004115
chr1	15942754	15942754	*	0.570809	0.489238	-1.51613	1145	32440	XM_008758592	-	phosphodiesterase 7B	GO:0004115
chr1	15942792	15942792	*	0.00911296	0.0275329	2.64229	1146	32402	XM_008758592	-	phosphodiesterase 7B	GO:0004115
chr1	16005494	16005494	*	5.85694e-08	3.07638e-06	-4.09852	1147	-30302	XM_008758592	-	phosphodiesterase 7B	GO:0004115
chr1	16005623	16005623	*	0.528086	0.465748	0.70653	1148	-30431	XM_008758592	-	phosphodiesterase 7B	GO:0004115
chr1	16005678	16005678	*	0.0161618	0.0417161	-2.33339	1149	-30486	XM_008758592	-	phosphodiesterase 7B	GO:0004115
chr1	16017443	16017443	*	0.164495	0.215048	0.775951	1150	23701	XM_008758591	-	phosphodiesterase 7B	GO:0004115
chr1	16017572	16017572	*	0.0956373	0.147729	1.12561	1151	23572	XM_008758591	-	phosphodiesterase 7B	GO:0004115
chr1	16017576	16017576	*	0.0203832	0.0493107	5.04697	1152	23568	XM_008758591	-	phosphodiesterase 7B	GO:0004115
chr1	16017639	16017639	*	0.661798	0.536605	1.26858	1153	23505	XM_008758591	-	phosphodiesterase 7B	GO:0004115
chr1	16017640	16017640	*	2.61613e-06	6.01777e-05	-11.9535	1154	23504	XM_008758591	-	phosphodiesterase 7B	GO:0004115
chr1	16038907	16038907	*	0.371746	0.370946	1.24313	1155	2237	XM_008758591	-	phosphodiesterase 7B	GO:0004115
chr1	16039016	16039016	*	0.306603	0.326375	0.587243	1156	2128	XM_008758591	-	phosphodiesterase 7B	GO:0004115
chr1	16041688	16041688	*	0.635449	0.52324	0.326435	1157	-546	XM_008758591	-	phosphodiesterase 7B	GO:0004115
chr1	16041708	16041708	*	4.23768e-07	1.45784e-05	9.43582	1158	-566	XM_008758591	-	phosphodiesterase 7B	GO:0004115
chr1	16041826	16041826	*	0.329849	0.34256	2.1073	1159	-684	XM_008758591	-	phosphodiesterase 7B	GO:0004115
chr1	16082121	16082121	*	0.644677	0.527947	1.51803	1160	-40979	XM_008758591	-	phosphodiesterase 7B	GO:0004115
chr1	16082122	16082122	*	7.08198e-05	0.000750835	6.9008	1161	-40980	XM_008758591	-	phosphodiesterase 7B	GO:0004115
chr1	16082204	16082204	*	0.00554752	0.0191311	8.182	1162	-41062	XM_008758591	-	phosphodiesterase 7B	GO:0004115
chr1	16095414	16095414	*	0.0452564	0.0874921	2.62172	1163	-54272	XM_008758591	-	phosphodiesterase 7B	GO:0004115
chr1	16095580	16095580	*	0.974111	0.671358	0.0340483	1164	-54438	XM_008758591	-	phosphodiesterase 7B	GO:0004115
chr1	16095585	16095585	*	0.000235464	0.00184403	3.54018	1165	-54443	XM_008758591	-	phosphodiesterase 7B	GO:0004115
chr1	16176376	16176376	*	0.518152	0.460167	1.04398	1166	27534	NM_080894	-	phosphodiesterase 7B	GO:0004115
chr1	16176503	16176503	*	0.751006	0.5791	-0.275989	1167	27407	NM_080894	-	phosphodiesterase 7B	GO:0004115
chr1	16176506	16176506	*	0.77133	0.587995	-0.211971	1168	27404	NM_080894	-	phosphodiesterase 7B	GO:0004115
chr1	16176512	16176512	*	0.259377	0.292437	-0.647597	1169	27398	NM_080894	-	phosphodiesterase 7B	GO:0004115
chr1	16176544	16176544	*	0.0227784	0.0534657	1.21812	1170	27366	NM_080894	-	phosphodiesterase 7B	GO:0004115
chr1	16261541	16261541	*	0.808233	0.604473	-0.199377	1171	30448	XR_001835543	-	uncharacterized LOC108349499	NA
chr1	16261552	16261552	*	0.00635574	0.0211198	-3.13208	1172	30437	XR_001835543	-	uncharacterized LOC108349499	NA
chr1	16261723	16261723	*	0.601474	0.505809	0.634197	1173	30266	XR_001835543	-	uncharacterized LOC108349499	NA
chr1	16261725	16261725	*	0.928652	0.654511	-0.114517	1174	30264	XR_001835543	-	uncharacterized LOC108349499	NA
chr1	16261738	16261738	*	0.195671	0.242846	1.85914	1175	30251	XR_001835543	-	uncharacterized LOC108349499	NA
chr1	16291512	16291512	*	0.0228804	0.0536376	-3.59648	1176	477	XR_001835543	-	uncharacterized LOC108349499	NA
chr1	16291614	16291614	*	0.0120724	0.0337623	-6.05873	1177	375	XR_001835543	-	uncharacterized LOC108349499	NA
chr1	16346721	16346721	*	0.0820548	0.132935	-3.16213	1178	-54734	XR_001835542	-	uncharacterized LOC108349499	NA
chr1	16453090	16453090	*	0.665374	0.538524	1.32266	1179	-25037	NM_001002277	+	Abelson helper integration site 1	GO:0001738
chr1	16533430	16533430	*	7.82734e-08	3.87297e-06	-8.38702	1180	55305	NM_001002277	+	Abelson helper integration site 1	GO:0001738
chr1	16533575	16533575	*	0.454729	0.423245	-0.366235	1181	55450	NM_001002277	+	Abelson helper integration site 1	GO:0001738
chr1	16533576	16533576	*	0.00958982	0.0285718	2.13015	1182	55451	NM_001002277	+	Abelson helper integration site 1	GO:0001738
chr1	16620868	16620868	*	0.11266	0.165277	2.65632	1183	69268	XM_017589834	-	MYB proto-oncogene, transcription factor	GO:0000082
chr1	16663531	16663531	*	0.840196	0.618551	-0.528513	1184	26605	XM_017589834	-	MYB proto-oncogene, transcription factor	GO:0000082
chr1	16663532	16663532	*	0.125657	0.178335	5.03497	1185	26604	XM_017589834	-	MYB proto-oncogene, transcription factor	GO:0000082
chr1	16663561	16663561	*	0.031086	0.0669435	-5.20191	1186	26575	XM_017589834	-	MYB proto-oncogene, transcription factor	GO:0000082
chr1	16663577	16663577	*	0.791177	0.597045	-0.574951	1187	26559	XM_017589834	-	MYB proto-oncogene, transcription factor	GO:0000082
chr1	16663583	16663583	*	0.375594	0.373541	-2.0933	1188	26553	XM_017589834	-	MYB proto-oncogene, transcription factor	GO:0000082
chr1	16663634	16663634	*	0.301094	0.322474	0.786969	1189	26502	XM_017589834	-	MYB proto-oncogene, transcription factor	GO:0000082
chr1	16714691	16714691	*	0.268685	0.299258	-0.875474	1190	-24557	XM_017589834	-	MYB proto-oncogene, transcription factor	GO:0000082
chr1	16714760	16714760	*	0.535392	0.469773	-1.01956	1191	-24626	XM_017589834	-	MYB proto-oncogene, transcription factor	GO:0000082
chr1	16714858	16714858	*	0.00382561	0.0145443	4.60208	1192	-24724	XM_017589834	-	MYB proto-oncogene, transcription factor	GO:0000082
chr1	16714883	16714883	*	0.168723	0.218864	2.55364	1193	-24749	XM_017589834	-	MYB proto-oncogene, transcription factor	GO:0000082
chr1	16714917	16714917	*	0.666706	0.539165	0.743573	1194	-24783	XM_017589834	-	MYB proto-oncogene, transcription factor	GO:0000082
chr1	16721782	16721782	*	0.000816452	0.00467202	-1.17845	1195	-31648	XM_017589834	-	MYB proto-oncogene, transcription factor	GO:0000082
chr1	16722039	16722039	*	0.281344	0.308453	2.39068	1196	-31905	XM_017589834	-	MYB proto-oncogene, transcription factor	GO:0000082
chr1	16738348	16738348	*	0.950505	0.662667	0.115944	1197	-48214	XM_017589834	-	MYB proto-oncogene, transcription factor	GO:0000082
chr1	16738682	16738682	*	0.00620819	0.0207622	-3.51808	1198	-48548	XM_017589834	-	MYB proto-oncogene, transcription factor	GO:0000082
chr1	16775736	16775736	*	2.48036e-05	0.00034265	2.86786	1199	-43434	NM_001011934	+	HBS1-like translational GTPase	GO:0003674
chr1	16775785	16775785	*	0.358634	0.362253	-0.891337	1200	-43385	NM_001011934	+	HBS1-like translational GTPase	GO:0003674
chr1	16775886	16775886	*	0.0646903	0.112654	-1.09329	1201	-43284	NM_001011934	+	HBS1-like translational GTPase	GO:0003674
chr1	16775910	16775910	*	0.0873715	0.138775	1.10889	1202	-43260	NM_001011934	+	HBS1-like translational GTPase	GO:0003674
chr1	16791669	16791669	*	0.0110244	0.0315788	6.14063	1203	-27501	NM_001011934	+	HBS1-like translational GTPase	GO:0003674
chr1	16791700	16791700	*	0.391061	0.383542	1.86166	1204	-27470	NM_001011934	+	HBS1-like translational GTPase	GO:0003674
chr1	16791730	16791730	*	0.000109392	0.00104016	-9.38482	1205	-27440	NM_001011934	+	HBS1-like translational GTPase	GO:0003674
chr1	16800444	16800444	*	0.161834	0.21259	-0.933209	1206	-18726	NM_001011934	+	HBS1-like translational GTPase	GO:0003674
chr1	16800484	16800484	*	0.180624	0.229669	2.44197	1207	-18686	NM_001011934	+	HBS1-like translational GTPase	GO:0003674
chr1	16800502	16800502	*	0.00045274	0.00300903	7.35231	1208	-18668	NM_001011934	+	HBS1-like translational GTPase	GO:0003674
chr1	16800715	16800715	*	0.263062	0.295086	1.02449	1209	-18455	NM_001011934	+	HBS1-like translational GTPase	GO:0003674
chr1	16800733	16800733	*	0.0182633	0.0455995	2.81902	1210	-18437	NM_001011934	+	HBS1-like translational GTPase	GO:0003674
chr1	16802415	16802415	*	0.0842935	0.135405	1.36975	1211	-16755	NM_001011934	+	HBS1-like translational GTPase	GO:0003674
chr1	16802515	16802515	*	0.166452	0.216835	-3.69944	1212	-16655	NM_001011934	+	HBS1-like translational GTPase	GO:0003674
chr1	16849284	16849284	*	0.394847	0.38596	-2.59327	1213	14501	XR_001835544	-	uncharacterized LOC108348873	NA
chr1	16849450	16849450	*	0.0295226	0.0644693	-5.13305	1214	14335	XR_001835544	-	uncharacterized LOC108348873	NA
chr1	16887333	16887333	*	0.13324	0.18564	-0.88461	1215	-22710	XM_006227674	+	aldehyde dehydrogenase 8 family, member A1	GO:0001758
chr1	16887498	16887498	*	0.819708	0.609624	0.194214	1216	-22545	XM_006227674	+	aldehyde dehydrogenase 8 family, member A1	GO:0001758
chr1	16922132	16922132	*	4.34177e-06	8.94136e-05	10.7185	1217	12044	NM_001191088	+	aldehyde dehydrogenase 8 family, member A1	GO:0001758
chr1	16922144	16922144	*	0.851999	0.623433	-0.597717	1218	12056	NM_001191088	+	aldehyde dehydrogenase 8 family, member A1	GO:0001758
chr1	16922178	16922178	*	0.0035822	0.0138584	-6.27196	1219	12090	NM_001191088	+	aldehyde dehydrogenase 8 family, member A1	GO:0001758
chr1	16922196	16922196	*	0.258956	0.292133	2.97572	1220	12108	NM_001191088	+	aldehyde dehydrogenase 8 family, member A1	GO:0001758
chr1	16922225	16922225	*	0.527384	0.465385	1.55956	1221	12137	NM_001191088	+	aldehyde dehydrogenase 8 family, member A1	GO:0001758
chr1	16922254	16922254	*	0.52033	0.461379	1.81747	1222	12166	NM_001191088	+	aldehyde dehydrogenase 8 family, member A1	GO:0001758
chr1	16958162	16958162	*	0.659791	0.535631	-0.484597	1223	9888	XM_017590415	-	protein LEG1 homolog	NA
chr1	16958276	16958276	*	0.314856	0.332082	1.75912	1224	9774	XM_017590415	-	protein LEG1 homolog	NA
chr1	16958278	16958278	*	0.942209	0.659592	-0.144437	1225	9772	XM_017590415	-	protein LEG1 homolog	NA
chr1	16958307	16958307	*	0.0903835	0.141999	-2.14787	1226	9743	XM_017590415	-	protein LEG1 homolog	NA
chr1	16958321	16958321	*	0.644505	0.527874	-0.506678	1227	9729	XM_017590415	-	protein LEG1 homolog	NA
chr1	16969287	16969287	*	0.888063	0.637929	0.377414	1228	-1239	XM_017590415	-	protein LEG1 homolog	NA
chr1	16969288	16969288	*	0.715828	0.562764	0.459828	1229	-1240	XM_017590415	-	protein LEG1 homolog	NA
chr1	16969456	16969456	*	0.348783	0.355522	0.975459	1230	-1408	XM_017590415	-	protein LEG1 homolog	NA
chr1	16969457	16969457	*	0.527948	0.465675	-0.8453	1231	-1409	XM_017590415	-	protein LEG1 homolog	NA
chr1	16985835	16985835	*	0.0229221	0.0537108	1.27879	1232	-17787	XM_017590415	-	protein LEG1 homolog	NA
chr1	16986119	16986119	*	0.717633	0.563555	-0.510817	1233	-18071	XM_017590415	-	protein LEG1 homolog	NA
chr1	16986138	16986138	*	0.0243313	0.0560834	2.66551	1234	-18090	XM_017590415	-	protein LEG1 homolog	NA
chr1	17027056	17027056	*	0.00140422	0.0069957	2.19239	1235	38011	XM_017590542	-	protein LEG1 homolog	NA
chr1	17027200	17027200	*	0.989616	0.67273	-0.0131343	1236	37867	XM_017590542	-	protein LEG1 homolog	NA
chr1	17027209	17027209	*	0.404656	0.392358	-0.731781	1237	37858	XM_017590542	-	protein LEG1 homolog	NA
chr1	17352964	17352964	*	2.17837e-05	0.000309795	-3.86408	1238	25262	XM_017589835	-	thymocyte selection associated	GO:0005634
chr1	17353145	17353145	*	0.152905	0.204332	-1.31723	1239	25081	XM_017589835	-	thymocyte selection associated	GO:0005634
chr1	17353170	17353170	*	0.041804	0.0825417	-2.83969	1240	25056	XM_017589835	-	thymocyte selection associated	GO:0005634
chr1	17353174	17353174	*	0.352839	0.358298	-0.420773	1241	25052	XM_017589835	-	thymocyte selection associated	GO:0005634
chr1	17475022	17475022	*	0.137119	0.189423	-0.835587	1242	-78348	XR_589868	+	uncharacterized LOC102552760	NA
chr1	17475029	17475029	*	0.000227202	0.00179648	-2.07817	1243	-78341	XR_589868	+	uncharacterized LOC102552760	NA
chr1	17475184	17475184	*	0.238609	0.276945	-1.14318	1244	-78186	XR_589868	+	uncharacterized LOC102552760	NA
chr1	17475210	17475210	*	0.108635	0.161183	-1.06759	1245	-78160	XR_589868	+	uncharacterized LOC102552760	NA
chr1	17475216	17475216	*	0.956837	0.665066	-0.0307387	1246	-78154	XR_589868	+	uncharacterized LOC102552760	NA
chr1	17486574	17486574	*	0.0044007	0.01613	3.8475	1247	-66796	XR_589868	+	uncharacterized LOC102552760	NA
chr1	17486656	17486656	*	5.13706e-05	0.000588644	2.58492	1248	-66714	XR_589868	+	uncharacterized LOC102552760	NA
chr1	17486706	17486706	*	0.0311082	0.0669805	1.52789	1249	-66664	XR_589868	+	uncharacterized LOC102552760	NA
chr1	17563700	17563700	*	0.567207	0.487344	1.27413	1250	10332	XR_589868	+	uncharacterized LOC102552760	NA
chr1	17647052	17647052	*	0.0604912	0.107395	-1.22141	1251	35348	XR_001836241	+	jouberin-like	NA
chr1	17647197	17647197	*	0.31265	0.330529	1.38369	1252	35493	XR_001836241	+	jouberin-like	NA
chr1	17647215	17647215	*	0.278128	0.306107	0.783429	1253	35511	XR_001836241	+	jouberin-like	NA
chr1	17647244	17647244	*	0.1333	0.185707	-0.960542	1254	35540	XR_001836241	+	jouberin-like	NA
chr1	17702007	17702007	*	0.00015651	0.00136822	4.31039	1255	90303	XR_001836241	+	jouberin-like	NA
chr1	17702037	17702037	*	0.85002	0.62261	-0.121614	1256	90333	XR_001836241	+	jouberin-like	NA
chr1	17702162	17702162	*	0.401129	0.390179	0.65383	1257	90458	XR_001836241	+	jouberin-like	NA
chr1	17736505	17736505	*	4.94151e-08	2.68343e-06	7.75135	1258	124801	XR_001836241	+	jouberin-like	NA
chr1	17736615	17736615	*	0.728026	0.56835	0.401166	1259	124911	XR_001836241	+	jouberin-like	NA
chr1	17769129	17769129	*	0.0266756	0.059974	-1.16731	1260	157425	XR_001836241	+	jouberin-like	NA
chr1	17769139	17769139	*	0.305653	0.325677	0.839685	1261	157435	XR_001836241	+	jouberin-like	NA
chr1	17769154	17769154	*	0.350818	0.356932	0.605652	1262	157450	XR_001836241	+	jouberin-like	NA
chr1	17769198	17769198	*	9.5342e-05	0.000937817	-2.64069	1263	157494	XR_001836241	+	jouberin-like	NA
chr1	17769234	17769234	*	0.246521	0.282835	1.14004	1264	157530	XR_001836241	+	jouberin-like	NA
chr1	17769287	17769287	*	0.643638	0.527471	0.329459	1265	157583	XR_001836241	+	jouberin-like	NA
chr1	18028711	18028711	*	0.551747	0.478926	-0.216082	1266	29345	NM_001029902	-	protein tyrosine phosphatase, receptor type, K	GO:0001750
chr1	18028907	18028907	*	0.0536004	0.0985929	2.63578	1267	29149	NM_001029902	-	protein tyrosine phosphatase, receptor type, K	GO:0001750
chr1	18051358	18051358	*	0.124613	0.177256	3.00744	1268	6698	NM_001029902	-	protein tyrosine phosphatase, receptor type, K	GO:0001750
chr1	18051391	18051391	*	0.0015332	0.00744895	6.95934	1269	6665	NM_001029902	-	protein tyrosine phosphatase, receptor type, K	GO:0001750
chr1	18051428	18051428	*	0.857471	0.625556	0.541288	1270	6628	NM_001029902	-	protein tyrosine phosphatase, receptor type, K	GO:0001750
chr1	18051610	18051610	*	0.393163	0.38491	2.59251	1271	6446	NM_001029902	-	protein tyrosine phosphatase, receptor type, K	GO:0001750
chr1	18051654	18051654	*	0.000182926	0.00153407	11.7002	1272	6402	NM_001029902	-	protein tyrosine phosphatase, receptor type, K	GO:0001750
chr1	18051658	18051658	*	0.196154	0.243218	-0.223714	1273	6398	NM_001029902	-	protein tyrosine phosphatase, receptor type, K	GO:0001750
chr1	18057494	18057494	*	0.00633705	0.0210712	2.08422	1274	562	NM_001029902	-	protein tyrosine phosphatase, receptor type, K	GO:0001750
chr1	18130148	18130148	*	0.000243946	0.0018923	-11.2692	1275	-71883	XM_017589326	-	protein tyrosine phosphatase, receptor type, K	GO:0001750
chr1	18130273	18130273	*	0.162152	0.212854	-2.26783	1276	-72008	XM_017589326	-	protein tyrosine phosphatase, receptor type, K	GO:0001750
chr1	18184126	18184126	*	0.000202037	0.00164787	11.6099	1277	-125861	XM_017589326	-	protein tyrosine phosphatase, receptor type, K	GO:0001750
chr1	18184269	18184269	*	0.0952912	0.147332	5.15968	1278	-126004	XM_017589326	-	protein tyrosine phosphatase, receptor type, K	GO:0001750
chr1	18184314	18184314	*	0.16018	0.2111	0.933191	1279	-126049	XM_017589326	-	protein tyrosine phosphatase, receptor type, K	GO:0001750
chr1	18521686	18521686	*	0.00371829	0.0142374	-2.28951	1280	30424	XM_017590489	+	laminin subunit alpha 2	GO:0003674
chr1	18521705	18521705	*	0.096933	0.149094	-2.27837	1281	30443	XM_017590489	+	laminin subunit alpha 2	GO:0003674
chr1	18521927	18521927	*	0.00291933	0.0119103	-1.87843	1282	30665	XM_017590489	+	laminin subunit alpha 2	GO:0003674
chr1	18594253	18594253	*	0.0089602	0.0271888	1.96474	1283	102991	XM_017590489	+	laminin subunit alpha 2	GO:0003674
chr1	18594545	18594545	*	0.146791	0.198619	3.10117	1284	103283	XM_017590489	+	laminin subunit alpha 2	GO:0003674
chr1	18594554	18594554	*	0.117538	0.170203	-2.56987	1285	103292	XM_017590489	+	laminin subunit alpha 2	GO:0003674
chr1	18613322	18613322	*	0.00487224	0.0174058	5.64929	1286	122060	XM_017590489	+	laminin subunit alpha 2	GO:0003674
chr1	18613415	18613415	*	0.139849	0.191983	0.869756	1287	122153	XM_017590489	+	laminin subunit alpha 2	GO:0003674
chr1	18613424	18613424	*	0.0875684	0.138998	-2.28965	1288	122162	XM_017590489	+	laminin subunit alpha 2	GO:0003674
chr1	18622828	18622828	*	0.00216581	0.00959741	-2.61029	1289	131566	XM_017590489	+	laminin subunit alpha 2	GO:0003674
chr1	18622965	18622965	*	0.713341	0.561491	0.332189	1290	131703	XM_017590489	+	laminin subunit alpha 2	GO:0003674
chr1	18622975	18622975	*	0.000776764	0.00450027	-2.24766	1291	131713	XM_017590489	+	laminin subunit alpha 2	GO:0003674
chr1	18629186	18629186	*	0.365943	0.36716	-2.88662	1292	137924	XM_017590489	+	laminin subunit alpha 2	GO:0003674
chr1	18629187	18629187	*	0.749045	0.578294	-1.12948	1293	137925	XM_017590489	+	laminin subunit alpha 2	GO:0003674
chr1	18642248	18642248	*	0.443779	0.416596	-0.63262	1294	150986	XM_017590489	+	laminin subunit alpha 2	GO:0003674
chr1	18642573	18642573	*	0.642422	0.526911	0.552051	1295	151311	XM_017590489	+	laminin subunit alpha 2	GO:0003674
chr1	18725858	18725858	*	0.121003	0.173714	1.60104	1296	234596	XM_017590489	+	laminin subunit alpha 2	GO:0003674
chr1	18725896	18725896	*	0.00207138	0.00929812	3.78164	1297	234634	XM_017590489	+	laminin subunit alpha 2	GO:0003674
chr1	18725913	18725913	*	0.327658	0.341013	0.925224	1298	234651	XM_017590489	+	laminin subunit alpha 2	GO:0003674
chr1	18725921	18725921	*	0.069585	0.118537	-0.974583	1299	234659	XM_017590489	+	laminin subunit alpha 2	GO:0003674
chr1	18725935	18725935	*	0.464737	0.429296	0.74903	1300	234673	XM_017590489	+	laminin subunit alpha 2	GO:0003674
chr1	18725939	18725939	*	0.146331	0.198227	2.67903	1301	234677	XM_017590489	+	laminin subunit alpha 2	GO:0003674
chr1	18726003	18726003	*	0.978839	0.67273	0.0269621	1302	234741	XM_017590489	+	laminin subunit alpha 2	GO:0003674
chr1	18746223	18746223	*	0.658648	0.535066	-0.347195	1303	254961	XM_017590489	+	laminin subunit alpha 2	GO:0003674
chr1	18746315	18746315	*	0.659418	0.535417	0.565441	1304	255053	XM_017590489	+	laminin subunit alpha 2	GO:0003674
chr1	18746318	18746318	*	0.642436	0.526918	0.424963	1305	255056	XM_017590489	+	laminin subunit alpha 2	GO:0003674
chr1	18746346	18746346	*	0.465905	0.430028	-0.886124	1306	255084	XM_017590489	+	laminin subunit alpha 2	GO:0003674
chr1	18806856	18806856	*	0.830834	0.614619	0.493952	1307	315594	XM_017590489	+	laminin subunit alpha 2	GO:0003674
chr1	18815601	18815601	*	0.362641	0.364855	0.610604	1308	324339	XM_017590489	+	laminin subunit alpha 2	GO:0003674
chr1	18815787	18815787	*	0.971691	0.670576	0.070824	1309	324525	XM_017590489	+	laminin subunit alpha 2	GO:0003674
chr1	18815822	18815822	*	0.000551903	0.00349366	-6.23684	1310	324560	XM_017590489	+	laminin subunit alpha 2	GO:0003674
chr1	18815827	18815827	*	0.0135076	0.0366234	-3.87644	1311	324565	XM_017590489	+	laminin subunit alpha 2	GO:0003674
chr1	18834156	18834156	*	0.740308	0.574002	1.2843	1312	342894	XM_017590489	+	laminin subunit alpha 2	GO:0003674
chr1	18903848	18903848	*	0.0967271	0.148864	0.539714	1313	314641	XR_001835545	-	uncharacterized LOC108349500	NA
chr1	18903905	18903905	*	0.000313014	0.00227995	-1.57578	1314	314584	XR_001835545	-	uncharacterized LOC108349500	NA
chr1	18903912	18903912	*	0.00138095	0.0069091	2.42751	1315	314577	XR_001835545	-	uncharacterized LOC108349500	NA
chr1	18904018	18904018	*	0.457553	0.424955	0.899971	1316	314471	XR_001835545	-	uncharacterized LOC108349500	NA
chr1	18907147	18907147	*	0.0146474	0.0388308	-6.65423	1317	311342	XR_001835545	-	uncharacterized LOC108349500	NA
chr1	18907148	18907148	*	0.17972	0.228872	-4.45591	1318	311341	XR_001835545	-	uncharacterized LOC108349500	NA
chr1	18907228	18907228	*	0.209491	0.254215	-1.57027	1319	311261	XR_001835545	-	uncharacterized LOC108349500	NA
chr1	19237430	19237430	*	0.607703	0.509049	-1.29357	1320	-18943	XR_001835545	-	uncharacterized LOC108349500	NA
chr1	19237462	19237462	*	0.0514987	0.0957954	-4.01247	1321	-18975	XR_001835545	-	uncharacterized LOC108349500	NA
chr1	19237494	19237494	*	0.118561	0.171223	-3.36994	1322	-19007	XR_001835545	-	uncharacterized LOC108349500	NA
chr1	19237703	19237703	*	0.00029075	0.00215844	-5.73866	1323	-19216	XR_001835545	-	uncharacterized LOC108349500	NA
chr1	19237733	19237733	*	0.387877	0.381538	1.25565	1324	-19246	XR_001835545	-	uncharacterized LOC108349500	NA
chr1	19237750	19237750	*	0.0577481	0.103933	-1.88465	1325	-19263	XR_001835545	-	uncharacterized LOC108349500	NA
chr1	19237772	19237772	*	0.892145	0.639606	-0.0810081	1326	-19285	XR_001835545	-	uncharacterized LOC108349500	NA
chr1	19262793	19262793	*	0.208907	0.253775	-1.1797	1327	-44306	XR_001835545	-	uncharacterized LOC108349500	NA
chr1	19262949	19262949	*	0.0139433	0.0374499	-1.41601	1328	-44462	XR_001835545	-	uncharacterized LOC108349500	NA
chr1	19298446	19298446	*	0.956867	0.665066	0.0254483	1329	31122	XM_006227680	-	Rho GTPase activating protein 18	GO:0003674
chr1	19298454	19298454	*	0.0118962	0.0333831	-3.4638	1330	31114	XM_006227680	-	Rho GTPase activating protein 18	GO:0003674
chr1	19298468	19298468	*	0.581444	0.495183	-1.34331	1331	31100	XM_006227680	-	Rho GTPase activating protein 18	GO:0003674
chr1	19298489	19298489	*	4.80847e-06	9.65038e-05	-7.11675	1332	31079	XM_006227680	-	Rho GTPase activating protein 18	GO:0003674
chr1	19298492	19298492	*	0.0460086	0.0885067	-2.62326	1333	31076	XM_006227680	-	Rho GTPase activating protein 18	GO:0003674
chr1	19298501	19298501	*	0.00265502	0.0111096	-4.63801	1334	31067	XM_006227680	-	Rho GTPase activating protein 18	GO:0003674
chr1	19298759	19298759	*	0.578565	0.493634	1.26517	1335	30809	XM_006227680	-	Rho GTPase activating protein 18	GO:0003674
chr1	19353140	19353140	*	0.305827	0.325791	1.15381	1336	23162	NM_001170575	-	Rho GTPase activating protein 18	GO:0003674
chr1	19353212	19353212	*	0.258721	0.29197	2.35294	1337	23090	NM_001170575	-	Rho GTPase activating protein 18	GO:0003674
chr1	19353246	19353246	*	0.803442	0.602447	0.497738	1338	23056	NM_001170575	-	Rho GTPase activating protein 18	GO:0003674
chr1	19353271	19353271	*	0.101881	0.154159	0.732601	1339	23031	NM_001170575	-	Rho GTPase activating protein 18	GO:0003674
chr1	19372146	19372146	*	0.32515	0.339358	-0.932733	1340	4156	NM_001170575	-	Rho GTPase activating protein 18	GO:0003674
chr1	19372287	19372287	*	0.00278146	0.011502	-2.86847	1341	4015	NM_001170575	-	Rho GTPase activating protein 18	GO:0003674
chr1	19700139	19700139	*	0.0226713	0.0532688	-3.38166	1342	-60008	XM_006227682	-	protein argonaute-4-like	NA
chr1	19700158	19700158	*	0.39672	0.387312	2.45298	1343	-60027	XM_006227682	-	protein argonaute-4-like	NA
chr1	19700210	19700210	*	0.0149217	0.0393706	-6.06187	1344	-60079	XM_006227682	-	protein argonaute-4-like	NA
chr1	19744631	19744631	*	0.887004	0.637513	-0.106597	1345	-104500	XM_006227682	-	protein argonaute-4-like	NA
chr1	19744789	19744789	*	0.00950441	0.0283891	-1.07283	1346	-104658	XM_006227682	-	protein argonaute-4-like	NA
chr1	19992149	19992149	*	8.14845e-05	0.000831945	4.68148	1347	-6627	XM_006227696	+	L3MBTL histone methyl-lysine binding protein 3	GO:0005634
chr1	19992197	19992197	*	0.761431	0.583737	-0.462027	1348	-6579	XM_006227696	+	L3MBTL histone methyl-lysine binding protein 3	GO:0005634
chr1	19992466	19992466	*	0.337333	0.347749	0.545821	1349	-6310	XM_006227696	+	L3MBTL histone methyl-lysine binding protein 3	GO:0005634
chr1	19999095	19999095	*	0.444798	0.417225	0.545091	1350	319	XM_006227695	+	L3MBTL histone methyl-lysine binding protein 3	GO:0005634
chr1	19999120	19999120	*	0.111488	0.164109	0.57971	1351	344	XM_006227695	+	L3MBTL histone methyl-lysine binding protein 3	GO:0005634
chr1	19999126	19999126	*	0.888892	0.638277	-0.0864171	1352	350	XM_006227695	+	L3MBTL histone methyl-lysine binding protein 3	GO:0005634
chr1	19999300	19999300	*	0.648927	0.53005	0.260107	1353	-459	XM_003748666	+	L3MBTL histone methyl-lysine binding protein 3	GO:0005634
chr1	19999305	19999305	*	0.0262494	0.059242	1.18343	1354	-454	XM_003748666	+	L3MBTL histone methyl-lysine binding protein 3	GO:0005634
chr1	19999310	19999310	*	0.0138814	0.0373387	-2.46083	1355	-449	XM_003748666	+	L3MBTL histone methyl-lysine binding protein 3	GO:0005634
chr1	19999314	19999314	*	0.00299994	0.0121579	2.02312	1356	-445	XM_003748666	+	L3MBTL histone methyl-lysine binding protein 3	GO:0005634
chr1	19999316	19999316	*	0.644148	0.527721	0.244701	1357	-443	XM_003748666	+	L3MBTL histone methyl-lysine binding protein 3	GO:0005634
chr1	19999319	19999319	*	0.12204	0.174765	1.11175	1358	-440	XM_003748666	+	L3MBTL histone methyl-lysine binding protein 3	GO:0005634
chr1	19999323	19999323	*	0.0778325	0.128143	1.65217	1359	-436	XM_003748666	+	L3MBTL histone methyl-lysine binding protein 3	GO:0005634
chr1	19999327	19999327	*	0.773785	0.589125	0.198156	1360	-432	XM_003748666	+	L3MBTL histone methyl-lysine binding protein 3	GO:0005634
chr1	19999330	19999330	*	0.256484	0.290302	1.16733	1361	-429	XM_003748666	+	L3MBTL histone methyl-lysine binding protein 3	GO:0005634
chr1	20031036	20031036	*	0.21725	0.260518	0.966366	1362	8215	XM_006227699	+	L3MBTL histone methyl-lysine binding protein 3	GO:0005634
chr1	20031058	20031058	*	0.270923	0.300889	1.66246	1363	8237	XM_006227699	+	L3MBTL histone methyl-lysine binding protein 3	GO:0005634
chr1	20031181	20031181	*	0.559653	0.483297	-0.597523	1364	8360	XM_006227699	+	L3MBTL histone methyl-lysine binding protein 3	GO:0005634
chr1	20031209	20031209	*	0.189161	0.237082	1.37626	1365	8388	XM_006227699	+	L3MBTL histone methyl-lysine binding protein 3	GO:0005634
chr1	20031258	20031258	*	0.194101	0.241472	1.51804	1366	8437	XM_006227699	+	L3MBTL histone methyl-lysine binding protein 3	GO:0005634
chr1	20031279	20031279	*	0.000881371	0.00493839	-4.09863	1367	8458	XM_006227699	+	L3MBTL histone methyl-lysine binding protein 3	GO:0005634
chr1	20031291	20031291	*	0.259021	0.292185	-1.48858	1368	8470	XM_006227699	+	L3MBTL histone methyl-lysine binding protein 3	GO:0005634
chr1	20031314	20031314	*	6.85078e-06	0.000127201	7.35003	1369	8493	XM_006227699	+	L3MBTL histone methyl-lysine binding protein 3	GO:0005634
chr1	20031339	20031339	*	0.260302	0.293072	1.37548	1370	8518	XM_006227699	+	L3MBTL histone methyl-lysine binding protein 3	GO:0005634
chr1	20031372	20031372	*	0.152376	0.203902	-2.4928	1371	8551	XM_006227699	+	L3MBTL histone methyl-lysine binding protein 3	GO:0005634
chr1	20035101	20035101	*	0.234112	0.273613	1.93582	1372	12280	XM_006227699	+	L3MBTL histone methyl-lysine binding protein 3	GO:0005634
chr1	20035341	20035341	*	0.595838	0.503067	-0.48783	1373	12520	XM_006227699	+	L3MBTL histone methyl-lysine binding protein 3	GO:0005634
chr1	20088140	20088140	*	0.318236	0.334517	-3.62817	1374	-27763	XR_589869	+	tumor protein, translationally-controlled 1	NA
chr1	20093532	20093532	*	0.00653933	0.0215703	6.13231	1375	-22371	XR_589869	+	tumor protein, translationally-controlled 1	NA
chr1	20093533	20093533	*	0.0129494	0.0355215	-7.12117	1376	-22370	XR_589869	+	tumor protein, translationally-controlled 1	NA
chr1	20093632	20093632	*	0.426501	0.406102	-0.752244	1377	-22271	XR_589869	+	tumor protein, translationally-controlled 1	NA
chr1	20116055	20116055	*	0.134489	0.186875	1.89352	1378	154	XR_589869	+	tumor protein, translationally-controlled 1	NA
chr1	20116063	20116063	*	8.01907e-08	3.93851e-06	5.888	1379	162	XR_589869	+	tumor protein, translationally-controlled 1	NA
chr1	20116065	20116065	*	8.2838e-06	0.000148024	4.05349	1380	164	XR_589869	+	tumor protein, translationally-controlled 1	NA
chr1	20116069	20116069	*	0.0702618	0.119386	1.67576	1381	168	XR_589869	+	tumor protein, translationally-controlled 1	NA
chr1	20116123	20116123	*	0.00407893	0.0152584	3.27925	1382	222	XR_589869	+	tumor protein, translationally-controlled 1	NA
chr1	20116153	20116153	*	0.21526	0.258928	1.19159	1383	252	XR_589869	+	tumor protein, translationally-controlled 1	NA
chr1	20116164	20116164	*	0.237973	0.276499	-1.93968	1384	263	XR_589869	+	tumor protein, translationally-controlled 1	NA
chr1	20143696	20143696	*	0.784761	0.59415	0.129236	1385	12265	NM_001172116	-	sterile alpha motif domain containing 3	NA
chr1	20143700	20143700	*	0.708381	0.55919	-0.174669	1386	12261	NM_001172116	-	sterile alpha motif domain containing 3	NA
chr1	20143785	20143785	*	0.339007	0.348903	1.16435	1387	12176	NM_001172116	-	sterile alpha motif domain containing 3	NA
chr1	20143788	20143788	*	0.342994	0.351664	0.398103	1388	12173	NM_001172116	-	sterile alpha motif domain containing 3	NA
chr1	20143808	20143808	*	0.237924	0.276478	1.69968	1389	12153	NM_001172116	-	sterile alpha motif domain containing 3	NA
chr1	20186476	20186476	*	0.754642	0.580706	-0.657752	1390	7516	XR_001836362	-	uncharacterized LOC108349830	NA
chr1	20186505	20186505	*	0.0696762	0.118651	-3.72924	1391	7487	XR_001836362	-	uncharacterized LOC108349830	NA
chr1	20186557	20186557	*	0.876827	0.633506	0.288958	1392	7435	XR_001836362	-	uncharacterized LOC108349830	NA
chr1	20186590	20186590	*	6.45723e-05	0.000700085	-3.33198	1393	7402	XR_001836362	-	uncharacterized LOC108349830	NA
chr1	20211787	20211787	*	0.616607	0.513636	0.124171	1394	-17797	XR_001836362	-	uncharacterized LOC108349830	NA
chr1	20211839	20211839	*	0.00166876	0.00792527	4.74248	1395	-17849	XR_001836362	-	uncharacterized LOC108349830	NA
chr1	20211996	20211996	*	0.00221978	0.00975249	4.36735	1396	-18006	XR_001836362	-	uncharacterized LOC108349830	NA
chr1	20212018	20212018	*	0.0446624	0.0866643	-2.64761	1397	-18028	XR_001836362	-	uncharacterized LOC108349830	NA
chr1	20212037	20212037	*	0.0299756	0.0652028	3.36334	1398	-18047	XR_001836362	-	uncharacterized LOC108349830	NA
chr1	20243454	20243454	*	0.508221	0.454537	0.425666	1399	-49464	XR_001836362	-	uncharacterized LOC108349830	NA
chr1	20243457	20243457	*	0.252261	0.287224	-2.02665	1400	-49467	XR_001836362	-	uncharacterized LOC108349830	NA
chr1	20243577	20243577	*	0.330053	0.342709	2.33241	1401	-49587	XR_001836362	-	uncharacterized LOC108349830	NA
chr1	20243581	20243581	*	0.0464068	0.0890043	4.81	1402	-49591	XR_001836362	-	uncharacterized LOC108349830	NA
chr1	20243636	20243636	*	0.32422	0.338724	-1.08267	1403	-49646	XR_001836362	-	uncharacterized LOC108349830	NA
chr1	20243645	20243645	*	0.579442	0.494122	0.495101	1404	-49655	XR_001836362	-	uncharacterized LOC108349830	NA
chr1	20332586	20332586	*	0.245986	0.282403	-1.45604	1405	612	NM_001109135	+	transmembrane protein 200A	GO:0016021
chr1	20344044	20344044	*	0.28379	0.310154	-2.0847	1406	12070	NM_001109135	+	transmembrane protein 200A	GO:0016021
chr1	20344172	20344172	*	0.0264399	0.0595579	-1.86868	1407	12198	NM_001109135	+	transmembrane protein 200A	GO:0016021
chr1	20365959	20365959	*	0.117566	0.170231	-0.666886	1408	-2695	XM_008758623	+	transmembrane protein 200A	GO:0016021
chr1	20366152	20366152	*	0.0130612	0.0357516	-2.70169	1409	-2502	XM_008758623	+	transmembrane protein 200A	GO:0016021
chr1	20366171	20366171	*	0.000200549	0.00164015	-3.768	1410	-2483	XM_008758623	+	transmembrane protein 200A	GO:0016021
chr1	20417284	20417284	*	0.14745	0.199296	-1.07557	1411	676	XM_008758645	-	similar to High mobility group protein 2 (HMG-2)	GO:0000790
chr1	20417310	20417310	*	0.0699505	0.119014	4.87056	1412	650	XM_008758645	-	similar to High mobility group protein 2 (HMG-2)	GO:0000790
chr1	20417342	20417342	*	0.00884712	0.0269362	-8.53193	1413	618	XM_008758645	-	similar to High mobility group protein 2 (HMG-2)	GO:0000790
chr1	20417501	20417501	*	0.211884	0.256156	-1.71148	1414	459	XM_008758645	-	similar to High mobility group protein 2 (HMG-2)	GO:0000790
chr1	20417513	20417513	*	0.0536675	0.0986851	3.44716	1415	447	XM_008758645	-	similar to High mobility group protein 2 (HMG-2)	GO:0000790
chr1	20417521	20417521	*	0.125178	0.177845	-3.16085	1416	439	XM_008758645	-	similar to High mobility group protein 2 (HMG-2)	GO:0000790
chr1	20417524	20417524	*	0.801829	0.601662	-0.26707	1417	436	XM_008758645	-	similar to High mobility group protein 2 (HMG-2)	GO:0000790
chr1	20417534	20417534	*	0.00333812	0.0131487	-3.95496	1418	426	XM_008758645	-	similar to High mobility group protein 2 (HMG-2)	GO:0000790
chr1	20417537	20417537	*	0.0994791	0.151726	3.20298	1419	423	XM_008758645	-	similar to High mobility group protein 2 (HMG-2)	GO:0000790
chr1	20417542	20417542	*	0.000124563	0.00115066	-6.0943	1420	418	XM_008758645	-	similar to High mobility group protein 2 (HMG-2)	GO:0000790
chr1	20417568	20417568	*	0.206192	0.251557	-3.34198	1421	392	XM_008758645	-	similar to High mobility group protein 2 (HMG-2)	GO:0000790
chr1	20549066	20549066	*	4.95745e-05	0.000574107	6.0815	1422	-131108	XM_008758645	-	similar to High mobility group protein 2 (HMG-2)	GO:0000790
chr1	20549254	20549254	*	0.0343341	0.0718476	-1.40014	1423	-131296	XM_008758645	-	similar to High mobility group protein 2 (HMG-2)	GO:0000790
chr1	20738102	20738102	*	0.446975	0.418533	-1.55278	1424	-118085	NM_001195606	+	small leucine-rich protein 1	GO:0016021
chr1	20764214	20764214	*	0.00675627	0.0220784	6.35173	1425	-91973	NM_001195606	+	small leucine-rich protein 1	GO:0016021
chr1	20764288	20764288	*	5.04247e-06	9.99932e-05	12.0987	1426	-91899	NM_001195606	+	small leucine-rich protein 1	GO:0016021
chr1	20764310	20764310	*	0.100667	0.152911	-1.88704	1427	-91877	NM_001195606	+	small leucine-rich protein 1	GO:0016021
chr1	20764352	20764352	*	0.582268	0.495643	0.527832	1428	-91835	NM_001195606	+	small leucine-rich protein 1	GO:0016021
chr1	20869667	20869667	*	0.0984676	0.150683	-0.944341	1429	-13390	XR_349878	+	uncharacterized LOC102552668	NA
chr1	20870005	20870005	*	0.412542	0.397287	2.37681	1430	-13052	XR_349878	+	uncharacterized LOC102552668	NA
chr1	20870016	20870016	*	0.407904	0.394401	2.42441	1431	-13041	XR_349878	+	uncharacterized LOC102552668	NA
chr1	20870063	20870063	*	0.156832	0.207994	3.27242	1432	-12994	XR_349878	+	uncharacterized LOC102552668	NA
chr1	20915537	20915537	*	0.00229051	0.00997652	-4.48438	1433	32482	XR_349878	+	uncharacterized LOC102552668	NA
chr1	20915606	20915606	*	0.107363	0.159877	-2.05087	1434	32551	XR_349878	+	uncharacterized LOC102552668	NA
chr1	20915842	20915842	*	0.000651682	0.00395544	-5.61116	1435	32787	XR_349878	+	uncharacterized LOC102552668	NA
chr1	20915884	20915884	*	2.50824e-07	9.69752e-06	-7.9225	1436	32829	XR_349878	+	uncharacterized LOC102552668	NA
chr1	20915983	20915983	*	0.325924	0.339862	-1.49276	1437	32928	XR_349878	+	uncharacterized LOC102552668	NA
chr1	20961568	20961568	*	0.0182684	0.0456079	-1.79847	1438	5221	XM_017589845	-	erythrocyte membrane protein band 4.1-like 2	GO:0003779
chr1	20961612	20961612	*	0.806081	0.603543	0.398605	1439	5177	XM_017589845	-	erythrocyte membrane protein band 4.1-like 2	GO:0003779
chr1	20961654	20961654	*	0.997152	0.67273	0.00367115	1440	5135	XM_017589845	-	erythrocyte membrane protein band 4.1-like 2	GO:0003779
chr1	20961721	20961721	*	0.137146	0.189451	2.09906	1441	5068	XM_017589845	-	erythrocyte membrane protein band 4.1-like 2	GO:0003779
chr1	21002450	21002450	*	0.371072	0.370513	2.43477	1442	1966	XM_017589847	-	erythrocyte membrane protein band 4.1-like 2	GO:0003779
chr1	21002489	21002489	*	0.0712792	0.120562	4.0731	1443	1927	XM_017589847	-	erythrocyte membrane protein band 4.1-like 2	GO:0003779
chr1	21002563	21002563	*	0.781809	0.592804	0.76324	1444	1853	XM_017589847	-	erythrocyte membrane protein band 4.1-like 2	GO:0003779
chr1	21002567	21002567	*	0.467897	0.431204	1.97192	1445	1849	XM_017589847	-	erythrocyte membrane protein band 4.1-like 2	GO:0003779
chr1	21002591	21002591	*	0.425553	0.40549	2.19893	1446	1825	XM_017589847	-	erythrocyte membrane protein band 4.1-like 2	GO:0003779
chr1	21002633	21002633	*	0.850121	0.622636	0.180678	1447	1783	XM_017589847	-	erythrocyte membrane protein band 4.1-like 2	GO:0003779
chr1	21005518	21005518	*	0.296365	0.319151	2.63077	1448	-1104	XM_017589847	-	erythrocyte membrane protein band 4.1-like 2	GO:0003779
chr1	21005545	21005545	*	0.342048	0.350967	1.91754	1449	-1131	XM_017589847	-	erythrocyte membrane protein band 4.1-like 2	GO:0003779
chr1	21005560	21005560	*	0.518407	0.460302	1.1269	1450	-1146	XM_017589847	-	erythrocyte membrane protein band 4.1-like 2	GO:0003779
chr1	21005576	21005576	*	0.389037	0.382258	1.94	1451	-1162	XM_017589847	-	erythrocyte membrane protein band 4.1-like 2	GO:0003779
chr1	21005636	21005636	*	0.417195	0.400196	-1.56167	1452	-1222	XM_017589847	-	erythrocyte membrane protein band 4.1-like 2	GO:0003779
chr1	21005640	21005640	*	0.16304	0.213652	2.30682	1453	-1226	XM_017589847	-	erythrocyte membrane protein band 4.1-like 2	GO:0003779
chr1	21005656	21005656	*	0.829149	0.613847	0.214974	1454	-1242	XM_017589847	-	erythrocyte membrane protein band 4.1-like 2	GO:0003779
chr1	21227557	21227557	*	0.187998	0.236155	3.30361	1455	-80679	XM_008758651	-	cyclin B2-like	NA
chr1	21227612	21227612	*	0.637727	0.524383	0.706154	1456	-80734	XM_008758651	-	cyclin B2-like	NA
chr1	21227618	21227618	*	0.564211	0.485731	1.18995	1457	-80740	XM_008758651	-	cyclin B2-like	NA
chr1	21227758	21227758	*	0.817873	0.608795	-0.197248	1458	-80880	XM_008758651	-	cyclin B2-like	NA
chr1	21227761	21227761	*	0.91173	0.647701	0.1521	1459	-80883	XM_008758651	-	cyclin B2-like	NA
chr1	21227775	21227775	*	5.31357e-05	0.000604182	10.3515	1460	-80897	XM_008758651	-	cyclin B2-like	NA
chr1	21256758	21256758	*	0.690706	0.550519	0.393742	1461	-109880	XM_008758651	-	cyclin B2-like	NA
chr1	21256870	21256870	*	0.114406	0.167075	-3.37651	1462	-109992	XM_008758651	-	cyclin B2-like	NA
chr1	21261825	21261825	*	0.0274117	0.0611604	5.55051	1463	-114947	XM_008758651	-	cyclin B2-like	NA
chr1	21261887	21261887	*	0.885532	0.636893	-0.221506	1464	-115009	XM_008758651	-	cyclin B2-like	NA
chr1	21261983	21261983	*	0.137291	0.189581	-1.38738	1465	-115105	XM_008758651	-	cyclin B2-like	NA
chr1	21292819	21292819	*	0.0244069	0.0562187	4.18224	1466	-100368	XR_349884	+	uncharacterized LOC102552962	NA
chr1	21293094	21293094	*	0.0634444	0.111071	2.22701	1467	-100093	XR_349884	+	uncharacterized LOC102552962	NA
chr1	21298318	21298318	*	0.733941	0.570983	-0.557368	1468	-94869	XR_349884	+	uncharacterized LOC102552962	NA
chr1	21298567	21298567	*	1.79916e-07	7.4317e-06	-8.1862	1469	-94620	XR_349884	+	uncharacterized LOC102552962	NA
chr1	21334545	21334545	*	0.00271225	0.0112916	-5.62195	1470	-58642	XR_349884	+	uncharacterized LOC102552962	NA
chr1	21334798	21334798	*	0.637525	0.524267	0.529195	1471	-58389	XR_349884	+	uncharacterized LOC102552962	NA
chr1	21346547	21346547	*	0.124137	0.176794	4.64384	1472	-46640	XR_349884	+	uncharacterized LOC102552962	NA
chr1	21346790	21346790	*	0.198381	0.24507	-1.5722	1473	-46397	XR_349884	+	uncharacterized LOC102552962	NA
chr1	21378755	21378755	*	0.0391361	0.0788851	-1.32596	1474	-14432	XR_349884	+	uncharacterized LOC102552962	NA
chr1	21378921	21378921	*	3.06604e-06	6.81677e-05	3.28727	1475	-14266	XR_349884	+	uncharacterized LOC102552962	NA
chr1	21402868	21402868	*	0.132571	0.185016	1.04901	1476	9683	XR_349884	+	uncharacterized LOC102552962	NA
chr1	21402955	21402955	*	0.12935	0.182004	3.16923	1477	9770	XR_349884	+	uncharacterized LOC102552962	NA
chr1	21403003	21403003	*	0.08353	0.134569	2.55622	1478	9818	XR_349884	+	uncharacterized LOC102552962	NA
chr1	21489379	21489379	*	0.193203	0.240717	0.506675	1479	12279	XR_001835557	+	uncharacterized LOC108349503	NA
chr1	21489596	21489596	*	0.350406	0.35663	-1.26516	1480	12496	XR_001835557	+	uncharacterized LOC108349503	NA
chr1	21586238	21586238	*	0.245361	0.281924	-2.40104	1481	673	NM_001277054	-	mediator complex subunit 23	GO:0000151
chr1	21586648	21586648	*	0.629474	0.520171	-0.359955	1482	263	NM_001277054	-	mediator complex subunit 23	GO:0000151
chr1	21671454	21671454	*	0.0051375	0.01809	-1.75797	1483	33386	XR_349889	-	uncharacterized LOC102553363	NA
chr1	21671459	21671459	*	0.377062	0.374526	-0.844656	1484	33381	XR_349889	-	uncharacterized LOC102553363	NA
chr1	21671486	21671486	*	0.148531	0.200327	-1.7977	1485	33354	XR_349889	-	uncharacterized LOC102553363	NA
chr1	21671606	21671606	*	0.00147716	0.00725	-6.35377	1486	33234	XR_349889	-	uncharacterized LOC102553363	NA
chr1	21684279	21684279	*	0.812715	0.606504	0.178396	1487	20561	XR_349889	-	uncharacterized LOC102553363	NA
chr1	21684285	21684285	*	0.0211147	0.0506129	2.64783	1488	20555	XR_349889	-	uncharacterized LOC102553363	NA
chr1	21684338	21684338	*	0.629926	0.52039	0.48142	1489	20502	XR_349889	-	uncharacterized LOC102553363	NA
chr1	21684544	21684544	*	0.130683	0.183261	3.24036	1490	20296	XR_349889	-	uncharacterized LOC102553363	NA
chr1	21684609	21684609	*	0.0195575	0.0478903	3.76109	1491	20231	XR_349889	-	uncharacterized LOC102553363	NA
chr1	21718094	21718094	*	0.0862188	0.137491	2.01921	1492	-13256	XR_349889	-	uncharacterized LOC102553363	NA
chr1	21718254	21718254	*	0.298231	0.320426	0.860656	1493	-13416	XR_349889	-	uncharacterized LOC102553363	NA
chr1	21747798	21747798	*	0.964851	0.668041	0.0415414	1494	-403	XM_006227692	+	ectonucleotide pyrophosphatase/phosphodiesterase 1	GO:0001889
chr1	21747799	21747799	*	0.00734207	0.0234885	0.941915	1495	-402	XM_006227692	+	ectonucleotide pyrophosphatase/phosphodiesterase 1	GO:0001889
chr1	21747894	21747894	*	0.0750305	0.124848	-1.0216	1496	-307	XM_006227692	+	ectonucleotide pyrophosphatase/phosphodiesterase 1	GO:0001889
chr1	21748004	21748004	*	0.476758	0.436466	-0.674153	1497	-197	XM_006227692	+	ectonucleotide pyrophosphatase/phosphodiesterase 1	GO:0001889
chr1	21786951	21786951	*	0.173776	0.223496	2.73918	1498	38717	NM_053535	+	ectonucleotide pyrophosphatase/phosphodiesterase 1	GO:0001889
chr1	21883256	21883256	*	0.652876	0.532094	0.671215	1499	-14599	XR_589873	-	uncharacterized LOC103690930	NA
chr1	21883360	21883360	*	0.00262722	0.011028	-2.75718	1500	-14703	XR_589873	-	uncharacterized LOC103690930	NA
chr1	21949001	21949001	*	0.919821	0.650968	-0.0693448	1501	35557	XR_349892	-	uncharacterized LOC102553526	NA
chr1	21949064	21949064	*	0.289909	0.314609	2.34518	1502	35494	XR_349892	-	uncharacterized LOC102553526	NA
chr1	21949208	21949208	*	0.280374	0.307777	-2.44502	1503	35350	XR_349892	-	uncharacterized LOC102553526	NA
chr1	21949257	21949257	*	0.348136	0.355155	-3.10566	1504	35301	XR_349892	-	uncharacterized LOC102553526	NA
chr1	21951163	21951163	*	0.000320061	0.00231461	-1.69529	1505	33395	XR_349892	-	uncharacterized LOC102553526	NA
chr1	21951411	21951411	*	0.00381887	0.0145233	-5.80166	1506	33147	XR_349892	-	uncharacterized LOC102553526	NA
chr1	21951446	21951446	*	0.0825786	0.133564	-4.38206	1507	33112	XR_349892	-	uncharacterized LOC102553526	NA
chr1	21951447	21951447	*	0.0248205	0.0569191	4.57384	1508	33111	XR_349892	-	uncharacterized LOC102553526	NA
chr1	21951558	21951558	*	0.236617	0.275495	-1.55328	1509	33000	XR_349892	-	uncharacterized LOC102553526	NA
chr1	21984474	21984474	*	0.291951	0.316029	-2.22895	1510	84	XR_349892	-	uncharacterized LOC102553526	NA
chr1	22040100	22040100	*	0.00894319	0.0271547	-1.89654	1511	53552	XR_001835558	+	uncharacterized LOC102553457	NA
chr1	22040260	22040260	*	0.673894	0.542676	0.148653	1512	53712	XR_001835558	+	uncharacterized LOC102553457	NA
chr1	22044259	22044259	*	0.0602127	0.107048	2.40821	1513	57711	XR_001835558	+	uncharacterized LOC102553457	NA
chr1	22044371	22044371	*	4.88248e-05	0.000567796	2.19485	1514	57823	XR_001835558	+	uncharacterized LOC102553457	NA
chr1	22086556	22086556	*	0.98289	0.67273	0.0381971	1515	100008	XR_001835558	+	uncharacterized LOC102553457	NA
chr1	22086802	22086802	*	0.00463214	0.0167669	1.03769	1516	100254	XR_001835558	+	uncharacterized LOC102553457	NA
chr1	22111088	22111088	*	0.0986735	0.150893	-2.84096	1517	95478	XM_220095	-	monooxygenase, DBH-like 1	GO:0004500
chr1	22111162	22111162	*	0.104481	0.156901	3.60563	1518	95404	XM_220095	-	monooxygenase, DBH-like 1	GO:0004500
chr1	22111357	22111357	*	0.518611	0.460431	-1.63645	1519	95209	XM_220095	-	monooxygenase, DBH-like 1	GO:0004500
chr1	22111409	22111409	*	0.0345744	0.0722027	-2.19856	1520	95157	XM_220095	-	monooxygenase, DBH-like 1	GO:0004500
chr1	22117059	22117059	*	0.847747	0.621636	-0.368825	1521	89507	XM_220095	-	monooxygenase, DBH-like 1	GO:0004500
chr1	22117075	22117075	*	0.482286	0.439652	-0.852033	1522	89491	XM_220095	-	monooxygenase, DBH-like 1	GO:0004500
chr1	22321222	22321222	*	0.042544	0.0835984	-0.761722	1523	1871	NM_175602	+	trace amine-associated receptor 9	GO:0001594
chr1	22321282	22321282	*	0.566476	0.48697	-0.773962	1524	1931	NM_175602	+	trace amine-associated receptor 9	GO:0001594
chr1	22321373	22321373	*	0.873779	0.632202	-0.245375	1525	2022	NM_175602	+	trace amine-associated receptor 9	GO:0001594
chr1	22524940	22524940	*	0.64056	0.525819	-0.958211	1526	-3719	NM_175585	+	trace amine-associated receptor 7a	GO:0001594
chr1	22525083	22525083	*	0.0359346	0.074192	-3.90165	1527	-3576	NM_175585	+	trace amine-associated receptor 7a	GO:0001594
chr1	22536004	22536004	*	0.770968	0.587817	0.488861	1528	-195	NM_175584	+	trace amine-associated receptor 6	GO:0001594
chr1	22536005	22536005	*	0.000139608	0.0012556	1.81818	1529	-194	NM_175584	+	trace amine-associated receptor 6	GO:0001594
chr1	22536155	22536155	*	0.969209	0.669623	0.0933364	1530	-44	NM_175584	+	trace amine-associated receptor 6	GO:0001594
chr1	22536156	22536156	*	0.094035	0.145989	2.8833	1531	-43	NM_175584	+	trace amine-associated receptor 6	GO:0001594
chr1	22536181	22536181	*	0.172876	0.222699	-1.18678	1532	-18	NM_175584	+	trace amine-associated receptor 6	GO:0001594
chr1	22536182	22536182	*	0.631645	0.521228	0.73603	1533	-17	NM_175584	+	trace amine-associated receptor 6	GO:0001594
chr1	22538231	22538231	*	0.362556	0.364793	-2.29201	1534	2034	NM_175584	+	trace amine-associated receptor 6	GO:0001594
chr1	22578607	22578607	*	0.145009	0.19699	-1.42157	1535	3388	NM_001008512	-	trace amine associated receptor 2	GO:0001594
chr1	22578651	22578651	*	0.331676	0.343838	0.434783	1536	3344	NM_001008512	-	trace amine associated receptor 2	GO:0001594
chr1	22578673	22578673	*	0.0017286	0.00813803	-3.61855	1537	3322	NM_001008512	-	trace amine associated receptor 2	GO:0001594
chr1	22578773	22578773	*	0.279976	0.307503	-0.711556	1538	3222	NM_001008512	-	trace amine associated receptor 2	GO:0001594
chr1	22593136	22593136	*	0.955367	0.664478	0.159744	1539	3340	NM_134328	-	trace-amine-associated receptor 1	GO:0001594
chr1	22593169	22593169	*	0.600477	0.505258	-1.53191	1540	3307	NM_134328	-	trace-amine-associated receptor 1	GO:0001594
chr1	22593186	22593186	*	0.102161	0.154474	-4.44885	1541	3290	NM_134328	-	trace-amine-associated receptor 1	GO:0001594
chr1	22593504	22593504	*	4.69828e-05	0.000551964	-7.13759	1542	2972	NM_134328	-	trace-amine-associated receptor 1	GO:0001594
chr1	22593539	22593539	*	0.00477588	0.0171509	1.16054	1543	2937	NM_134328	-	trace-amine-associated receptor 1	GO:0001594
chr1	22603652	22603652	*	7.14743e-05	0.000755707	13.217	1544	-7178	NM_134328	-	trace-amine-associated receptor 1	GO:0001594
chr1	22603699	22603699	*	0.295053	0.31826	-2.42111	1545	-7225	NM_134328	-	trace-amine-associated receptor 1	GO:0001594
chr1	22603840	22603840	*	0.352692	0.358204	0.8555	1546	-7366	NM_134328	-	trace-amine-associated receptor 1	GO:0001594
chr1	22665197	22665197	*	3.53122e-05	0.00044655	2.49972	1547	-3822	NM_001109136	-	vanin 3	GO:0005615
chr1	22665227	22665227	*	0.421583	0.402956	0.742963	1548	-3852	NM_001109136	-	vanin 3	GO:0005615
chr1	22665248	22665248	*	0.307545	0.326974	1.72633	1549	-3873	NM_001109136	-	vanin 3	GO:0005615
chr1	22665421	22665421	*	0.411662	0.396733	0.746266	1550	-4046	NM_001109136	-	vanin 3	GO:0005615
chr1	22686375	22686375	*	0.485615	0.44157	0.652602	1551	-368	XM_017590543	+	endogenous retrovirus group K member 7 Pro protein-like	NA
chr1	22686608	22686608	*	0.0340189	0.0714072	-3.59492	1552	-135	XM_017590543	+	endogenous retrovirus group K member 7 Pro protein-like	NA
chr1	22686613	22686613	*	1.37375e-11	3.73653e-09	-7.30533	1553	-130	XM_017590543	+	endogenous retrovirus group K member 7 Pro protein-like	NA
chr1	22686624	22686624	*	0.48264	0.439849	-0.503618	1554	-119	XM_017590543	+	endogenous retrovirus group K member 7 Pro protein-like	NA
chr1	22734659	22734659	*	0.094193	0.146144	1.30533	1555	13909	XM_006227717	-	solute carrier family 18 member B1	GO:0016021
chr1	22734854	22734854	*	0.0739969	0.123685	1.71651	1556	13714	XM_006227717	-	solute carrier family 18 member B1	GO:0016021
chr1	22734891	22734891	*	0.0060698	0.0204242	2.29029	1557	13677	XM_006227717	-	solute carrier family 18 member B1	GO:0016021
chr1	22734920	22734920	*	0.585626	0.497501	-0.756984	1558	13648	XM_006227717	-	solute carrier family 18 member B1	GO:0016021
chr1	22735062	22735062	*	0.34718	0.354499	0.693917	1559	13506	XM_006227717	-	solute carrier family 18 member B1	GO:0016021
chr1	22735065	22735065	*	0.00158781	0.00764381	-1.92658	1560	13503	XM_006227717	-	solute carrier family 18 member B1	GO:0016021
chr1	22747885	22747885	*	0.140879	0.193026	2.11713	1561	683	XM_006227717	-	solute carrier family 18 member B1	GO:0016021
chr1	22747916	22747916	*	0.031358	0.0673625	-4.15602	1562	652	XM_006227717	-	solute carrier family 18 member B1	GO:0016021
chr1	22747931	22747931	*	0.969459	0.669687	-0.0604471	1563	637	XM_006227717	-	solute carrier family 18 member B1	GO:0016021
chr1	22748029	22748029	*	0.00657724	0.021664	-3.41945	1564	539	XM_006227717	-	solute carrier family 18 member B1	GO:0016021
chr1	22748047	22748047	*	0.95778	0.665365	0.0506586	1565	521	XM_006227717	-	solute carrier family 18 member B1	GO:0016021
chr1	22757235	22757235	*	0.930249	0.655074	-0.0812831	1566	794	NR_110684	-	uncharacterized LOC100910237	NA
chr1	22757294	22757294	*	1	0.67273	0	1567	735	NR_110684	-	uncharacterized LOC100910237	NA
chr1	22757384	22757384	*	0.00405611	0.0151908	1.01597	1568	645	NR_110684	-	uncharacterized LOC100910237	NA
chr1	22757394	22757394	*	0.0273495	0.0610701	-0.542495	1569	635	NR_110684	-	uncharacterized LOC100910237	NA
chr1	22757397	22757397	*	1	0.67273	0	1570	632	NR_110684	-	uncharacterized LOC100910237	NA
chr1	22757406	22757406	*	0.013276	0.0361715	1.74271	1571	623	NR_110684	-	uncharacterized LOC100910237	NA
chr1	22757742	22757742	*	0.156168	0.207394	1.1442	1572	287	NR_110684	-	uncharacterized LOC100910237	NA
chr1	22757878	22757878	*	0.0405409	0.0808111	-1.63998	1573	151	NR_110684	-	uncharacterized LOC100910237	NA
chr1	22809918	22809918	*	0.420764	0.402431	-1.68462	1574	10514	XR_589877	+	uncharacterized LOC103690933	NA
chr1	22810022	22810022	*	0.888123	0.637947	0.17989	1575	10618	XR_589877	+	uncharacterized LOC103690933	NA
chr1	22871034	22871034	*	0.981075	0.67273	-0.0274028	1576	-62633	XR_001835565	+	uncharacterized LOC108349443	NA
chr1	22871306	22871306	*	0.0688767	0.117727	-5.26848	1577	-62361	XR_001835565	+	uncharacterized LOC108349443	NA
chr1	22892299	22892299	*	0.396506	0.38715	-1.23205	1578	-41368	XR_001835565	+	uncharacterized LOC108349443	NA
chr1	22910203	22910203	*	0.00928702	0.0279209	8.67617	1579	-23464	XR_001835565	+	uncharacterized LOC108349443	NA
chr1	22910527	22910527	*	0.000946199	0.00520784	-11.4322	1580	-23140	XR_001835565	+	uncharacterized LOC108349443	NA
chr1	22944576	22944576	*	0.77394	0.589195	0.283447	1581	10911	XR_001835565	+	uncharacterized LOC108349443	NA
chr1	22944582	22944582	*	0.0395875	0.0795116	5.18181	1582	10917	XR_001835565	+	uncharacterized LOC108349443	NA
chr1	22944655	22944655	*	0.000568719	0.00357275	-6.34504	1583	10990	XR_001835565	+	uncharacterized LOC108349443	NA
chr1	23110602	23110602	*	0.00546762	0.0189307	5.72631	1584	124608	XR_349895	-	uncharacterized LOC102554376	NA
chr1	23202337	23202337	*	0.28667	0.312239	1.40205	1585	32873	XR_349895	-	uncharacterized LOC102554376	NA
chr1	23202470	23202470	*	0.936539	0.657433	0.0847187	1586	32740	XR_349895	-	uncharacterized LOC102554376	NA
chr1	23202520	23202520	*	1.61618e-05	0.000246299	2.36024	1587	32690	XR_349895	-	uncharacterized LOC102554376	NA
chr1	23234240	23234240	*	0.750194	0.578787	-0.28899	1588	970	XR_349895	-	uncharacterized LOC102554376	NA
chr1	23234304	23234304	*	4.99185e-07	1.64683e-05	11.0371	1589	906	XR_349895	-	uncharacterized LOC102554376	NA
chr1	23234412	23234412	*	0.0425229	0.0835686	-4.92143	1590	798	XR_349895	-	uncharacterized LOC102554376	NA
chr1	23237977	23237977	*	0.0466798	0.0893783	-1.06198	1591	362	NM_001271317	+	EYA transcriptional coactivator and phosphatase 4	GO:0004725
chr1	23237989	23237989	*	0.135482	0.187867	-0.502663	1592	374	NM_001271317	+	EYA transcriptional coactivator and phosphatase 4	GO:0004725
chr1	23237991	23237991	*	8.66446e-05	0.000870936	-2.0366	1593	376	NM_001271317	+	EYA transcriptional coactivator and phosphatase 4	GO:0004725
chr1	23237997	23237997	*	0.295187	0.318351	-0.690088	1594	382	NM_001271317	+	EYA transcriptional coactivator and phosphatase 4	GO:0004725
chr1	23238047	23238047	*	0.47085	0.433029	-0.325626	1595	432	NM_001271317	+	EYA transcriptional coactivator and phosphatase 4	GO:0004725
chr1	23238076	23238076	*	0.0879971	0.139475	-0.860099	1596	461	NM_001271317	+	EYA transcriptional coactivator and phosphatase 4	GO:0004725
chr1	23238093	23238093	*	0.45888	0.425813	0.289109	1597	478	NM_001271317	+	EYA transcriptional coactivator and phosphatase 4	GO:0004725
chr1	23238101	23238101	*	0.391781	0.384001	-0.357431	1598	486	NM_001271317	+	EYA transcriptional coactivator and phosphatase 4	GO:0004725
chr1	23378600	23378600	*	0.877246	0.633676	-0.0572726	1599	-86537	XM_008758654	+	ectonucleotide pyrophosphatase/phosphodiesterase family member 3-like	NA
chr1	23378808	23378808	*	0.072229	0.121645	4.4034	1600	-86329	XM_008758654	+	ectonucleotide pyrophosphatase/phosphodiesterase family member 3-like	NA
chr1	23378872	23378872	*	0.00360549	0.0139232	7.24356	1601	-86265	XM_008758654	+	ectonucleotide pyrophosphatase/phosphodiesterase family member 3-like	NA
chr1	23425145	23425145	*	0.638959	0.524964	0.782222	1602	-39992	XM_008758654	+	ectonucleotide pyrophosphatase/phosphodiesterase family member 3-like	NA
chr1	23425201	23425201	*	8.09599e-05	0.00082832	6.96904	1603	-39936	XM_008758654	+	ectonucleotide pyrophosphatase/phosphodiesterase family member 3-like	NA
chr1	23425267	23425267	*	0.0359756	0.0742487	1.3567	1604	-39870	XM_008758654	+	ectonucleotide pyrophosphatase/phosphodiesterase family member 3-like	NA
chr1	23656824	23656824	*	0.710626	0.560181	0.447143	1605	89216	NM_175601	+	trace amine-associated receptor 8b	GO:0001594
chr1	23656909	23656909	*	0.138169	0.190401	-3.12459	1606	89301	NM_175601	+	trace amine-associated receptor 8b	GO:0001594
chr1	23711035	23711035	*	0.34507	0.35308	0.753659	1607	89322	XR_589883	-	uncharacterized LOC102555465	NA
chr1	23711132	23711132	*	0.0992064	0.151429	3.45345	1608	89225	XR_589883	-	uncharacterized LOC102555465	NA
chr1	23711189	23711189	*	0.306073	0.325953	-1.19467	1609	89168	XR_589883	-	uncharacterized LOC102555465	NA
chr1	23771258	23771258	*	0.0404262	0.0806499	-2.66874	1610	29099	XR_589883	-	uncharacterized LOC102555465	NA
chr1	23771365	23771365	*	0.211103	0.255495	-1.90843	1611	28992	XR_589883	-	uncharacterized LOC102555465	NA
chr1	23771412	23771412	*	0.756288	0.581423	0.151182	1612	28945	XR_589883	-	uncharacterized LOC102555465	NA
chr1	23858924	23858924	*	0.293849	0.3174	2.94764	1613	-47793	NM_001032397	+	transcription factor 21	GO:0000122
chr1	23859175	23859175	*	0.0315083	0.0676086	-0.675676	1614	-47542	NM_001032397	+	transcription factor 21	GO:0000122
chr1	23882413	23882413	*	0.496807	0.448103	-0.734646	1615	-24304	NM_001032397	+	transcription factor 21	GO:0000122
chr1	23882729	23882729	*	4.92804e-09	4.29086e-07	-13.6442	1616	-23988	NM_001032397	+	transcription factor 21	GO:0000122
chr1	23884772	23884772	*	0.0371524	0.0760072	1.48313	1617	-21945	NM_001032397	+	transcription factor 21	GO:0000122
chr1	23884857	23884857	*	0.013145	0.0359102	-7.90743	1618	-21860	NM_001032397	+	transcription factor 21	GO:0000122
chr1	23884862	23884862	*	1	0.67273	0	1619	-21855	NM_001032397	+	transcription factor 21	GO:0000122
chr1	23884873	23884873	*	0.267703	0.29855	-0.85578	1620	-21844	NM_001032397	+	transcription factor 21	GO:0000122
chr1	23913361	23913361	*	0.0213829	0.05106	1.57729	1621	6646	NM_001032397	+	transcription factor 21	GO:0000122
chr1	23913383	23913383	*	0.610493	0.510504	-0.478019	1622	6668	NM_001032397	+	transcription factor 21	GO:0000122
chr1	23913408	23913408	*	1	0.67273	0	1623	6693	NM_001032397	+	transcription factor 21	GO:0000122
chr1	23913457	23913457	*	0.0961484	0.148248	-2.20622	1624	6742	NM_001032397	+	transcription factor 21	GO:0000122
chr1	23958360	23958360	*	0.635545	0.523296	1.13011	1625	-18794	XM_006227722	+	TATA-box binding protein like 1	GO:0000126
chr1	23968316	23968316	*	0.678815	0.544959	0.703736	1626	-8838	XM_006227722	+	TATA-box binding protein like 1	GO:0000126
chr1	23968381	23968381	*	0.795722	0.599076	0.303566	1627	-8773	XM_006227722	+	TATA-box binding protein like 1	GO:0000126
chr1	23968590	23968590	*	0.0826954	0.133674	2.9559	1628	-8564	XM_006227722	+	TATA-box binding protein like 1	GO:0000126
chr1	23968658	23968658	*	0.103865	0.156266	-2.39311	1629	-8496	XM_006227722	+	TATA-box binding protein like 1	GO:0000126
chr1	24008424	24008424	*	0.0015429	0.0074834	7.46964	1630	17877	XM_017589742	+	TATA-box binding protein like 1	GO:0000126
chr1	24008439	24008439	*	0.000540864	0.00344211	8.30849	1631	17892	XM_017589742	+	TATA-box binding protein like 1	GO:0000126
chr1	24008445	24008445	*	2.72595e-06	6.22573e-05	11.9854	1632	17898	XM_017589742	+	TATA-box binding protein like 1	GO:0000126
chr1	24008698	24008698	*	0.66927	0.540449	0.498951	1633	18151	XM_017589742	+	TATA-box binding protein like 1	GO:0000126
chr1	24011747	24011747	*	0.927576	0.654093	-0.253715	1634	21200	XM_017589742	+	TATA-box binding protein like 1	GO:0000126
chr1	24051901	24051901	*	0.954953	0.664307	-0.241228	1635	4473	NM_001107451	-	solute carrier family 2 member 12	GO:0005351
chr1	24051902	24051902	*	0.489005	0.443541	1.92116	1636	4472	NM_001107451	-	solute carrier family 2 member 12	GO:0005351
chr1	24051913	24051913	*	0.00116032	0.006073	-5.34066	1637	4461	NM_001107451	-	solute carrier family 2 member 12	GO:0005351
chr1	24052002	24052002	*	0.555279	0.480873	1.6116	1638	4372	NM_001107451	-	solute carrier family 2 member 12	GO:0005351
chr1	24052003	24052003	*	2.51583e-07	9.72273e-06	-12.3264	1639	4371	NM_001107451	-	solute carrier family 2 member 12	GO:0005351
chr1	24052017	24052017	*	0.424984	0.405154	2.2197	1640	4357	NM_001107451	-	solute carrier family 2 member 12	GO:0005351
chr1	24052066	24052066	*	0.273513	0.302707	-1.29435	1641	4308	NM_001107451	-	solute carrier family 2 member 12	GO:0005351
chr1	24052094	24052094	*	0.0233851	0.0545062	-2.64648	1642	4280	NM_001107451	-	solute carrier family 2 member 12	GO:0005351
chr1	24052106	24052106	*	0.0292941	0.0641223	2.03685	1643	4268	NM_001107451	-	solute carrier family 2 member 12	GO:0005351
chr1	24052114	24052114	*	0.241095	0.278735	3.16946	1644	4260	NM_001107451	-	solute carrier family 2 member 12	GO:0005351
chr1	24052115	24052115	*	0.997299	0.67273	-0.00862982	1645	4259	NM_001107451	-	solute carrier family 2 member 12	GO:0005351
chr1	24127788	24127788	*	0.0924961	0.144281	3.06721	1646	34255	XR_001835566	-	uncharacterized LOC108349504	NA
chr1	24127887	24127887	*	0.500613	0.450191	-0.510436	1647	34156	XR_001835566	-	uncharacterized LOC108349504	NA
chr1	24127903	24127903	*	0.645111	0.528157	0.56783	1648	34140	XR_001835566	-	uncharacterized LOC108349504	NA
chr1	24127916	24127916	*	0.513341	0.457405	0.839564	1649	34127	XR_001835566	-	uncharacterized LOC108349504	NA
chr1	24127953	24127953	*	0.899519	0.642811	0.067508	1650	34090	XR_001835566	-	uncharacterized LOC108349504	NA
chr1	24135683	24135683	*	0.0742403	0.123939	5.06962	1651	26360	XR_001835566	-	uncharacterized LOC108349504	NA
chr1	24210638	24210638	*	0.000739764	0.00433751	3.88499	1652	-17072	NM_001193569	-	serum/glucocorticoid regulated kinase 1	GO:0004672
chr1	24210673	24210673	*	0.106895	0.159414	-1.56321	1653	-17107	NM_001193569	-	serum/glucocorticoid regulated kinase 1	GO:0004672
chr1	24210699	24210699	*	0.0152718	0.0400489	-3.25358	1654	-17133	NM_001193569	-	serum/glucocorticoid regulated kinase 1	GO:0004672
chr1	24210888	24210888	*	0.850969	0.62296	0.198266	1655	-17322	NM_001193569	-	serum/glucocorticoid regulated kinase 1	GO:0004672
chr1	24210893	24210893	*	0.00440124	0.0161313	-1.81683	1656	-17327	NM_001193569	-	serum/glucocorticoid regulated kinase 1	GO:0004672
chr1	24210895	24210895	*	2.75655e-06	6.2756e-05	-3.31754	1657	-17329	NM_001193569	-	serum/glucocorticoid regulated kinase 1	GO:0004672
chr1	24210903	24210903	*	0.0736985	0.123347	-1.12287	1658	-17337	NM_001193569	-	serum/glucocorticoid regulated kinase 1	GO:0004672
chr1	24223789	24223789	*	0.693253	0.55178	-0.209203	1659	-30223	NM_001193569	-	serum/glucocorticoid regulated kinase 1	GO:0004672
chr1	24223817	24223817	*	0.0099183	0.0292868	2.80606	1660	-30251	NM_001193569	-	serum/glucocorticoid regulated kinase 1	GO:0004672
chr1	24223908	24223908	*	0.996095	0.67273	0.00618453	1661	-30342	NM_001193569	-	serum/glucocorticoid regulated kinase 1	GO:0004672
chr1	24254358	24254358	*	0.0254712	0.0579723	8.51449	1662	-47857	XR_001835570	+	uncharacterized LOC108349236	NA
chr1	24377612	24377612	*	0.964896	0.668068	0.158034	1663	-42721	XR_001835572	-	uncharacterized LOC108349238	NA
chr1	24438674	24438674	*	0.0183203	0.0457109	4.23601	1664	39022	XR_001835574	-	uncharacterized LOC108349468	NA
chr1	24438752	24438752	*	0.499984	0.449852	-1.8739	1665	38944	XR_001835574	-	uncharacterized LOC108349468	NA
chr1	24438771	24438771	*	0.291392	0.315656	-2.92123	1666	38925	XR_001835574	-	uncharacterized LOC108349468	NA
chr1	24438780	24438780	*	0.00802337	0.0250593	-7.13918	1667	38916	XR_001835574	-	uncharacterized LOC108349468	NA
chr1	24438790	24438790	*	0.00946259	0.0282925	-7.15146	1668	38906	XR_001835574	-	uncharacterized LOC108349468	NA
chr1	24438812	24438812	*	6.75743e-05	0.000724435	-11.0811	1669	38884	XR_001835574	-	uncharacterized LOC108349468	NA
chr1	24460714	24460714	*	0.464092	0.428917	-1.79559	1670	16982	XR_001835574	-	uncharacterized LOC108349468	NA
chr1	24528436	24528436	*	0.666762	0.539197	-0.253901	1671	703	XR_001835576	-	uncharacterized LOC108349468	NA
chr1	24528440	24528440	*	0.000145878	0.00129744	-12.4822	1672	699	XR_001835576	-	uncharacterized LOC108349468	NA
chr1	24528504	24528504	*	0.00195198	0.00890001	-10.3608	1673	635	XR_001835576	-	uncharacterized LOC108349468	NA
chr1	24528562	24528562	*	0.427799	0.406884	-2.5976	1674	577	XR_001835576	-	uncharacterized LOC108349468	NA
chr1	24528586	24528586	*	3.28571e-14	2.54703e-11	-23.3124	1675	553	XR_001835576	-	uncharacterized LOC108349468	NA
chr1	24528624	24528624	*	0.00471901	0.0169908	-8.63905	1676	515	XR_001835576	-	uncharacterized LOC108349468	NA
chr1	24631508	24631508	*	0.604757	0.507455	-0.26979	1677	-26846	XM_006227725	-	rCG41957-like	NA
chr1	24631539	24631539	*	0.0258964	0.0586675	4.50472	1678	-26877	XM_006227725	-	rCG41957-like	NA
chr1	24631564	24631564	*	0.00138325	0.00691791	6.38491	1679	-26902	XM_006227725	-	rCG41957-like	NA
chr1	24631577	24631577	*	0.0421189	0.0829979	3.81219	1680	-26915	XM_006227725	-	rCG41957-like	NA
chr1	24631790	24631790	*	0.966643	0.66873	0.0876365	1681	-27128	XM_006227725	-	rCG41957-like	NA
chr1	24670430	24670430	*	0.841804	0.619122	0.211473	1682	-25163	XR_001836246	+	uncharacterized LOC108349801	NA
chr1	24670512	24670512	*	0.0315823	0.0677316	-1.84306	1683	-25081	XR_001836246	+	uncharacterized LOC108349801	NA
chr1	24670543	24670543	*	0.383953	0.379041	0.587325	1684	-25050	XR_001836246	+	uncharacterized LOC108349801	NA
chr1	24755222	24755222	*	0.43265	0.409752	-0.543019	1685	17438	XR_001836243	+	uncharacterized LOC102546868	NA
chr1	24755223	24755223	*	4.47661e-09	4.00409e-07	4.59257	1686	17439	XR_001836243	+	uncharacterized LOC102546868	NA
chr1	25017670	25017670	*	0.00600002	0.0202647	-1.77438	1687	8638	XM_017590491	-	similar to RIKEN cDNA 5031410I06	NA
chr1	25017846	25017846	*	0.00251316	0.0106725	3.23052	1688	8462	XM_017590491	-	similar to RIKEN cDNA 5031410I06	NA
chr1	25017866	25017866	*	0.781902	0.59282	-0.203474	1689	8442	XM_017590491	-	similar to RIKEN cDNA 5031410I06	NA
chr1	25017904	25017904	*	0.000754024	0.00440308	-4.96836	1690	8404	XM_017590491	-	similar to RIKEN cDNA 5031410I06	NA
chr1	25168758	25168758	*	0.0297941	0.0648977	-3.04345	1691	-4331	NM_001108459	+	clavesin 2	GO:0005768
chr1	25169034	25169034	*	0.803207	0.602352	0.125356	1692	-4055	NM_001108459	+	clavesin 2	GO:0005768
chr1	25174702	25174702	*	0.683163	0.546967	0.294532	1693	1615	NM_001108459	+	clavesin 2	GO:0005768
chr1	25174719	25174719	*	0.0022802	0.00994697	-2.90429	1694	1632	NM_001108459	+	clavesin 2	GO:0005768
chr1	25174723	25174723	*	0.214535	0.258331	2.28318	1695	1636	NM_001108459	+	clavesin 2	GO:0005768
chr1	25174730	25174730	*	0.0169888	0.0432155	3.81979	1696	1643	NM_001108459	+	clavesin 2	GO:0005768
chr1	25174743	25174743	*	0.000156749	0.00136963	-4.80561	1697	1656	NM_001108459	+	clavesin 2	GO:0005768
chr1	25174752	25174752	*	0.693598	0.551955	-0.402541	1698	1665	NM_001108459	+	clavesin 2	GO:0005768
chr1	25174775	25174775	*	0.467373	0.430856	1.63271	1699	1688	NM_001108459	+	clavesin 2	GO:0005768
chr1	25174785	25174785	*	0.868953	0.630304	-0.318173	1700	1698	NM_001108459	+	clavesin 2	GO:0005768
chr1	25174812	25174812	*	0.0308855	0.0666113	-6.20248	1701	1725	NM_001108459	+	clavesin 2	GO:0005768
chr1	25353454	25353454	*	0.822395	0.610747	0.191978	1702	180367	NM_001108459	+	clavesin 2	GO:0005768
chr1	25353552	25353552	*	0.504177	0.452152	-0.573538	1703	180465	NM_001108459	+	clavesin 2	GO:0005768
chr1	25644137	25644137	*	0.0169028	0.0430526	-3.24915	1704	143528	NM_021666	-	triadin	GO:0005102
chr1	25743599	25743599	*	0.0550902	0.100491	-3.08602	1705	44066	NM_021666	-	triadin	GO:0005102
chr1	25772954	25772954	*	0.553588	0.479966	-0.615441	1706	14711	NM_021666	-	triadin	GO:0005102
chr1	25773170	25773170	*	0.254278	0.288669	1.52701	1707	14495	NM_021666	-	triadin	GO:0005102
chr1	25773179	25773179	*	0.0311885	0.0671026	-1.14403	1708	14486	NM_021666	-	triadin	GO:0005102
chr1	25952875	25952875	*	5.99649e-06	0.000114446	-10.0446	1709	52834	XR_001836364	+	uncharacterized LOC108349833	NA
chr1	25952925	25952925	*	0.885178	0.6368	0.447593	1710	52884	XR_001836364	+	uncharacterized LOC108349833	NA
chr1	25953004	25953004	*	0.156632	0.207809	-3.56165	1711	52963	XR_001836364	+	uncharacterized LOC108349833	NA
chr1	25953024	25953024	*	0.672866	0.542187	-0.874669	1712	52983	XR_001836364	+	uncharacterized LOC108349833	NA
chr1	25953046	25953046	*	0.912686	0.648108	-0.204744	1713	53005	XR_001836364	+	uncharacterized LOC108349833	NA
chr1	25953056	25953056	*	0.58347	0.496299	-0.661326	1714	53015	XR_001836364	+	uncharacterized LOC108349833	NA
chr1	26085067	26085067	*	0.0303908	0.0658658	-6.8096	1715	54612	XR_001836365	+	uncharacterized LOC108348575	NA
chr1	26085342	26085342	*	4.22853e-06	8.76639e-05	12.0595	1716	54887	XR_001836365	+	uncharacterized LOC108348575	NA
chr1	26085412	26085412	*	0.695249	0.552748	-0.300479	1717	54957	XR_001836365	+	uncharacterized LOC108348575	NA
chr1	26140869	26140869	*	0.000471886	0.00310028	3.98823	1718	110414	XR_001836365	+	uncharacterized LOC108348575	NA
chr1	26140897	26140897	*	0.80096	0.60133	0.492301	1719	110442	XR_001836365	+	uncharacterized LOC108348575	NA
chr1	26140912	26140912	*	0.57559	0.492031	-0.904672	1720	110457	XR_001836365	+	uncharacterized LOC108348575	NA
chr1	26140920	26140920	*	0.660012	0.53575	-0.40509	1721	110465	XR_001836365	+	uncharacterized LOC108348575	NA
chr1	26140968	26140968	*	0.0121832	0.0339893	3.92285	1722	110513	XR_001836365	+	uncharacterized LOC108348575	NA
chr1	26140990	26140990	*	0.204643	0.250321	0.963005	1723	110535	XR_001836365	+	uncharacterized LOC108348575	NA
chr1	26148862	26148862	*	0.211356	0.255711	-0.751809	1724	118407	XR_001836365	+	uncharacterized LOC108348575	NA
chr1	26148890	26148890	*	0.912142	0.647859	-0.148352	1725	118435	XR_001836365	+	uncharacterized LOC108348575	NA
chr1	26148900	26148900	*	0.0791864	0.129708	4.46342	1726	118445	XR_001836365	+	uncharacterized LOC108348575	NA
chr1	26148903	26148903	*	0.755354	0.580975	0.312101	1727	118448	XR_001836365	+	uncharacterized LOC108348575	NA
chr1	26148905	26148905	*	0.0118717	0.0333344	-2.11362	1728	118450	XR_001836365	+	uncharacterized LOC108348575	NA
chr1	26148913	26148913	*	0.410498	0.396043	0.663374	1729	118458	XR_001836365	+	uncharacterized LOC108348575	NA
chr1	26148962	26148962	*	0.0220712	0.0522403	5.87302	1730	118507	XR_001836365	+	uncharacterized LOC108348575	NA
chr1	26148984	26148984	*	0.000462008	0.00305235	3.22516	1731	118529	XR_001836365	+	uncharacterized LOC108348575	NA
chr1	26150490	26150490	*	5.03346e-09	4.35558e-07	-4.08163	1732	120035	XR_001836365	+	uncharacterized LOC108348575	NA
chr1	26150732	26150732	*	0.338904	0.348816	-2.80388	1733	120277	XR_001836365	+	uncharacterized LOC108348575	NA
chr1	26150773	26150773	*	0.0187774	0.0465221	-5.71831	1734	120318	XR_001836365	+	uncharacterized LOC108348575	NA
chr1	26150789	26150789	*	0.645704	0.528452	-0.579484	1735	120334	XR_001836365	+	uncharacterized LOC108348575	NA
chr1	26155249	26155249	*	0.354772	0.35959	-0.943771	1736	124794	XR_001836365	+	uncharacterized LOC108348575	NA
chr1	26155259	26155259	*	0.379787	0.376306	3.17883	1737	124804	XR_001836365	+	uncharacterized LOC108348575	NA
chr1	26155289	26155289	*	0.0365947	0.0751679	-7.21298	1738	124834	XR_001836365	+	uncharacterized LOC108348575	NA
chr1	26155316	26155316	*	0.501332	0.450646	-1.00802	1739	124861	XR_001836365	+	uncharacterized LOC108348575	NA
chr1	26155328	26155328	*	0.671058	0.54126	0.44005	1740	124873	XR_001836365	+	uncharacterized LOC108348575	NA
chr1	26155332	26155332	*	0.625691	0.518238	0.346393	1741	124877	XR_001836365	+	uncharacterized LOC108348575	NA
chr1	26155343	26155343	*	0.787628	0.595473	-0.191199	1742	124888	XR_001836365	+	uncharacterized LOC108348575	NA
chr1	26155346	26155346	*	0.00021173	0.0017072	-4.15298	1743	124891	XR_001836365	+	uncharacterized LOC108348575	NA
chr1	26155669	26155669	*	0.778158	0.591117	0.186641	1744	125214	XR_001836365	+	uncharacterized LOC108348575	NA
chr1	26155693	26155693	*	0.00060373	0.00373705	-2.14756	1745	125238	XR_001836365	+	uncharacterized LOC108348575	NA
chr1	26155712	26155712	*	0.079113	0.129622	0.968884	1746	125257	XR_001836365	+	uncharacterized LOC108348575	NA
chr1	26155714	26155714	*	0.573456	0.490801	-0.360346	1747	125259	XR_001836365	+	uncharacterized LOC108348575	NA
chr1	26155728	26155728	*	0.00788236	0.0247399	3.59914	1748	125273	XR_001836365	+	uncharacterized LOC108348575	NA
chr1	26155755	26155755	*	0.00231485	0.0100543	4.56604	1749	125300	XR_001836365	+	uncharacterized LOC108348575	NA
chr1	26289049	26289049	*	0.129907	0.182515	2.54542	1750	258594	XR_001836365	+	uncharacterized LOC108348575	NA
chr1	26289065	26289065	*	0.161466	0.21229	-2.01784	1751	258610	XR_001836365	+	uncharacterized LOC108348575	NA
chr1	26289109	26289109	*	0.894518	0.64064	-0.355709	1752	258654	XR_001836365	+	uncharacterized LOC108348575	NA
chr1	26289137	26289137	*	1.46581e-09	1.62519e-07	12.488	1753	258682	XR_001836365	+	uncharacterized LOC108348575	NA
chr1	26289278	26289278	*	0.000152237	0.00133914	-8.20229	1754	258823	XR_001836365	+	uncharacterized LOC108348575	NA
chr1	26618403	26618403	*	0.138194	0.190426	2.12119	1755	587948	XR_001836365	+	uncharacterized LOC108348575	NA
chr1	26618461	26618461	*	0.271046	0.300983	3.2682	1756	588006	XR_001836365	+	uncharacterized LOC108348575	NA
chr1	26618477	26618477	*	0.168709	0.218852	4.03743	1757	588022	XR_001836365	+	uncharacterized LOC108348575	NA
chr1	26618487	26618487	*	0.0396172	0.0795614	-4.82268	1758	588032	XR_001836365	+	uncharacterized LOC108348575	NA
chr1	26618498	26618498	*	0.201875	0.247962	-2.79121	1759	588043	XR_001836365	+	uncharacterized LOC108348575	NA
chr1	26618518	26618518	*	0.926037	0.653495	-0.2109	1760	588063	XR_001836365	+	uncharacterized LOC108348575	NA
chr1	26618520	26618520	*	0.625622	0.518218	-1.42077	1761	588065	XR_001836365	+	uncharacterized LOC108348575	NA
chr1	26618531	26618531	*	0.54572	0.475681	-1.78908	1762	588076	XR_001836365	+	uncharacterized LOC108348575	NA
chr1	26618540	26618540	*	0.876842	0.633507	0.645283	1763	588085	XR_001836365	+	uncharacterized LOC108348575	NA
chr1	26619882	26619882	*	0.00880241	0.0268325	-4.63439	1764	589427	XR_001836365	+	uncharacterized LOC108348575	NA
chr1	26619883	26619883	*	0.75442	0.580597	0.131715	1765	589428	XR_001836365	+	uncharacterized LOC108348575	NA
chr1	26619904	26619904	*	0.544711	0.475122	1.34153	1766	589449	XR_001836365	+	uncharacterized LOC108348575	NA
chr1	26619905	26619905	*	0.000282148	0.00211134	-5.6904	1767	589450	XR_001836365	+	uncharacterized LOC108348575	NA
chr1	26619950	26619950	*	0.0141052	0.0377571	-4.22665	1768	589495	XR_001836365	+	uncharacterized LOC108348575	NA
chr1	26619951	26619951	*	3.59298e-06	7.70997e-05	5.14048	1769	589496	XR_001836365	+	uncharacterized LOC108348575	NA
chr1	26619954	26619954	*	0.371184	0.370581	1.70309	1770	589499	XR_001836365	+	uncharacterized LOC108348575	NA
chr1	26619955	26619955	*	0.0348554	0.0726474	2.94534	1771	589500	XR_001836365	+	uncharacterized LOC108348575	NA
chr1	26619988	26619988	*	0.00689354	0.0224277	-5.28051	1772	589533	XR_001836365	+	uncharacterized LOC108348575	NA
chr1	26619989	26619989	*	0.959913	0.66607	-0.0660118	1773	589534	XR_001836365	+	uncharacterized LOC108348575	NA
chr1	26619991	26619991	*	0.00263435	0.0110479	-4.43432	1774	589536	XR_001836365	+	uncharacterized LOC108348575	NA
chr1	26619992	26619992	*	0.085907	0.137139	-1.7071	1775	589537	XR_001836365	+	uncharacterized LOC108348575	NA
chr1	26620011	26620011	*	0.83197	0.615129	-0.164935	1776	589556	XR_001836365	+	uncharacterized LOC108348575	NA
chr1	26620012	26620012	*	0.110123	0.162704	-1.26524	1777	589557	XR_001836365	+	uncharacterized LOC108348575	NA
chr1	26900831	26900831	*	0.822814	0.610923	-0.235164	1778	-572420	XM_017590417	+	sodium/potassium transporting ATPase interacting 2	GO:0005886
chr1	26900856	26900856	*	0.91066	0.6473	0.0802978	1779	-572395	XM_017590417	+	sodium/potassium transporting ATPase interacting 2	GO:0005886
chr1	26900859	26900859	*	0.703941	0.557048	0.295929	1780	-572392	XM_017590417	+	sodium/potassium transporting ATPase interacting 2	GO:0005886
chr1	26900892	26900892	*	0.438283	0.413268	0.926708	1781	-572359	XM_017590417	+	sodium/potassium transporting ATPase interacting 2	GO:0005886
chr1	26900900	26900900	*	0.0273033	0.0609921	-4.41747	1782	-572351	XM_017590417	+	sodium/potassium transporting ATPase interacting 2	GO:0005886
chr1	26900970	26900970	*	0.000232855	0.00182868	4.09538	1783	-572281	XM_017590417	+	sodium/potassium transporting ATPase interacting 2	GO:0005886
chr1	26900989	26900989	*	0.000144173	0.00128572	-5.48476	1784	-572262	XM_017590417	+	sodium/potassium transporting ATPase interacting 2	GO:0005886
chr1	26901013	26901013	*	0.0103145	0.0301349	-1.63999	1785	-572238	XM_017590417	+	sodium/potassium transporting ATPase interacting 2	GO:0005886
chr1	27355406	27355406	*	0.967807	0.669095	-0.0294691	1786	-117845	XM_017590417	+	sodium/potassium transporting ATPase interacting 2	GO:0005886
chr1	27355580	27355580	*	0.878387	0.63412	0.251881	1787	-117671	XM_017590417	+	sodium/potassium transporting ATPase interacting 2	GO:0005886
chr1	27355602	27355602	*	0.779218	0.591625	0.465958	1788	-117649	XM_017590417	+	sodium/potassium transporting ATPase interacting 2	GO:0005886
chr1	27355621	27355621	*	0.0792444	0.129765	2.19846	1789	-117630	XM_017590417	+	sodium/potassium transporting ATPase interacting 2	GO:0005886
chr1	27422739	27422739	*	0.974767	0.671633	0.0154695	1790	-50512	XM_017590417	+	sodium/potassium transporting ATPase interacting 2	GO:0005886
chr1	27423043	27423043	*	0.0389693	0.0786424	4.52095	1791	-50208	XM_017590417	+	sodium/potassium transporting ATPase interacting 2	GO:0005886
chr1	27423065	27423065	*	0.000460543	0.00304537	4.14296	1792	-50186	XM_017590417	+	sodium/potassium transporting ATPase interacting 2	GO:0005886
chr1	27423084	27423084	*	0.000121116	0.00112733	-4.92065	1793	-50167	XM_017590417	+	sodium/potassium transporting ATPase interacting 2	GO:0005886
chr1	27595799	27595799	*	0.0267313	0.0600555	-2.55483	1794	-17514	XM_017589869	+	40S ribosomal protein S27-like	NA
chr1	27596224	27596224	*	0.793029	0.597829	0.442973	1795	-17089	XM_017589869	+	40S ribosomal protein S27-like	NA
chr1	27641429	27641429	*	0.138165	0.190399	-1.63999	1796	28118	XM_017589869	+	40S ribosomal protein S27-like	NA
chr1	27641495	27641495	*	0.49704	0.448226	0.914979	1797	28184	XM_017589869	+	40S ribosomal protein S27-like	NA
chr1	27641520	27641520	*	0.959331	0.665855	-0.0890854	1798	28209	XM_017589869	+	40S ribosomal protein S27-like	NA
chr1	27641521	27641521	*	0.00614913	0.020621	8.08675	1799	28210	XM_017589869	+	40S ribosomal protein S27-like	NA
chr1	27730976	27730976	*	0.0586783	0.105148	-0.841343	1800	117665	XM_017589869	+	40S ribosomal protein S27-like	NA
chr1	27731176	27731176	*	9.57788e-06	0.000165513	3.48318	1801	117865	XM_017589869	+	40S ribosomal protein S27-like	NA
chr1	27731195	27731195	*	1.17762e-09	1.37793e-07	4.3192	1802	117884	XM_017589869	+	40S ribosomal protein S27-like	NA
chr1	28032194	28032194	*	0.0655379	0.113694	2.05343	1803	207094	XR_001835579	-	uncharacterized LOC108349505	NA
chr1	28032220	28032220	*	0.190732	0.238509	-1.69828	1804	207068	XR_001835579	-	uncharacterized LOC108349505	NA
chr1	28061037	28061037	*	0.965623	0.668377	0.0214278	1805	178251	XR_001835579	-	uncharacterized LOC108349505	NA
chr1	28061260	28061260	*	0.135852	0.188234	4.72469	1806	178028	XR_001835579	-	uncharacterized LOC108349505	NA
chr1	28061262	28061262	*	0.324814	0.33917	-3.12568	1807	178026	XR_001835579	-	uncharacterized LOC108349505	NA
chr1	28061282	28061282	*	0.000193722	0.0015994	11.8839	1808	178006	XR_001835579	-	uncharacterized LOC108349505	NA
chr1	28061303	28061303	*	0.00485525	0.0173644	9.28021	1809	177985	XR_001835579	-	uncharacterized LOC108349505	NA
chr1	28171676	28171676	*	0.628939	0.519868	1.69394	1810	67612	XR_001835579	-	uncharacterized LOC108349505	NA
chr1	28302290	28302290	*	0.00460133	0.0166813	-3.23979	1811	332	NM_001106204	+	ring finger protein 217	GO:0000151
chr1	28411817	28411817	*	0.00152896	0.0074344	-2.99166	1812	-43132	XM_006227739	+	TPD52 like 1	GO:0000086
chr1	28455395	28455395	*	0.0662981	0.114611	1.19255	1813	346	NM_001044295	+	TPD52 like 1	GO:0000086
chr1	28477678	28477678	*	0.00112031	0.00591618	9.5361	1814	22629	NM_001044295	+	TPD52 like 1	GO:0000086
chr1	28658126	28658126	*	0.0848697	0.13603	-1.83272	1815	-58011	XM_008758672	-	HD domain containing 2	GO:0002953
chr1	28658189	28658189	*	0.562279	0.484741	-0.53056	1816	-58074	XM_008758672	-	HD domain containing 2	GO:0002953
chr1	28658303	28658303	*	0.723631	0.566258	0.714769	1817	-58188	XM_008758672	-	HD domain containing 2	GO:0002953
chr1	28658311	28658311	*	0.283864	0.310213	-0.614251	1818	-58196	XM_008758672	-	HD domain containing 2	GO:0002953
chr1	28995411	28995411	*	0.0378119	0.076978	4.7067	1819	-195759	NM_130417	+	hes-related family bHLH transcription factor with YRPW motif 2	GO:0000122
chr1	28995421	28995421	*	1.71459e-07	7.15546e-06	10.8363	1820	-195749	NM_130417	+	hes-related family bHLH transcription factor with YRPW motif 2	GO:0000122
chr1	28995463	28995463	*	0.0747401	0.124505	4.70014	1821	-195707	NM_130417	+	hes-related family bHLH transcription factor with YRPW motif 2	GO:0000122
chr1	28995497	28995497	*	0.00956016	0.0285126	1.95641	1822	-195673	NM_130417	+	hes-related family bHLH transcription factor with YRPW motif 2	GO:0000122
chr1	29143562	29143562	*	0.433934	0.410553	0.388371	1823	-47608	NM_130417	+	hes-related family bHLH transcription factor with YRPW motif 2	GO:0000122
chr1	29143858	29143858	*	0.020757	0.0499836	-1.55119	1824	-47312	NM_130417	+	hes-related family bHLH transcription factor with YRPW motif 2	GO:0000122
chr1	29143877	29143877	*	0.304949	0.325172	-0.857632	1825	-47293	NM_130417	+	hes-related family bHLH transcription factor with YRPW motif 2	GO:0000122
chr1	29190143	29190143	*	0.213697	0.257689	-0.643504	1826	-1027	NM_130417	+	hes-related family bHLH transcription factor with YRPW motif 2	GO:0000122
chr1	29199993	29199993	*	5.61604e-07	1.81395e-05	-9.70774	1827	8825	NM_130417	+	hes-related family bHLH transcription factor with YRPW motif 2	GO:0000122
chr1	29199997	29199997	*	0.781162	0.592522	-0.603829	1828	8829	NM_130417	+	hes-related family bHLH transcription factor with YRPW motif 2	GO:0000122
chr1	29200014	29200014	*	0.00602017	0.0203094	-6.4423	1829	8846	NM_130417	+	hes-related family bHLH transcription factor with YRPW motif 2	GO:0000122
chr1	29200042	29200042	*	0.322888	0.337861	-2.63546	1830	8874	NM_130417	+	hes-related family bHLH transcription factor with YRPW motif 2	GO:0000122
chr1	29200136	29200136	*	0.0782169	0.128577	3.07037	1831	8968	NM_130417	+	hes-related family bHLH transcription factor with YRPW motif 2	GO:0000122
chr1	29200143	29200143	*	0.0836068	0.134651	1.57777	1832	8975	NM_130417	+	hes-related family bHLH transcription factor with YRPW motif 2	GO:0000122
chr1	29210851	29210851	*	0.00915227	0.0276121	-3.81173	1833	-14876	XM_008758675	+	nuclear receptor coactivator 7	GO:0030374
chr1	29211035	29211035	*	0.271295	0.301179	1.42979	1834	-14692	XM_008758675	+	nuclear receptor coactivator 7	GO:0030374
chr1	29211072	29211072	*	0.148859	0.20063	1.66974	1835	-14655	XM_008758675	+	nuclear receptor coactivator 7	GO:0030374
chr1	29211085	29211085	*	0.00135623	0.00682024	-1.48255	1836	-14642	XM_008758675	+	nuclear receptor coactivator 7	GO:0030374
chr1	29216360	29216360	*	0.851996	0.623433	0.122587	1837	-9367	XM_008758675	+	nuclear receptor coactivator 7	GO:0030374
chr1	29216380	29216380	*	0.0100307	0.0295306	0.828152	1838	-9347	XM_008758675	+	nuclear receptor coactivator 7	GO:0030374
chr1	29216386	29216386	*	0.000458361	0.00303512	1.16427	1839	-9341	XM_008758675	+	nuclear receptor coactivator 7	GO:0030374
chr1	29216425	29216425	*	0.121472	0.174194	-0.514234	1840	-9302	XM_008758675	+	nuclear receptor coactivator 7	GO:0030374
chr1	29216514	29216514	*	0.01606	0.0415355	-1.89428	1841	-9213	XM_008758675	+	nuclear receptor coactivator 7	GO:0030374
chr1	29216554	29216554	*	0.486728	0.442185	0.163716	1842	-9173	XM_008758675	+	nuclear receptor coactivator 7	GO:0030374
chr1	29331512	29331512	*	0.00202404	0.00914118	-3.01819	1843	22000	XR_001835580	-	uncharacterized LOC108348877	NA
chr1	29331659	29331659	*	0.299496	0.321316	-0.997786	1844	21853	XR_001835580	-	uncharacterized LOC108348877	NA
chr1	29375827	29375827	*	0.46618	0.430159	1.0993	1845	1458	XM_006227760	+	nuclear receptor coactivator 7	GO:0030374
chr1	29570033	29570033	*	0.0226306	0.0532087	-1.88443	1846	134269	XM_006227749	+	tRNA methyltransferase 11 homolog	GO:0000049
chr1	29570106	29570106	*	0.0229449	0.0537427	1.17158	1847	134342	XM_006227749	+	tRNA methyltransferase 11 homolog	GO:0000049
chr1	29570220	29570220	*	0.0616367	0.108822	-1.10026	1848	134456	XM_006227749	+	tRNA methyltransferase 11 homolog	GO:0000049
chr1	29571542	29571542	*	0.560508	0.483735	0.595736	1849	135778	XM_006227749	+	tRNA methyltransferase 11 homolog	GO:0000049
chr1	29571813	29571813	*	0.0997933	0.152021	2.10303	1850	136049	XM_006227749	+	tRNA methyltransferase 11 homolog	GO:0000049
chr1	29571822	29571822	*	0.079125	0.129637	3.94711	1851	136058	XM_006227749	+	tRNA methyltransferase 11 homolog	GO:0000049
chr1	29655053	29655053	*	1.315e-05	0.000210864	4.9734	1852	219289	XM_006227749	+	tRNA methyltransferase 11 homolog	GO:0000049
chr1	29655261	29655261	*	0.016957	0.0431568	3.14106	1853	219497	XM_006227749	+	tRNA methyltransferase 11 homolog	GO:0000049
chr1	29721966	29721966	*	0.0279769	0.0620629	2.04004	1854	-193477	NM_001246319	+	centromere protein W	GO:0000278
chr1	29722101	29722101	*	0.745018	0.576289	0.424096	1855	-193342	NM_001246319	+	centromere protein W	GO:0000278
chr1	29799839	29799839	*	0.689044	0.549779	-1.5971	1856	-115604	NM_001246319	+	centromere protein W	GO:0000278
chr1	29799920	29799920	*	0.591093	0.500555	-1.57797	1857	-115523	NM_001246319	+	centromere protein W	GO:0000278
chr1	29799940	29799940	*	0.377238	0.374638	-3.78543	1858	-115503	NM_001246319	+	centromere protein W	GO:0000278
chr1	29799962	29799962	*	0.642223	0.526799	0.509649	1859	-115481	NM_001246319	+	centromere protein W	GO:0000278
chr1	29799972	29799972	*	0.634627	0.522813	0.519568	1860	-115471	NM_001246319	+	centromere protein W	GO:0000278
chr1	29859452	29859452	*	0.000531867	0.00339846	-7.17713	1861	-55991	NM_001246319	+	centromere protein W	GO:0000278
chr1	29859755	29859755	*	0.820448	0.609989	0.148056	1862	-55688	NM_001246319	+	centromere protein W	GO:0000278
chr1	30128208	30128208	*	0.00609652	0.0204837	6.61334	1863	212767	NM_001246319	+	centromere protein W	GO:0000278
chr1	30128287	30128287	*	0.327666	0.341015	-1.9038	1864	212846	NM_001246319	+	centromere protein W	GO:0000278
chr1	30128343	30128343	*	0.0238866	0.0553381	-2.1971	1865	212902	NM_001246319	+	centromere protein W	GO:0000278
chr1	30682951	30682951	*	0.0897276	0.141277	-0.961515	1866	904	NM_001100990	+	R-spondin 3	GO:0001525
chr1	30683003	30683003	*	1	0.67273	0	1867	956	NM_001100990	+	R-spondin 3	GO:0001525
chr1	30683119	30683119	*	0.000269479	0.00204069	4.76016	1868	1072	NM_001100990	+	R-spondin 3	GO:0001525
chr1	30683131	30683131	*	0.00184273	0.00852939	-3.03578	1869	1084	NM_001100990	+	R-spondin 3	GO:0001525
chr1	30826710	30826710	*	0.00616825	0.0206613	2.01614	1870	-30213	XM_006227744	+	ring finger protein 146	GO:0004842
chr1	30826875	30826875	*	0.397232	0.387632	0.735412	1871	-30048	XM_006227744	+	ring finger protein 146	GO:0004842
chr1	30832676	30832676	*	0.0973438	0.149548	-4.73236	1872	-24247	XM_006227744	+	ring finger protein 146	GO:0004842
chr1	30832705	30832705	*	0.762069	0.58401	-0.863706	1873	-24218	XM_006227744	+	ring finger protein 146	GO:0004842
chr1	30832784	30832784	*	0.0145882	0.0387149	3.43296	1874	-24139	XM_006227744	+	ring finger protein 146	GO:0004842
chr1	30832788	30832788	*	0.339298	0.349102	-1.77912	1875	-24135	XM_006227744	+	ring finger protein 146	GO:0004842
chr1	30832840	30832840	*	0.637303	0.524155	0.91424	1876	-24083	XM_006227744	+	ring finger protein 146	GO:0004842
chr1	30841708	30841708	*	5.70589e-12	1.89563e-09	-11.6184	1877	-15215	XM_006227744	+	ring finger protein 146	GO:0004842
chr1	30841932	30841932	*	0.534176	0.469131	-0.349069	1878	-14991	XM_006227744	+	ring finger protein 146	GO:0004842
chr1	30842004	30842004	*	0.438982	0.413684	-1.01951	1879	-14919	XM_006227744	+	ring finger protein 146	GO:0004842
chr1	30858239	30858239	*	0.11738	0.170049	-1.83381	1880	1309	XM_006227745	+	ring finger protein 146	GO:0004842
chr1	30858363	30858363	*	0.00010188	0.000985888	1.83904	1881	1433	XM_006227745	+	ring finger protein 146	GO:0004842
chr1	30918116	30918116	*	0.0842995	0.13541	-0.973863	1882	57	XM_006227746	-	ethylmalonyl-CoA decarboxylase 1	GO:0004300
chr1	30985798	30985798	*	0.856562	0.62517	-0.162568	1883	24530	XM_017589871	-	protein LEG1 homolog	NA
chr1	30985874	30985874	*	0.00732851	0.0234532	-2.00259	1884	24454	XM_017589871	-	protein LEG1 homolog	NA
chr1	31067770	31067770	*	0.10908	0.161635	-2.0568	1885	-12318	NM_001144859	-	Kiaa0408-like	GO:0005615
chr1	31067928	31067928	*	0.107179	0.15971	-1.26845	1886	-12476	NM_001144859	-	Kiaa0408-like	GO:0005615
chr1	31120930	31120930	*	0.297293	0.319836	1.27628	1887	3956	XM_017589873	-	SOGA family member 3	GO:0005615
chr1	31537372	31537372	*	0.804556	0.602852	-0.182951	1888	6231	NM_001109333	+	leucine rich repeat containing 14B	GO:0005737
chr1	31537397	31537397	*	0.336539	0.347196	-0.638004	1889	6256	NM_001109333	+	leucine rich repeat containing 14B	GO:0005737
chr1	31537470	31537470	*	0.0271789	0.0607912	5.00283	1890	6329	NM_001109333	+	leucine rich repeat containing 14B	GO:0005737
chr1	31537488	31537488	*	0.0843029	0.135411	4.22957	1891	6347	NM_001109333	+	leucine rich repeat containing 14B	GO:0005737
chr1	31537501	31537501	*	0.030445	0.0659417	4.78723	1892	6360	NM_001109333	+	leucine rich repeat containing 14B	GO:0005737
chr1	31537531	31537531	*	0.0430588	0.084332	5.04575	1893	6390	NM_001109333	+	leucine rich repeat containing 14B	GO:0005737
chr1	31622381	31622381	*	0.667803	0.539696	-0.172413	1894	19086	NM_001024285	+	aryl-hydrocarbon receptor repressor	GO:0000122
chr1	31622493	31622493	*	0.190116	0.237933	-0.946227	1895	19198	NM_001024285	+	aryl-hydrocarbon receptor repressor	GO:0000122
chr1	31622500	31622500	*	0.0605599	0.107477	1.50777	1896	19205	NM_001024285	+	aryl-hydrocarbon receptor repressor	GO:0000122
chr1	31622552	31622552	*	0.382081	0.377769	-1.33357	1897	19257	NM_001024285	+	aryl-hydrocarbon receptor repressor	GO:0000122
chr1	31642176	31642176	*	0.679999	0.545463	-0.2582	1898	29909	XM_006227799	-	uncharacterized LOC102548594	NA
chr1	31642508	31642508	*	0.00371364	0.0142237	4.44152	1899	29577	XM_006227799	-	uncharacterized LOC102548594	NA
chr1	31839083	31839083	*	0.0652616	0.113343	6.7198	1900	4072	XM_008758697	+	centrosomal protein 72	GO:0005813
chr1	31839084	31839084	*	0.00572256	0.0195679	2.91429	1901	4073	XM_008758697	+	centrosomal protein 72	GO:0005813
chr1	31839160	31839160	*	0.0765237	0.126601	-1.4574	1902	4149	XM_008758697	+	centrosomal protein 72	GO:0005813
chr1	31839166	31839166	*	0.217348	0.260597	-0.81371	1903	4155	XM_008758697	+	centrosomal protein 72	GO:0005813
chr1	31907708	31907708	*	0.494052	0.446535	-0.429063	1904	-16931	NM_001108461	-	tubulin polymerization promoting protein	GO:0001578
chr1	31907734	31907734	*	0.872316	0.63163	0.365961	1905	-16957	NM_001108461	-	tubulin polymerization promoting protein	GO:0001578
chr1	31907862	31907862	*	0.000848272	0.00480122	-7.31866	1906	-17085	NM_001108461	-	tubulin polymerization promoting protein	GO:0001578
chr1	31967871	31967871	*	0.00458989	0.0166521	-1.5528	1907	-13	NM_001107453	-	bromodomain containing 9	GO:0003674
chr1	32048375	32048375	*	0.02995	0.0651715	-3.21845	1908	-6015	XM_008758692	+	NKD inhibitor of WNT signaling pathway 2	GO:0005509
chr1	32048612	32048612	*	0.771562	0.588092	0.253911	1909	-5778	XM_008758692	+	NKD inhibitor of WNT signaling pathway 2	GO:0005509
chr1	32144145	32144145	*	0.119753	0.172425	-4.25764	1910	-1762	XM_017589092	-	solute carrier family 12 member 7	GO:0005886
chr1	32200122	32200122	*	0.074966	0.124763	-5.25334	1911	255	NM_001039722	+	solute carrier family 6 member 19	GO:0003674
chr1	32200134	32200134	*	0.257358	0.29095	2.17669	1912	267	NM_001039722	+	solute carrier family 6 member 19	GO:0003674
chr1	32200159	32200159	*	0.623586	0.517143	1.1371	1913	292	NM_001039722	+	solute carrier family 6 member 19	GO:0003674
chr1	32200316	32200316	*	0.247547	0.283554	-0.294118	1914	449	NM_001039722	+	solute carrier family 6 member 19	GO:0003674
chr1	32200323	32200323	*	0.00317488	0.0126857	1.85185	1915	456	NM_001039722	+	solute carrier family 6 member 19	GO:0003674
chr1	32200348	32200348	*	0.22532	0.266843	-1.34601	1916	481	NM_001039722	+	solute carrier family 6 member 19	GO:0003674
chr1	32232826	32232826	*	0.00354761	0.0137585	-10.1574	1917	11060	NM_017163	+	solute carrier family 6 member 18	GO:0003333
chr1	32243984	32243984	*	0.0402479	0.0804131	-0.571429	1918	22218	NM_017163	+	solute carrier family 6 member 18	GO:0003333
chr1	32244002	32244002	*	0.880308	0.634853	-0.345865	1919	22236	NM_017163	+	solute carrier family 6 member 18	GO:0003333
chr1	32244185	32244185	*	0.00056922	0.00357458	-2.81094	1920	22419	NM_017163	+	solute carrier family 6 member 18	GO:0003333
chr1	32244189	32244189	*	0.550915	0.478523	0.599408	1921	22423	NM_017163	+	solute carrier family 6 member 18	GO:0003333
chr1	32244193	32244193	*	0.175281	0.224923	1.35964	1922	22427	NM_017163	+	solute carrier family 6 member 18	GO:0003333
chr1	32244198	32244198	*	0.636558	0.523829	0.625662	1923	22432	NM_017163	+	solute carrier family 6 member 18	GO:0003333
chr1	32408368	32408368	*	0.27247	0.301963	-1.97418	1924	21550	NM_001100735	-	lysophosphatidylcholine acyltransferase 1	GO:0000139
chr1	32424525	32424525	*	0.183298	0.23201	2.24969	1925	5393	NM_001100735	-	lysophosphatidylcholine acyltransferase 1	GO:0000139
chr1	32424566	32424566	*	0.121733	0.174469	3.53199	1926	5352	NM_001100735	-	lysophosphatidylcholine acyltransferase 1	GO:0000139
chr1	32424707	32424707	*	0.194916	0.242181	-1.84952	1927	5211	NM_001100735	-	lysophosphatidylcholine acyltransferase 1	GO:0000139
chr1	32424722	32424722	*	4.84254e-14	3.58434e-11	22.7035	1928	5196	NM_001100735	-	lysophosphatidylcholine acyltransferase 1	GO:0000139
chr1	32424740	32424740	*	6.14053e-06	0.000116647	12.2247	1929	5178	NM_001100735	-	lysophosphatidylcholine acyltransferase 1	GO:0000139
chr1	32424768	32424768	*	0.944438	0.660477	-0.0633147	1930	5150	NM_001100735	-	lysophosphatidylcholine acyltransferase 1	GO:0000139
chr1	32470234	32470234	*	0.977451	0.67273	-0.0945001	1931	-40318	NM_001100735	-	lysophosphatidylcholine acyltransferase 1	GO:0000139
chr1	32530400	32530400	*	0.0342222	0.0716859	-5.97239	1932	40542	XM_006227803	-	39S ribosomal protein L36, mitochondrial-like	GO:0003735
chr1	32530401	32530401	*	0.661982	0.536694	0.676413	1933	40541	XM_006227803	-	39S ribosomal protein L36, mitochondrial-like	GO:0003735
chr1	32530437	32530437	*	0.130226	0.182817	3.04636	1934	40505	XM_006227803	-	39S ribosomal protein L36, mitochondrial-like	GO:0003735
chr1	32530488	32530488	*	0.00336345	0.0132177	-4.61478	1935	40454	XM_006227803	-	39S ribosomal protein L36, mitochondrial-like	GO:0003735
chr1	32530492	32530492	*	1.64385e-06	4.1987e-05	7.22331	1936	40450	XM_006227803	-	39S ribosomal protein L36, mitochondrial-like	GO:0003735
chr1	32530510	32530510	*	0.00203863	0.00919191	-3.49404	1937	40432	XM_006227803	-	39S ribosomal protein L36, mitochondrial-like	GO:0003735
chr1	32530513	32530513	*	0.626063	0.518412	0.673534	1938	40429	XM_006227803	-	39S ribosomal protein L36, mitochondrial-like	GO:0003735
chr1	32530524	32530524	*	0.982329	0.67273	-0.0371658	1939	40418	XM_006227803	-	39S ribosomal protein L36, mitochondrial-like	GO:0003735
chr1	32538971	32538971	*	0.235561	0.274644	4.97757	1940	31971	XM_006227803	-	39S ribosomal protein L36, mitochondrial-like	GO:0003735
chr1	32611514	32611514	*	0.00408361	0.0152695	-8.85133	1941	27159	XM_008758688	-	iroquois homeobox 4	GO:0005634
chr1	32611515	32611515	*	0.918094	0.65033	0.231417	1942	27158	XM_008758688	-	iroquois homeobox 4	GO:0005634
chr1	32611622	32611622	*	0.0620014	0.109242	5.4366	1943	27051	XM_008758688	-	iroquois homeobox 4	GO:0005634
chr1	32640750	32640750	*	0.0213952	0.0510773	-2.13452	1944	-1457	XM_008758685	-	iroquois homeobox 4	GO:0005634
chr1	32641061	32641061	*	0.0118013	0.0331827	-2.56365	1945	-1768	XM_008758685	-	iroquois homeobox 4	GO:0005634
chr1	32641292	32641292	*	0.0217134	0.0516278	-1.76158	1946	-1999	XM_008758685	-	iroquois homeobox 4	GO:0005634
chr1	32641316	32641316	*	0.026131	0.0590521	3.1679	1947	-2023	XM_008758685	-	iroquois homeobox 4	GO:0005634
chr1	32641321	32641321	*	0.0902058	0.141798	3.44672	1948	-2028	XM_008758685	-	iroquois homeobox 4	GO:0005634
chr1	32641439	32641439	*	0.436307	0.412106	0.594387	1949	1956	XM_017589079	-	iroquois homeobox 4	GO:0005634
chr1	32643351	32643351	*	0.00171084	0.00807403	3.30226	1950	44	XM_017589079	-	iroquois homeobox 4	GO:0005634
chr1	32645161	32645161	*	0.0351743	0.0731008	-1.91915	1951	-11	XM_006227779	-	iroquois homeobox 4	GO:0005634
chr1	32652470	32652470	*	0.135457	0.187845	-1.24747	1952	-7320	XM_006227779	-	iroquois homeobox 4	GO:0005634
chr1	32652490	32652490	*	0.469365	0.432116	1.37209	1953	-7340	XM_006227779	-	iroquois homeobox 4	GO:0005634
chr1	32652582	32652582	*	0.0292236	0.0640132	-5.12961	1954	-7432	XM_006227779	-	iroquois homeobox 4	GO:0005634
chr1	32652600	32652600	*	0.0123772	0.0343791	-6.52149	1955	-7450	XM_006227779	-	iroquois homeobox 4	GO:0005634
chr1	32652644	32652644	*	0.212413	0.256576	-4.05536	1956	-7494	XM_006227779	-	iroquois homeobox 4	GO:0005634
chr1	32661361	32661361	*	0.0400804	0.0801853	-2.90776	1957	-16211	XM_006227779	-	iroquois homeobox 4	GO:0005634
chr1	32661422	32661422	*	0.990574	0.67273	-0.0308123	1958	-16272	XM_006227779	-	iroquois homeobox 4	GO:0005634
chr1	32661458	32661458	*	0.386453	0.380598	-1.32019	1959	-16308	XM_006227779	-	iroquois homeobox 4	GO:0005634
chr1	32683883	32683883	*	0.215361	0.259006	-2.1165	1960	-38733	XM_006227779	-	iroquois homeobox 4	GO:0005634
chr1	32683987	32683987	*	0.455695	0.423847	0.768237	1961	-38837	XM_006227779	-	iroquois homeobox 4	GO:0005634
chr1	32753968	32753968	*	0.0776057	0.127858	3.35482	1962	-108818	XM_006227779	-	iroquois homeobox 4	GO:0005634
chr1	32754074	32754074	*	0.000648036	0.00393922	2.74473	1963	-108924	XM_006227779	-	iroquois homeobox 4	GO:0005634
chr1	32764853	32764853	*	0.163033	0.213652	4.41942	1964	-119703	XM_006227779	-	iroquois homeobox 4	GO:0005634
chr1	32764926	32764926	*	0.213882	0.257841	2.94934	1965	-119776	XM_006227779	-	iroquois homeobox 4	GO:0005634
chr1	32785317	32785317	*	4.038e-06	8.45049e-05	-5.92752	1966	-140167	XM_006227779	-	iroquois homeobox 4	GO:0005634
chr1	32785375	32785375	*	0.221999	0.264193	-2.83154	1967	-140225	XM_006227779	-	iroquois homeobox 4	GO:0005634
chr1	32785454	32785454	*	0.0618675	0.109083	3.45264	1968	-140304	XM_006227779	-	iroquois homeobox 4	GO:0005634
chr1	32785496	32785496	*	0.000244376	0.00189485	-5.48053	1969	-140346	XM_006227779	-	iroquois homeobox 4	GO:0005634
chr1	32785521	32785521	*	0.00864633	0.0264869	-1.76156	1970	-140371	XM_006227779	-	iroquois homeobox 4	GO:0005634
chr1	32811244	32811244	*	0.0221502	0.0523744	6.28948	1971	-166094	XM_006227779	-	iroquois homeobox 4	GO:0005634
chr1	32835130	32835130	*	0.935223	0.656945	0.243499	1972	-189980	XM_006227779	-	iroquois homeobox 4	GO:0005634
chr1	32843656	32843656	*	0.138039	0.190276	-0.833008	1973	-198506	XM_006227779	-	iroquois homeobox 4	GO:0005634
chr1	32843916	32843916	*	0.68509	0.547931	-1.03268	1974	-198766	XM_006227779	-	iroquois homeobox 4	GO:0005634
chr1	32843917	32843917	*	0.933416	0.656266	0.184441	1975	-198767	XM_006227779	-	iroquois homeobox 4	GO:0005634
chr1	33073709	33073709	*	0.111734	0.164338	5.11501	1976	202099	NM_001039505	-	iroquois homeobox 2	GO:0000122
chr1	33073820	33073820	*	0.228739	0.269459	-0.995075	1977	201988	NM_001039505	-	iroquois homeobox 2	GO:0000122
chr1	33178342	33178342	*	0.00382223	0.0145331	-10.4149	1978	97466	NM_001039505	-	iroquois homeobox 2	GO:0000122
chr1	33265324	33265324	*	0.82209	0.61062	0.203902	1979	10484	NM_001039505	-	iroquois homeobox 2	GO:0000122
chr1	33265332	33265332	*	0.00012475	0.00115182	-7.12863	1980	10476	NM_001039505	-	iroquois homeobox 2	GO:0000122
chr1	33265374	33265374	*	0.549409	0.47767	-0.756671	1981	10434	NM_001039505	-	iroquois homeobox 2	GO:0000122
chr1	33265398	33265398	*	0.105606	0.15808	2.28782	1982	10410	NM_001039505	-	iroquois homeobox 2	GO:0000122
chr1	33267089	33267089	*	0.0536603	0.0986765	-1.22964	1983	8719	NM_001039505	-	iroquois homeobox 2	GO:0000122
chr1	33267140	33267140	*	0.0154324	0.0403575	6.30447	1984	8668	NM_001039505	-	iroquois homeobox 2	GO:0000122
chr1	33267179	33267179	*	0.00266223	0.0111332	7.47778	1985	8629	NM_001039505	-	iroquois homeobox 2	GO:0000122
chr1	33267197	33267197	*	0.528613	0.466034	-1.10618	1986	8611	NM_001039505	-	iroquois homeobox 2	GO:0000122
chr1	33274723	33274723	*	0.985334	0.67273	-0.00745156	1987	1085	NM_001039505	-	iroquois homeobox 2	GO:0000122
chr1	33274757	33274757	*	0.967474	0.668991	0.0464663	1988	1051	NM_001039505	-	iroquois homeobox 2	GO:0000122
chr1	33274777	33274777	*	0.00114981	0.00603284	2.38305	1989	1031	NM_001039505	-	iroquois homeobox 2	GO:0000122
chr1	33274790	33274790	*	0.111551	0.164166	1.39203	1990	1018	NM_001039505	-	iroquois homeobox 2	GO:0000122
chr1	33274829	33274829	*	0.344585	0.352756	-0.681691	1991	979	NM_001039505	-	iroquois homeobox 2	GO:0000122
chr1	33280161	33280161	*	0.0724629	0.121908	1.51501	1992	2608	XR_589903	+	uncharacterized LOC103690947	NA
chr1	33563773	33563773	*	0.941057	0.659272	0.0599292	1993	160824	XR_589904	-	uncharacterized LOC102553527	NA
chr1	33563936	33563936	*	0.947365	0.661543	-0.130791	1994	160661	XR_589904	-	uncharacterized LOC102553527	NA
chr1	33593303	33593303	*	0.273309	0.302562	1.29093	1995	131294	XR_589904	-	uncharacterized LOC102553527	NA
chr1	33593340	33593340	*	0.000416939	0.00282481	-11.5348	1996	131257	XR_589904	-	uncharacterized LOC102553527	NA
chr1	33593475	33593475	*	0.010191	0.0298572	8.35014	1997	131122	XR_589904	-	uncharacterized LOC102553527	NA
chr1	33593516	33593516	*	0.491935	0.445236	-2.07213	1998	131081	XR_589904	-	uncharacterized LOC102553527	NA
chr1	33595750	33595750	*	0.239165	0.27738	-3.34097	1999	128847	XR_589904	-	uncharacterized LOC102553527	NA
[truncated: 136,277 more rows]
